# Supplementary material for: Lineage-tracing and translatomic analysis of damage-inducible mitotic cochlear progenitors identifies candidate genes regulating regeneration
Source: PLoS Biol. 2021 Nov 10;19(11):e3001445. doi: 10.1371/journal.pbio.3001445 (PMC8608324; doi:10.1371/journal.pbio.3001445)
Supplement: S1 Table — (XLSX) [file pbio.3001445.s011.xlsx]

## Sheet: Table S1
S1 Table. Quantification of Sox2+ supporting cells and Myosin7a+ hair cells.
A. Quantification of Sox2+ supporting cells
IPhC region		P4	P7	P14	P21
Apex	Wildtype	44.8±2.2	45.4±1.5	50.2±6.1	53.2±4.1
	Saline	43.3±1.8	44.5±2.6	49.2±3.7	51.8±5.5
	DT	16.7±7.1***, ###	44.3±3.8	49.8±6.1	53.5±5.2
Middle	Wildtype	45.7±1.6	45.0±2.1	51.0±7.0	48.4±4.3
	Saline	44.3±2.3	45.5±2.1	48.3±4.3	52.4±2.6
	DT	22.0±8.1***, ###	42.4±3.8	49.8±5.6	50.0±7.7
Base	Wildtype	44.7±1.9	41.9±2.7	44.8±2.2	44.6±2.3
	Saline	43.5±1.9	43.3±3.1	46.8±2.8	47.0±4.1
	DT	17.3±3.3***, ###	39.4±5.7^	48.2±6.8	44.4±7.7
PC-DC region		P4	P7	P14	P21
Apex	Wildtype	120.7±5.1	115.3±2.2	114.2±3.7	117.4±1.9
	Saline	118.2±3.5	111.8±4.6	112.8±3.9	112.0±1.4
	DT	24.0±5.8***, ###	44.1±11.9***, ^^^	21.3±5.8***, ++	8.3±2.4***
Middle	Wildtype	115.0±3.2	113.7±3.0	117.6±2.7	116.8±2.0
	Saline	112.5±5.1	116.5±3.7	112.0±4.9	114.4±4.5
	DT	22.3±6.4***	30.0±11.3***, ^^^	13.2±8.0***	6.6±3.3***
Base	Wildtype	107.0±5.3	108.0±3.2	109.0±3.1	106.0±1.4
	Saline	106.5±5.6	112.8±1.3	107.5±2.9	105.4±1.8
	DT	40.8±14.1***	32.6±6.8***, ^	18.2±8.6***	14.0±7.8***
-Shown are Sox2+ supporting cell counts per 160μm in the IPhC (lateral) and combined PC and DC (medial) regions at ages indicated. Mean±S.D. n=4-8. Two-way analysis of variance with Tukey’s multiple comparisons test.
-IPhC=inner phalangeal cell, PC=pillar cell, DC=Deiters’ cell.
***denotes p<0.001 between DT-treated Lgr5DTR/+ and control cochleae (DT-treated wildtype mice or saline-treated Lgr5DTR/+ mice).
###denotes p<0.001 between P4 and P7 DT treated Lgr5DTR/+ cochleae.
^^^denotes p<0.001, ^p<0.05 between P7 and P14 DT treated Lgr5DTR/+ cochleae.
++denotes p<0.01 between P14 and P21 DT treated Lgr5DTR/+ cochleae.
B. Quantification of Myosin7a + hair cells
IHC region		P4	P7	P14	P21
Apex	Wildtype	20.2±1.5	19.7±1.1	19.6±0.9	20.6±0.5
	Saline	20.0±1.1	18.8±1.0	20.3±0.5	20.6±1.1
	Lgr5DTR/+	20.8±1.5	20.3±2.1	18.5±2.4	19.8±3.1
Middle	Wildtype	20.7±0.8	19.9±1.1	21.4±0.5	20.8±0.8
	Saline	21.3±1.4	21.8±1.0	20.7±1.0	22.0±1.0
	Lgr5DTR/+	20.8±0.8	21.5±2.0	20.0±2.0	18.1±4.0˅
Base	Wildtype	19.2±1.9	19.0±1.4	19.4±0.9	19.4±1.1
	Saline	19.7±1.0	20.0±1.4	21.2±1.2	20.2±0.8
	Lgr5DTR/+	19.7±1.4	20.6±1.9	19.5±2.5	16.6±3.9
OHC region		P4	P7	P14	P21
Apex	Wildtype	67.5±2.3	63.4±1.1	64.6±1.8	64.8±1.9
	Saline	65.3±2.3	63.5±4.4	63.5±3.9	60.8±2.8
	Lgr5DTR/+	70.2±4.9	66.8±4.0^^^	22.7±14.1***	18.3±11.4***
Middle	Wildtype	63.7±2.7	62.4±1.9	65.8±1.6	64.8±2.6
	Saline	61.5±3.9	64.5±2.5	62.2±3.4	62.8±2.8
	Lgr5DTR/+	62.7±4.5	63.5±4.6^^^	16.5±12.8***	12.4±7.9***
Base	Wildtype	59.7±2.3	58.4±2.1	58.8±2.4	59.2±1.5
	Saline	57.0±2.4	59.5±1.3	58.7±2.7	56.4±1.9
	Lgr5DTR/+	57.2±2.6	54.9±3.4^^^	15.0±10.2***, †††	1.5±1.7***
-Shown are Myosin7a+ hair cell counts per 160μm. Mean±S.D. n=4-8. Two-way analysis of variance with Tukey’s multiple comparisons test.
-IHC=inner hair cell, OHC=outer hair cell.
***p<0.001 between DT-treated Lgr5DTR/+ and control cochleae (from DT-treated wildtype mice or saline-treated Lgr5DTR/+ mice).
˅p<0.05 between DT-treated Lgr5DTR/+ cochleae and saline treated (control) Lgr5DTR/+ cochleae. Age-matched comparisons are made between damaged and control cochleae.
^^^p<0.001 between P7 and P14 DT treated Lgr5DTR/+ cochleae.
†††p<0.001 between P14 and P21 treated Lgr5DTR/+ cochleae.
