# Supplementary material for: Lineage-tracing and translatomic analysis of damage-inducible mitotic cochlear progenitors identifies candidate genes regulating regeneration
Source: PLoS Biol. 2021 Nov 10;19(11):e3001445. doi: 10.1371/journal.pbio.3001445 (PMC8608324; doi:10.1371/journal.pbio.3001445)
Supplement: S2 Table — (XLSX) [file pbio.3001445.s012.xlsx]

## Sheet: Table S2
S2 Table. Pyknotic nuclei counts in control and damaged cochleae.
IPhC region		P4	P7	P14	P21
Apex	Wildtype	0.3±0.5	0.0±0.0	0.0±0.0	0.0±0.0
	Saline	0.0±0.0	0.3±0.5	0.0±0.0	0.0±0.0
	DT	10.3±3.1***, ###	0.3±0.5	1.8±3.5	0.0±0.0
Middle	Wildtype	0.0±0.0	0.3±0.5	0.0±0.0	0.0±0.0
	Saline	0.0±0.0	0.5±0.6	0.0±0.0	0.0±0.0
	DT	5.5±4.4***, ###	0.3±0.5	0.5±1.0	0.0±0.0
Base	Wildtype	0.3±0.5	0.0±0.0	0.0±0.0	0.0±0.0
	Saline	0.0±0.0	0.0±0.0	0.0±0.0	0.0±0.0
	DT	0.8±1.0	0.0±0.0	0.0±0.0	0.3±0.5
PC/DC region		P4	P7	P14	P21
Apex	Wildtype	0.0±0.0	0.0±0.0	0.0±0.0	0.0±0.0
	Saline	0.0±0.0	0.0±0.0	0.0±0.0	0.0±0.0
	DT	5.8±3.6***, ###	0.0±0.0	0.0±0.0	0.0±0.0
Middle	Wildtype	0.0±0.0	0.0±0.0	0.0±0.0	0.0±0.0
	Saline	0.0±0.0	0.0±0.0	0.0±0.0	0.0±0.0
	DT	9.5±7.8***, ###	0.3±0.5	0.0±0.0	0.0±0.0
Base	Wildtype	0.0±0.0	0.0±0.0	0.0±0.0	0.0±0.0
	Saline	0.0±0.0	0.0±0.0	0.0±0.0	0.0±0.0
	DT	18.3±10.7***, ###	0.0±0.0	0.0±0.0	0.0±0.0
-Shown are pyknotic nuclei counts per 160μm in the IPhC (lateral) and combined pillar and Deiters’ cell (medial) regions at the ages indicated. Mean±S.D. n=4. Two-way analysis of variance with Tukey’s multiple comparisons test.
-IPhC=inner phalangeal cell, PC=pillar cell, DC=Deiters’ cell.
***denotes p<0.001 between DT-treated Lgr5DTR/+ and control cochleae (from DT-treated wildtype mice or saline-treated Lgr5DTR/+ mice).
###denotes p<0.001 between P4 and P7 DT treated Lgr5DTR/+ cochleae.
