# Supplementary material for: Lineage-tracing and translatomic analysis of damage-inducible mitotic cochlear progenitors identifies candidate genes regulating regeneration
Source: PLoS Biol. 2021 Nov 10;19(11):e3001445. doi: 10.1371/journal.pbio.3001445 (PMC8608324; doi:10.1371/journal.pbio.3001445)
Supplement: S3 Table — (XLSX) [file pbio.3001445.s013.xlsx]

## Sheet: Table S3
S3 Table. Quantification of Ki67+ Sox2+ supporting cells.
All regions		P4	P7	P14	P21
Apex	Wildtype	0.0±0.0	0.0±0.0	0.0±0.0	0.0±0.0
	Lgr5DTR/+	86.4±20.6***, ###	8.0±3.7	0.0±0.0	0.0±0.0
Middle	Wildtype	0.0±0.0	0.0±0.0	0.0±0.0	0.0±0.0
	Lgr5DTR/+	65.8±11.8***, ###	9.8±5.8*	0.0±0.0	0.0±0.0
Base	Wildtype	0.0±0.0	0.1±0.4	0.0±0.0	0.0±0.0
	Lgr5DTR/+	36.6±13.3***, ###	5.3±1.5	0.0±0.0	0.0±0.0
GER region		P4	P7	P14	P21
Apex	Wildtype	0.0±0.0	0.0±0.0	0.0±0.0	0.0±0.0
	Lgr5DTR/+	69.8±17.0***, ###	0.5±0.6	0.0±0.0	0.0±0.0
Middle	Wildtype	0.0±0.0	0.0±0.0	0.0±0.0	0.0±0.0
	Lgr5DTR/+	53.8±9.8***, ###	0.3±0.5	0.0±0.0	0.0±0.0
Base	Wildtype	0.0±0.0	0.1±0.4	0.0±0.0	0.0±0.0
	Lgr5DTR/+	18.2±6.9***, ###	0.0±0.0	0.0±0.0	0.0±0.0
IPhC region		P4	P7	P14	P21
Apex	Wildtype	0.0±0.0	0.0±0.0	0.0±0.0	0.0±0.0
	Lgr5DTR/+	5.6±2.5***, ###	2.0±1.4	0.0±0.0	0.0±0.0
Middle	Wildtype	0.0±0.0	0.0±0.0	0.0±0.0	0.0±0.0
	Lgr5DTR/+	5.8±1.9***, ###	0.5±0.6	0.0±0.0	0.0±0.0
Base	Wildtype	0.0±0.0	0.0±0.0	0.0±0.0	0.0±0.0
	Lgr5DTR/+	8.8±5.4***, ###	1.3±1.3	0.0±0.0	0.0±0.0
PC/DC region		P4	P7	P14	P21
Apex	Wildtype	0.0±0.0	0.0±0.0	0.0±0.0	0.0±0.0
	Lgr5DTR/+	11.0±6.4***, !!!	5.5±4.1	0.0±0.0	0.0±0.0
Middle	Wildtype	0.0±0.0	0.0±0.0	0.0±0.0	0.0±0.0
	Lgr5DTR/+	6.2±2.9**	9.0±6.3***, ^^^	0.0±0.0	0.0±0.0
Base	Wildtype	0.0±0.0	0.0±0.0	0.0±0.0	0.0±0.0
	Lgr5DTR/+	9.6±5.9***, #	4.0±1.4	0.0±0.0	0.0±0.0
-Shown are Ki67+ Sox2+ supporting cell counts per 160μm from P4, P7, P14 and P21 mice in all regions including the GER, IPhCs (lateral) and the PC and DC combined region (medial). Mean±S.D. n=3-7. Two-way analysis of variance with Tukey’s multiple comparisons test.
-IPhC=inner phalangeal cell, PC=pillar cell, DC=Deiters’ cell, GER=greater epithelial ridge.
***p<0.001, **p<0.01 between each turn of DT-treated Lgr5DTR/+ and wildtype control cochleae.
###p<0.001, #p<0.05 between P4 and P7 DT treated Lgr5DTR/+ cochleae.
!!!p<0.001 between P4 and P14 DT treated Lgr5DTR/+ cochleae.
^^^p<0.001 between P7 and P14 DT treated Lgr5DTR/+ cochleae.
