# Supplementary material for: Lineage-tracing and translatomic analysis of damage-inducible mitotic cochlear progenitors identifies candidate genes regulating regeneration
Source: PLoS Biol. 2021 Nov 10;19(11):e3001445. doi: 10.1371/journal.pbio.3001445 (PMC8608324; doi:10.1371/journal.pbio.3001445)
Supplement: S4 Table — (XLSX) [file pbio.3001445.s014.xlsx]

## Sheet: Table S4
S4 Table. Quantification of EdU+ Sox2+ supporting cells.
All regions		P4	P7	P14	P21
Apex	Wildtype	0.0±0.0	0.0±0.0	1.0±1.4	0.0±0.0
	Lgr5DTR/+	79.5±17.0***,	69.0±14.9***, ^^^	36.0±9.4***	29.3±11.1**
Middle	Wildtype	0.0±0.0	0.0±0.0	0.0±0.0	0.0±0.0
	Lgr5DTR/+	44.7±10.5***	45.0±5.6***, ^^^	27.8±6.8***	23.0±2.6***
Base	Wildtype	0.0±0.0	0.0±0.0	0.0±0.0	0.0±0.0
	Lgr5DTR/+	29.3±9.4***	25.8±6.3***, +	19.8±14.5**	9.7±5.0
GER region		P4	P7	P14	P21
Apex	Wildtype	0.0±0.0	0.0±0.0	0.5±0.6	0.0±0.0
	Lgr5DTR/+	62.2±14.9***, ###	28.3±9.5***, ^^^	2.0±2.2	2.0±2.0
Middle	Wildtype	0.0±0.0	0.0±0.0	0.0±0.0	0.0±0.0
	Lgr5DTR/+	31.5±8.2***, ###	17.5±3.9***, ^^^	1.3±1.3	0.3±0.6
Base	Wildtype	0.0±0.0	0.0±0.0	0.0±0.0	0.0±0.0
	Lgr5DTR/+	16.3±4.5***, ###	3.0±2.0	2.0±1.4	0.0±0.0
IPhC region		P4	P7	P14	P21
Apex	Wildtype	0.0±0.0	0.0±0.0	0.5±1.0	0.0±0.0
	Lgr5DTR/+	7.5±3.4*, ###	26.3±3.9***	22.3±6.4***	22.0±9.5***
Middle	Wildtype	0.0±0.0	0.0±0.0	0.0±0.0	0.0±0.0
	Lgr5DTR/+	5.8±1.5**, ##	12.5±6.0***, ^^	20.5±5.3***	17.3±0.6***
Base	Wildtype	0.0±0.0	0.0±0.0	0.0±0.0	0.0±0.0
	Lgr5DTR/+	6.7±2.7	9.0±1.6**	13.0±10.1***	9.0±5.0*
PC/DC region		P4	P7	P14	P21
Apex	Wildtype	0.0±0.0	0.0±0.0	0.0±0.0	0.0±0.0
	Lgr5DTR/+	9.8±4.5**	14.5±7.8***	11.8±9.4**	5.3±0.6
Middle	Wildtype	0.0±0.0	0.0±0.0	0.0±0.0	0.0±0.0
	Lgr5DTR/+	7.3±3.3***, ##	15.0±7.0***, ^^^	6.0±1.4	5.3±2.5
Base	Wildtype	0.0±0.0	0.0±0.0	0.0±0.0	0.0±0.0
	Lgr5DTR/+	6.3±7.0#	13.8±3.8***, +	4.8±5.0	0.7±0.6
-Shown are EdU+ Sox2+ supporting cell counts per 160μm cochlear length in both the lateral and medial regions including the GER, IPhCs (lateral) and PCs-DCs (medial) from P4, P7, P14 and P21 mice. Mean±S.D. n=3-7. Two-way analysis of variance with Tukey’s multiple comparisons test.
-IPhC=inner phalangeal cell, PC=pillar cell, DC=Deiters’ cell.
***denotes p<0.001, **denotes p<0.01 between DT-treated Lgr5DTR/+ and wildtype control cochleae.
###denotes p<0.001, #denotes p<0.05 between P4 and P7 DT treated Lgr5DTR/+ cochleae.
^^^denotes p<0.001, ^^denotes p<0.01 between P7 and P14 DT treated Lgr5DTR/+ cochleae.
+denotes p<0.05 between P7 and P21 DT treated Lgr5DTR/+ cochleae.
