# Supplementary material for: Lineage-tracing and translatomic analysis of damage-inducible mitotic cochlear progenitors identifies candidate genes regulating regeneration
Source: PLoS Biol. 2021 Nov 10;19(11):e3001445. doi: 10.1371/journal.pbio.3001445 (PMC8608324; doi:10.1371/journal.pbio.3001445)
Supplement: S5 Table — (XLSX) [file pbio.3001445.s015.xlsx]

## Sheet: Table S5
S5 Table. Dose response relationship between DT and Sox2+ cell counts.
IPhC region		0.1ng/g	0.5ng/g	2ng/g	4ng/g
Apex	Wildtype	45.3±2.7	47.3±2.1	45.8±3.3	46.5±2.9
	Lgr5DTR/+	43.3±3.4#	31.8±8.0**, ^^	18.2±7.7***	15.7±5.7***
Middle	Wildtype	47.0±3.0	46.5±1.3	45.3±2.2	47.3±1.0
	Lgr5DTR/+	35.0±5.1***	31.0±8.6***, ^^^	17.5±3.9***	14.3±3.5***
Base	Wildtype	43.8±1.7	41.8±2.8	45.0±0.8	44.7±2.4
	Lgr5DTR/+	37.2±4.7	29.8±9.2*, ^^^	10.8±5.0***	15.5±4.9***
PC/DC region		0.1ng/g	0.5ng/g	2ng/g	4ng/g
Apex	Wildtype	122.5±6.7	119.8±4.3	120.3±6.1	120.8±9.4
	Lgr5DTR/+	98.7±12.0**, #	74.3±6.8***, ^^^	29.0±14.8***	26.3±10.7***
Middle	Wildtype	115.3±4.3	117.8±3.9	121.0±6.7	119.2±4.3
	Lgr5DTR/+	106.0±1.7##	86.3±3.8***, ^^^	41.8±17.3***, +++	15.5±6.5***
Base	Wildtype	115.3±4.5	108.0±4.2	107.5±2.5	110.0±4.7
	Lgr5DTR/+	100.7±9.8	83.8±10.1*, ^^^	49.5±9.2***	37.2±17.6***
-Shown are Sox2+ supporting cell counts per 160μm in IPhC and PC/DC regions from P4 mice. Mean±S.D. n=4-6. Two-way ANOVA with Tukey’s multiple comparisons test.
-IPhC=inner phalangeal cell, PC=pillar cell, DC=Deiters’ cell.
***p<0.001, **p<0.01 between DT-treated Lgr5DTR/+ and wildtype control cochleae. Comparisons are made between each turn of damaged and control cochleae.
###p<0.001, #p<0.05 between 0.1ng/g and 0.5ng/g DT-treated Lgr5DTR/+ cochleae.
^^^p<0.001, ^^p<0.01 between 0.5ng/g and 2ng/g DT treated Lgr5DTR/+ cochleae.
+++p<0.001 between 2ng/g and 4ng/g DT treated Lgr5DTR/+ cochleae.
