# Supplementary material for: Lineage-tracing and translatomic analysis of damage-inducible mitotic cochlear progenitors identifies candidate genes regulating regeneration
Source: PLoS Biol. 2021 Nov 10;19(11):e3001445. doi: 10.1371/journal.pbio.3001445 (PMC8608324; doi:10.1371/journal.pbio.3001445)
Supplement: S6 Table — (XLSX) [file pbio.3001445.s016.xlsx]

## Sheet: Table S6
S6 Table. Dose response relationship between DT and proliferation.
GER region		0.1ng/g	0.5ng/g	2ng/g	4ng/g
Apex	Wildtype	0.0±0.0	0.0±0.0	0.0±0.0	0.0±0.0
	Lgr5DTR/+	0.3±0.8	3.8±6.2^^^	48.0±21.4***	62.2±14.9***
Middle	Wildtype	0.0±0.0	0.0±0.0	0.0±0.0	0.0±0.0
	Lgr5DTR/+	0.0±0.0	0.0±0.0^^^	20.8±11.0***, +	31.5±8.2***
Base	Wildtype	0.0±0.0	0.0±0.0	0.0±0.0	0.0±0.0
	Lgr5DTR/+	0.0±0.0	0.0±0.0	4.3±3.9+++	16.3±4.5***
IPhC region		0.1ng/g	0.5ng/g	2ng/g	4ng/g
Apex	Wildtype	0.0±0.0	0.0±0.0	0.0±0.0	0.0±0.0
	Lgr5DTR/+	0.0±0.0	1.0±2.0^^	6.8±4.1***	7.5±3.4***
Middle	Wildtype	0.0±0.0	0.0±0.0	0.0±0.0	0.0±0.0
	Lgr5DTR/+	0.0±0.0	0.0±0.0^^^	4.7±3.3***	5.8±1.5***
Base	Wildtype	0.0±0.0	0.0±0.0	0.0±0.0	0.0±0.0
	Lgr5DTR/+	0.0±0.0	0.0±0.0^	1.7±2.4*	6.7±2.7***
PC/DC region		0.1ng/g	0.5ng/g	2ng/g	4ng/g
Apex	Wildtype	0.0±0.0	0.0±0.0	0.0±0.0	0.0±0.0
	Lgr5DTR/+	0.0±0.0	0.0±0.0^^	7.3±5.1**	9.8±4.5***
Middle	Wildtype	0.0±0.0	0.0±0.0	0.0±0.0	0.0±0.0
	Lgr5DTR/+	0.0±0.0	0.0±0.0^	4.5±4.0*	7.3±3.3***
Base	Wildtype	0.0±0.0	0.0±0.0	0.0±0.0	0.0±0.0
	Lgr5DTR/+	0.0±0.0	0.0±0.0	2.2±3.5	6.3±7.0*
-Shown are EdU+ Sox2+ supporting cell counts per 160μm in GER, IPhC and PC/DC regions from P4 mice. Mean±S.D. n=4-6. Two-way analysis of variance with Tukey’s multiple comparisons test.
-IPhC=inner phalangeal cell, PC=pillar cell, DC=Deiters’ cell.
***p<0.001, **p<0.01 between DT-treated Lgr5DTR/+ and wildtype control cochleae. Comparisons are made between each turn of damaged and control cochleae.
^^^p<0.001, ^^p<0.01, ^p<0.05 between 0.5ng/g and 2ng/g DT treated Lgr5DTR/+ cochleae.
+++p<0.001, +p<0.05 between 2ng/g and 4ng/g DT treated Lgr5DTR/+ cochleae.
