# Supplementary material for: Lineage-tracing and translatomic analysis of damage-inducible mitotic cochlear progenitors identifies candidate genes regulating regeneration
Source: PLoS Biol. 2021 Nov 10;19(11):e3001445. doi: 10.1371/journal.pbio.3001445 (PMC8608324; doi:10.1371/journal.pbio.3001445)
Supplement: S7 Table — (XLSX) [file pbio.3001445.s017.xlsx]

## Sheet: Table S7
S7 Table. Quantification of fate-mapped and total inner phalangeal cells.
A. tdTomato+ Sox2+ or Sox2+ GER cells in P3 GLAST-tdTomato and GLAST-tdTomato-DTR mice
P3		tdTomato+ Sox2+	Sox2+	% of Tomato+
Apex	Ctrl	289.3±83.0	626.3±78.2	46.2±7.8
	(GLAST-tdTomato)
	Damage	257.0±43.9	675.3±51.3	38.1±8.8
	(Lgr5DTR/+; GLAST-tdTomato)
Middle	Ctrl	228.0±60.7	442.8±80.8	51.5±12.0
	Damage	239.3±36.5	629.0±129.4	38.0±5.1
Base	Ctrl	249.5±7.0	461.5±69.8	54.1±9.3
	Damage	238.0±38.0	697.0±68.7	34.1±2.3
B. tdTomato+ IPhCs in GLAST-tdTomato and GLAST-tdTomato-DTR mice
		P3	P4	P7	P14	P21
Apex	Ctrl	29.5±11.7	30.5±6.5	38.3±11.0	42.5±4.8	44.5±3.1
	(GLAST-tdTomato)
	Damage	0.0±0.0***	0.5±0.6***, ###, ♪♪♪, ♦♦♦	32.3±8.3	33.8±7.6	25.8±11.7*
	(Lgr5DTR/+; GLAST-tdTomato)
Middle	Ctrl	32.5±8.2	35.0±3.6	38.8±6.7	44.5±5.6	45.3±3.4
	Damage	0.0±0.0***	3.8±3.1***, ##, ♪♪♪, ♦♦♦	21.8±5.0**	31.0±3.2	24.8±11.0***
Base	Ctrl	35.5±3.9	32.3±5.7	35.0±6.6	38.5±6.6	40.5±1.9
	Damage	0.0±0.0***	5.0±2.7***, ##, ♪♪♪, ♦	26.3±7.6	29.5±4.9	23.0±13.1*
C. tdTomato+ Fabp7+ IPhCs in GLAST-tdTomato and GLAST-tdTomato-DTR mice
		P7
Apex	Ctrl	26.3±5.4
	(GLAST-tdTomato)
	Damage	16.6±5.2
	(Lgr5DTR/+; GLAST-tdTomato)
Middle	Ctrl	21.8±5.3
	Damage	16.1±6.7
Base	Ctrl	25.1±5.3
	Damage	17.6±2.8
D. Total IPhCs in GLAST-tdTomato and GLAST-tdTomato-DTR mice
		P3	P4	P7	P14	P21
Apex	Ctrl	50.8±4.6	45.3±2.2	47.0±4.1	46.0±1.4	46.0±2.2
	(GLAST-tdTomato)
	Damage	38.3±3.0■■■	7.5±2.6***, ###	51.0±8.9	40.0±6.2	33.3±16.0
	(Lgr5DTR/+; GLAST-tdTomato)
Middle	Ctrl	46.8±3.0	45.3±1.7	47.0±3.5	48.8±1.5	47.8±1.5
	Damage	32.8±5.9*, ■■■	5.5±4.8***, ###	35.0±2.9	33.8±3.0*	29.0±13.4***
Base	Ctrl	47.3±3.2	43.3±3.9	44.0±1.8	43.0±2.9	41.3±1.3
	Damage	30.8±8.1*, ■■■	10.5±6.0***, ###	43.5±3.1	32.8±3.3	24.5±13.5*
E. tdTomato+ IPhCs in Plp1-tdTomato and Plp1-tdTomato-DTR mice
		P3	P7	P14
Apex	Ctrl	26.5±6.4	20.0±1.8	24.5±3.7
	(Plp1-tdTomato)
	Damage	0.0±0.0***	0.0±0.0***	0.0±0.0***
	(Lgr5DTR/+; Plp1-tdTomato)
Middle	Ctrl	26.5±3.9	31.5±7.4	26.3±3.6
	Damage	0.0±0.0***	1.8±3.5***	0.0±0.0***
Base	Ctrl	35.3±4.0	32.3±1.3	30.5±2.1
	Damage	0.0±0.0***	2.0±4.0***	0.0±0.0***
F. Total IPhCs in Plp1-tdTomato and Plp1-tdTomato-DTR mice
		P3	P7	P14
Apex	Ctrl	48.3±3.8	44.0±2.4	46.5±2.6
	(Plp1-tdTomato)
	Damage	37.3±3.4**	41.8±2.5	41.3±5.3
	(Lgr5DTR/+; Plp1-tdTomato)
Middle	Ctrl	44.8±2.1	45.3±2.2	48.3±2.9
	Damage	35.0±6.3**, ‡	40.8±3.4	42.8±1.3
Base	Ctrl	47.5±2.6	42.5±2.9	42.5±2.6
	Damage	35.8±8.9*	44.0±3.9	34.8±3.9
-Shown are tdTomato+ or total Sox2+ or GLAST+ IPhC counts per 160μm. Mean±S.D. n=3-4. Two-way analysis of variance with Tukey’s multiple comparisons test.
-IPhC=inner phalangeal cell.
***p<0.001, **p<0.01, *p<0.05 between DT-treated Lgr5DTR/+ and control cochleae.
■■■denotes p<0.001 between P3 and P4 DT treated Lgr5DTR/+ cochleae.
‡‡‡denotes p<0.001, ‡p<0.05 between P3 and P7 DT treated Lgr5DTR/+ cochleae.
###denotes p<0.001, ++p<0.01 between P4 and P7 DT treated Lgr5DTR/+ cochleae.
♪♪♪denotes p<0.001 between P4 and P14 DT treated Lgr5DTR/+ cochleae.
♦♦♦denotes p<0.001, ♦p<0.05 between P4 and P21 DT treated Lgr5DTR/+ cochleae.
-GLAST-Cre+ cells represent IPhCs and GER cells while GLAST is selectively expressed in IPhCs.
