# Supplementary material for: Lineage-tracing and translatomic analysis of damage-inducible mitotic cochlear progenitors identifies candidate genes regulating regeneration
Source: PLoS Biol. 2021 Nov 10;19(11):e3001445. doi: 10.1371/journal.pbio.3001445 (PMC8608324; doi:10.1371/journal.pbio.3001445)
Supplement: S8 Table — (XLSX) [file pbio.3001445.s018.xlsx]

## Sheet: Table S8
S8 Table. Quantification of EdU+ GLAST-tdTomato+ inner phalangeal and GER cells.
A. EdU+ tdTomato+ GER cells in GLAST-tdTomato and GLAST-tdTomato-DTR mice
GER region		P3	P4	P7	P14	P21
Apex	Ctrl	0.0±0.0	0.0±0.0	0.0±0.0	0.0±0.0	0.0±0.0
	(GLAST-tdTomato)
	Damage	4.0±3.5	12.5±7.9**,###	27.5±8.8***,^^^	1.5±3.0	1.0±1.4
	(Lgr5DTR/+; GLAST-tdTomato)
Middle	Ctrl	0.0±0.0	0.0±0.0	0.0±0.0	0.0±0.0	0.0±0.0
	Damage	1.3±1.5	6.8±6.4	5.0±5.9	0.3±0.5	0.3±0.5
Base	Ctrl	0.0±0.0	0.0±0.0	0.0±0.0	0.0±0.0	0.0±0.0
	Damage	1.0±2.0	0.3±0.5	0.0±0.0	0.3±0.5	0.0±0.0
B. EdU+ tdTomato+ IPhCs in GLAST-tdTomato and GLAST-tdTomato-DTR mice
IPhC region		P3	P4	P7	P14	P21
Apex	Ctrl	0.0±0.0	0.0±0.0	0.0±0.0	0.0±0.0	0.0±0.0
	(GLAST-tdTomato)
	Damage	0.0±0.0	0.0±0.0###	22.8±7.1***,†	19.5±9.1***	13.5±2.6***
	(Lgr5DTR/+; GLAST-tdTomato)
Middle	Ctrl	0.0±0.0	0.0±0.0	0.0±0.0	0.0±0.0	0.0±0.0
	Damage	0.0±0.0‡	2.3±2.6	5.0±5.6	6.3±4.6	7.5±3.5*
Base	Ctrl	0.0±0.0	0.0±0.0	0.0±0.0	0.0±0.0	0.0±0.0
	Damage	0.0±0.0	0.3±0.5	1.0±1.4	6.0±6.9*	2.0±2.7
C. EdU+ tdTomato+ GER cells in Plp1-tdTomato and Plp1-tdTomato-DTR mice
GER region		P3	P7	P14
Apex	Ctrl	0.0±0.0	0.0±0.0	0.0±0.0
	(Plp1-tdTomato)
	Damage	0.0±0.0	0.0±0.0	0.0±0.0
	(Lgr5DTR/+; Plp1-tdTomato)
Middle	Ctrl	0.0±0.0	0.0±0.0	0.0±0.0
	Damage	0.0±0.0	0.0±0.0	0.0±0.0
Base	Ctrl	0.0±0.0	0.0±0.0	0.0±0.0
	Damage	0.0±0.0	0.0±0.0	0.0±0.0
D. EdU+ tdTomato+ IPhCs in Plp1-tdTomato and Plp1-tdTomato-DTR mice
IPhC region		P3	P7	P14
Apex	Ctrl	0.0±0.0	0.0±0.0	0.0±0.0
	(Plp1-tdTomato)
	Damage	0.0±0.0	0.0±0.0	0.0±0.0
	(Lgr5DTR/+; Plp1-tdTomato)
Middle	Ctrl	0.0±0.0	0.0±0.0	0.0±0.0
	Damage	0.0±0.0	1.0±2.0	0.0±0.0
Base	Ctrl	0.0±0.0	0.0±0.0	0.0±0.0
	Damage	0.0±0.0	1.3±2.5	0.0±0.0
-Shown are EdU+ tdTomato+ Sox2+ or GLAST+ immunolabeled supporting cell counts per 160μm. Mean±S.D. n=4. Two-way analysis of variance with Tukey’s multiple comparisons test.
-IPhC=inner phalangeal cell, GER=greater epithelial ridge.
***denotes p<0.001, **p<0.01, *p<0.05 between DT-treated damaged cochleae and control undamaged cochleae.
‡‡‡denotes p<0.001, ‡‡p<0.01, ‡p<0.05 between P3 and P7 DT treated damaged cochleae.
###denotes p<0.001 between P4 and P7 DT treated damaged cochleae.
^^^denotes p<0.001 between P7 and P14 DT treated damaged cochleae.
†denotes p<0.05 between P7 and P21 DT treated damaged cochleae.
