# Supplementary material for: Lineage-tracing and translatomic analysis of damage-inducible mitotic cochlear progenitors identifies candidate genes regulating regeneration
Source: PLoS Biol. 2021 Nov 10;19(11):e3001445. doi: 10.1371/journal.pbio.3001445 (PMC8608324; doi:10.1371/journal.pbio.3001445)
Supplement: S9 Table — (XLSX) [file pbio.3001445.s019.xlsx]

## Sheet: Table S9
S9 Table. Analyses of P14 and P21 normal and damaged cochleae.
A. Quantification of GLAST+ Sox2+ supporting cells
IPhC region		P14	P21
Apex	Wildtype	46.6±2.2	47.5±1.0
	Lgr5DTR/+	40.4±15.1	47.7±6.4
Middle	Wildtype	46.8±2.9	47.3±2.2
	Lgr5DTR/+	36.0±9.5	46.7±6.1
Base	Wildtype	43.0±4.6	42.8±3.3
	Lgr5DTR/+	28.6±4.5**	33.3±5.5
-Shown are GLAST+ Sox2+ supporting cell counts per 160μm. Mean±S.D. n=3-5. Two-way analysis of variance with Tukey’s multiple comparisons test.
-IPhC=inner phalangeal cell.
**p<0.01 between DT-treated Lgr5DTR/+ and control (wildtype) cochleae. Age-matched comparisons are made between damaged and control cochleae.
B. Quantification of Vglut3+ inner hair cells
IHC region		P14	P21
Apex	Wildtype	19.5±1.0	19.8±1.5
	Lgr5DTR/+	20.3±0.6	18.1±2.1
Middle	Wildtype	20.0±0.8	22.6±0.5
	Lgr5DTR/+	19.3±3.1	20.4±2.9
Base	Wildtype	21.0±0.0	19.8±1.2
	Lgr5DTR/+	20.7±1.5	18.9±3.0
-Shown are Vglut3+ inner hair cell counts per 160μm. Mean±S.D. n=3-8. There were no significances (two-way analysis of variance with Tukey’s multiple comparisons test).
-IHC=inner hair cell.
C. Quantification of Ctbp2+ GluR2+ synapses
		P21
Apex	Wildtype	18.4±2.0
	Lgr5DTR/+	4.9±2.1***
Middle	Wildtype	15.9±2.2
	Lgr5DTR/+	4.8±2.6***
Base	Wildtype	16.3±2.4
	Lgr5DTR/+	3.9±1.9***
-Shown are Ctbp2+ GluR2+ punta per inner hair cell from P21 mice. Mean±S.D. n=30. Student’s t-test.
***p<0.001 between DT-treated Lgr5DTR/+ cochleae and control (wildtype) cochleae. Age-matched comparisons are made between damaged and control cochleae.
