# Supplementary material for: Lineage-tracing and translatomic analysis of damage-inducible mitotic cochlear progenitors identifies candidate genes regulating regeneration
Source: PLoS Biol. 2021 Nov 10;19(11):e3001445. doi: 10.1371/journal.pbio.3001445 (PMC8608324; doi:10.1371/journal.pbio.3001445)
Supplement: S10 Table — (XLSX) [file pbio.3001445.s020.xlsx]

## Sheet: Table S10
S10 Table. Genes that contribute to principal component analysis and GO Terms of enriched and differentially expressed genes.
A. Top 50 genes contributing to PC1 and PC2						B. Enrichment GO Terms
PC1		PC2				Category	GO Term	p. value	Count
Gene	Loading	Gene	Loading			Biological Process	Regulation of transcription, DNA-templated	5.06e-14	38
Kdm6b	0.0115357	Gm11274	0.0143833			Biological Process	Transcription, DNA-templated	1.7e-07	26
Iffo2	0.0115188	Platr21	0.0143561			Biological Process	Negative regulation of transcription from RNA polymerase II promoter	1.31e-05	14
Brd3	0.0115061	2410004I01Rik	0.0143205			Biological Process	Positive regulation of transcription from RNA polymerase II promoter	1.93e-05	16
Rce1	0.0115059	Guca1b	0.0143072			Cellular Compartment	Nucleus	6.54e-08	51
Zfp414	0.0115027	Isg20	0.0143072			Molecular Function	Transcription factor activity, sequence-specific DNA binding	4.32e-10	21
Polr3d	0.0115014	Slitrk6	0.0143071			Molecular Function	Nucleic acid binding	7.44e-10	24
Pex11a	0.0114957	Maff	0.0142951			Molecular Function	Metal ion binding	1.03e-08	37
Zcchc3	0.0114926	Rnd2	0.0142938			Molecular Function	DNA binding	7.13e-08	26
Ipo9	0.0114878	Trim50	0.014289
Igf2	0.0114782	Hist1h3i	0.0142833			C. DTR vs Control GO Terms
Bet1l	0.01147	Arl9	0.0142652
Tgs1	0.0114696	Hist1h2bn	0.0142577			Category	Go Term	p. value	Count
Tnrc6a	0.0114688	4931423N10Rik	0.0142438			Biological Process	Mitotic nuclear division	2.28e-17	46
Ctdspl	0.0114687	Cnbd2	0.0142363			Biological Process	Nucleosome assembly	4.13e-15	27
Cltc	0.011466	Dgkb	0.0142264			Biological Process	DNA methylation on cytosine	7.56e-14	16
Ubqln1	0.0114656	Sox2	0.014223			Biological Process	Cell division	2.02e-12	46
Rab11fip2	0.0114651	Gm44605	0.0142219			Biological Process	DNA replication-dependent nucleosome assembly	2.86e-12	15
H19	0.0114573	Hist1h2be	0.0142141			Biological Process	Positive regulation of gene expression, epigenetic	2.86e-12	15
Tnrc6c	0.0114542	Cyp26b1	0.014211			Biological Process	Cell cycle	3.7e-12	61
Dcp2	0.0114514	Gm16675	0.0142035			Biological Process	Chromatin silencing at rDNA	7.22e-09	15
March3	0.0114486	Gm1070	0.0142025			Biological Process	Regulation of gene silencing	1.2e-07	8
Rhebl1	0.0114449	Lman1l	0.0141955			Biological Process	Innate immune response in mucosa	6.28e-06	8
Cdc34	0.011439	Hist1h2bp	0.0141939			Biological Process	Mitotic sister chromatid segregation	1.24e-05	8
Rtf1	0.0114372	Tspan4	0.0141801			Biological Process	Negative regulation of megakaryocyte differentiation	2.04e-05	7
Sh3pxd2a	0.0114359	Ucp1	0.0141791			Cellular Compartment	Nucleosome	1.36e-15	28
Gigyf1	0.0114327	Trim17	0.014175			Cellular Compartment	Nuclear chromosome	1.58e-14	20
Tnrc6b	0.0114295	Ephb1	0.0141722			Cellular Compartment	Nuclear nucleosome	2.2e-11	16
Zbtb7a	0.0114277	Saa4	0.0141703			Cellular Compartment	Chromosome	1.56e-09	39
Akap17b	0.0114247	Slc6a16	0.0141647			Cellular Compartment	Chromosome, centromeric region	4.81e-08	22
Zscan26	0.0114245	Zmynd15	0.0141621			Cellular Compartment	Extracellular region	9.86e-08	108
Mpdu1	0.0114224	Clk4	0.0141605			Cellular Compartment	Spindle microtubule	1.33e-07	12
Zbtb20	0.011422	Wbscr25	0.0141554			Cellular Compartment	Nuclear chromosome, telomeric region	1.94e-07	20
Phlpp2	0.0114216	Rassf6	0.0141443			Cellular Compartment	Kinetochore	3.89e-07	19
Mtf1	0.0114214	Hist1h2bl	0.0141385			Cellular Compartment	Membrane	1.13e-06	319
Socs1	0.0114204	Gm4262	0.0141345			Cellular Compartment	Midbody	1.3e-06	19
Adora2b	0.0114197	Cacna1c	0.0141341			Cellular Compartment	Spindle	2.27e-05	16
Il15ra	0.011418	Relb	0.014132			Cellular Compartment	Microtubule	3.14e-05	29
Vcl	0.0114168	4930432B10Rik	0.0141233			Molecular Function	Histone binding	3.14e-05	17
Srek1ip1	0.0114167	Hist1h3h	0.0141214
2010111I01Rik	0.0114166	Madcam1	0.0141091			(B) Shown are the GO terms for the GLAST-Cre+ enriched cell population.
Clic4	0.011414	Slc22a3	0.0141085			(C) Shown are the GO terms from DTR vs Control samples.
Exoc2	0.0114093	Prl2a1	0.0141074
Bhlhe41	0.0114089	Atf3	0.0141072
Mxd4	0.011406	Egfl6	0.0140896
Dpp8	0.0114021	Ptcra	0.0140888
Endod1	0.0114005	Jun	0.0140851
Olfml2a	0.0113979	5031425E22Rik	0.0140842
Slc36a1	0.0113965	Ctrb1	0.0140836
Cbx7	0.0113962	Neurl3	0.0140792
Gdf11	0.0113955	Egr4	0.0140682
(A). Shown are the top 50 genes which contribute to principle components (PC) 1 and 2.
Genes (6) validated are bolded.
