# Supplementary material for: Lineage-tracing and translatomic analysis of damage-inducible mitotic cochlear progenitors identifies candidate genes regulating regeneration
Source: PLoS Biol. 2021 Nov 10;19(11):e3001445. doi: 10.1371/journal.pbio.3001445 (PMC8608324; doi:10.1371/journal.pbio.3001445)
Supplement: S11 Table — (XLSX) [file pbio.3001445.s021.xlsx]

## Sheet: Table S11
S11 Table. Highly enriched genes in GLAST-Cre+ cells.
Gene	Log Fold Enrichment	FDR
Igdcc3	4.21953	4.11e-123
Tnrc6a	4.18631	4.01e-121
Hic2	4.03752	1.5e-81
H19	3.95929	9.68e-95
Gm26917	3.90232	5.07e-84
Tnrc6b	3.89979	2.89e-108
Trim71	3.84778	3.82e-42
Lmbr1l	3.73407	3.65e-91
Rhebl1	3.68664	1.06e-56
Fign	3.59455	1.32e-79
Igf2	3.52736	5.07e-72
Ago2	3.4952	8.85e-86
Mkrn3	3.44417	5.29e-66
Prtg	3.44125	8.32e-58
Arid3a	3.43777	4.89e-61
Tnrc6c	3.38261	9.12e-83
Adrb2	3.35535	3.96e-48
Rnf165	3.33692	1.03e-58
Socs1	3.32135	6.7e-64
Zfp960	3.29525	3.48e-20
mt-Nd4l	3.29354	1.6e-20
Coa4	3.28109	6.98e-48
Zcchc3	3.26999	1.45e-78
Nr6a1	3.26918	1.7e-59
Rgs17	3.19744	1.99e-45
Acvr2b	3.15716	6.43e-64
Arid3b	3.15232	2.27e-60
4933415A04Rik	3.14094	6.16e-33
Zfp97	3.11941	1.34e-21
Igf2bp1	3.11698	3.34e-54
Gigyf1	3.06669	8.17e-57
Gm6712	3.06429	1.85e-25
4930516B21Rik	3.05084	8.91e-19
Slc35d2	3.03316	6.27e-32
NA	3.01503	3.12e-23
Lin28b	3.00689	1.62e-23
Nabp1	3.00265	1.94e-54
Yod1	2.97128	4.17e-63
Lcor	2.9687	1.24e-47
Pim1	2.94971	1.25e-22
Slc16a6	2.90396	2.84e-47
Zfp120	2.87122	1.59e-49
Ccnjl	2.85109	6.26e-54
9930012K11Rik	2.79427	3.27e-40
Hmga2	2.78625	4.56e-25
Alkbh4	2.78121	2.36e-49
Zfp937	2.71551	4.13e-40
Stradb	2.69067	6e-49
Zbtb7a	2.69001	1.93e-53
Tusc2	2.68493	7.75e-56
Bach1	2.61309	3.04e-28
Bhlha15	2.60935	4.96e-20
NA	2.59182	2.31e-20
Rgs16	2.58238	4.4e-27
Zfp442	2.56781	2.48e-21
Zic5	2.53634	2.22e-49
Dusp1	2.49596	3.11e-37
Cdc34	2.48227	5.38e-48
Pou2f1	2.48148	5.99e-38
Slc38a6	2.48142	4.59e-20
Ccl7	2.47282	7.77e-17
Zdhhc18	2.46463	3.06e-40
Mat2a	2.45425	5.91e-13
Ccnf	2.44859	3.48e-23
Zfp930	2.44591	1.22e-28
Polr3g	2.43053	8.95e-29
Cbx7	2.41984	3.34e-18
Fam222b	2.41867	1.69e-44
Spata2	2.41768	3.54e-41
Gpr157	2.41754	2.67e-26
Crebrf	2.41695	1.13e-40
Zfp975	2.40862	2.41e-28
Zfp420	2.40599	1.46e-26
Zfhx4	2.39322	5.74e-42
Zfp599	2.39284	2.72e-21
Plagl2	2.39005	2.04e-38
Zfp281	2.38191	5.57e-43
Chic1	2.35347	1.04e-26
Ctdspl	2.34234	6.17e-34
Atxn1	2.3267	1.05e-28
Slc36a1	2.32534	1.17e-16
Reep4	2.29704	5.71e-27
Rab11fip2	2.28898	9.06e-29
Pctp	2.28767	7.73e-18
Bhlhe41	2.28416	1.71e-36
Prr5l	2.28363	4.94e-22
E2f2	2.27765	1.24e-21
Adrb1	2.27617	4.24e-12
Sft2d3	2.26727	2.21e-30
Fut4	2.26654	1.06e-17
Edn1	2.25327	1.57e-13
Ak4	2.24677	5.7e-23
Zfp961	2.24429	5.19e-27
Clip4	2.24368	1.43e-29
Prss8	2.24336	1.9e-40
Ikzf4	2.24092	5.42e-22
Gan	2.23811	8.5e-29
Zfp217	2.22973	1.96e-16
BC002059	2.22939	6.44e-18
Fam214b	2.22099	5.03e-34
E2f5	2.21865	4.16e-36
Socs3	2.20908	2.81e-25
Lipt2	2.20908	6.56e-24
Btg2	2.2074	1.51e-39
Ccdc28a	2.20495	3.88e-20
Htr1b	2.20111	1.37e-15
Tmcc1	2.19409	1.06e-30
Ccnj	2.18366	9.92e-23
Sox11	2.1789	7.38e-36
Mtf2	2.17786	3.49e-35
Sox6	2.17688	3.19e-31
Snai3	2.17686	8.69e-12
Il15ra	2.17118	1.78e-20
Zfp697	2.16824	2.79e-19
Ypel4	2.16184	4.07e-15
Wipf2	2.16075	1.46e-20
Zik1	2.1595	1.05e-23
Ccdc71l	2.15702	2.68e-33
Jazf1	2.15365	8.62e-18
Cdkl5	2.14623	3.49e-17
Dcp2	2.14584	3.25e-19
Zfhx3	2.14552	3.12e-36
Trp53rkb	2.14122	1.1e-14
Zfp597	2.141	3.83e-20
Sox5	2.13979	1.28e-33
Rgs7bp	2.13879	7.11e-25
Mylip	2.12715	2.31e-29
Gm20559	2.11716	3.32e-10
March3	2.11648	8.72e-14
Zfp280b	2.1149	6.89e-30
Gga3	2.11397	2.26e-29
Phlpp2	2.11245	1.05e-11
Rora	2.11195	2.33e-36
Tmed5	2.10545	1.6e-28
Fam126b	2.10519	4.29e-28
Zfp36	2.09474	3.53e-22
Vstm5	2.08452	1.54e-09
Ifnlr1	2.04417	2.09e-20
Ppargc1b	2.03586	1.42e-18
Rbpms2	2.03499	2.68e-20
Iffo2	2.03137	1.12e-14
Eva1a	2.0292	5.85e-23
Syngr2	2.02322	6.38e-28
Kdm6b	2.02134	7.82e-22
Ankrd49	2.01545	2.72e-26
Klhl28	2.00913	5.31e-21
Trh	2.00539	1.73e-20
-Enriched genes (147) using the criteria LFC≥2, expression value greater than the median CPM (Counts Per Kilobase Million) value.
-Validated genes (6) bolded.
