# Supplementary material for: Lineage-tracing and translatomic analysis of damage-inducible mitotic cochlear progenitors identifies candidate genes regulating regeneration
Source: PLoS Biol. 2021 Nov 10;19(11):e3001445. doi: 10.1371/journal.pbio.3001445 (PMC8608324; doi:10.1371/journal.pbio.3001445)
Supplement: S12 Table — (XLSX) [file pbio.3001445.s022.xlsx]

## Sheet: Table S12
S12 Table. Differentially expressed genes between control and damaged Glast-Cre+ cells.
Gene	Log Fold Change	FDR
Trh	-8.76392	2.293e-148
Trim17	5.92845	5.9868e-133
Egr4	8.61603	1.0578e-112
Lfng	-4.12668	6.15055e-98
Egr1	3.86456	8.22646e-89
Eda2r	5.61238	1.09334e-79
Slitrk6	-3.70346	3.03503e-77
Gm6311	5.80275	2.3563e-76
Madcam1	7.43119	7.96435e-74
Gm11274	7.33209	1.33336e-63
Stmn4	4.30193	1.40382e-61
Plet1	-3.8137	6.84e-59
Isg20	5.56068	5.43328e-58
Rab3b	-4.09279	4.07828e-56
Relb	3.06154	1.99e-52
Slc22a3	-3.0379	7.05e-50
Nfkb2	2.92666	7.94e-46
Jun	2.62021	3.05e-45
Wbscr25	4.1657	1.30357e-43
Cyp26b1	-2.75271	1.55e-43
Igfbp3	-2.6808	2.33345e-42
Prdm12	-6.08722	4.27e-42
Nr1d1	2.63781	5.29e-42
Egfl6	-3.42945	5.63e-42
Cep41	-2.56649	4.54e-41
Ptcra	5.69575	1.54021e-40
4833427G06Rik	6.67246	5.73385e-40
Gm10800	5.28758	1.34e-39
Fgfr3	-2.56234	4.44e-39
Gm4262	4.59237	1.37095e-36
Penk	-3.08304	7.76e-36
Trpa1	-5.49054	6.04e-35
Kcnj16	-3.05902	2.3e-34
Platr21	5.75697	3.29589e-33
Gpr50	-7.37715	3.68e-33
Gm8221	9.32031	5.7599e-33
Fgf3	-7.85716	4.02e-32
Snhg15	2.6638	1.52414e-31
Prl2a1	8.9756	2.0288e-31
Btnl9	7.14469	2.50229e-30
Crhr1	-4.6519	5.72e-30
Gzmm	3.06872	1.01e-29
Asic2	-2.87082	1.29739e-29
Gm21738	7.11932	2.32e-29
Rpl5-ps1	-5.15581	3.81e-29
Dusp8	2.08002	5.89e-29
Hist1h4h	4.20722	9.26292e-29
Fos	2.5347	2.66273e-28
Rtn1	-2.09061	3.53295e-28
Guca1b	6.04085	1.96069e-27
Fam159b	-3.41598	3.61e-27
Glb1l2	-2.0596	6.00026e-27
Rorb	-2.38656	2.05e-25
Ano1	-1.90472	4.09e-25
Ctrb1	6.72368	1.09341e-24
Mansc4	-3.3326	1.11e-24
Galr1	-7.18544	6.86e-24
Dqx1	4.14282	8.25097e-24
Fst	-2.64101	8.39e-24
Hist1h2bn	7.76624	1.2689e-23
Hist1h3b	7.71283	4.12772e-23
Hes5	-3.57046	4.71e-23
Sall1	-1.90216	7.25e-23
Fgf20	-4.61182	1.32e-22
Scube2	-3.50846	2.27e-22
Maff	3.09803	3.05767e-22
B230206L02Rik	3.54825	5.70257e-22
Gm20627	4.30333	5.70257e-22
Gm42743	4.15663	9.79698e-22
Pmch	-7.51555	1.29e-21
Hist1h3i	7.02398	1.34475e-21
Fam124b	-4.04388	2.35e-21
Parp3	2.61027	3.01e-21
Ppp2r2b	-2.04987	3.02559e-21
Dpp4	-2.18809	3.42e-21
Adgrg6	-1.90543	5.30348e-21
Ackr4	-2.43312	5.51e-21
Sapcd2	-2.2224	6.02e-21
2410004I01Rik	3.55549	6.27143e-21
5031425E22Rik	1.82358	1.14e-20
Fcgr1	4.19344	1.14478e-20
Gipc2	-3.04351	1.32e-20
Atf3	2.8173	1.45e-20
Zmynd15	2.96751	2.44e-20
Bmp4	-1.89715	8.84e-20
Gm16973	2.92404	1.08e-19
Fgf15	-6.43952	1.24e-19
Gm1070	5.27372	1.74495e-19
Masp1	-3.15995	2.26e-19
Hist1h2be	3.22927	2.38395e-19
Tmem79	-2.67677	2.87e-19
F2	6.26735	3.11387e-19
Psrc1	2.98171	3.5e-19
Dgkb	-3.38633	4.47e-19
Ovgp1	3.96554	5.48807e-19
Otog	-1.63209	7.28266e-19
Rnd2	-1.6342	1.39e-18
Syt6	-2.32092	1.54e-18
Amhr2	4.08198	2.115e-18
Zdhhc2	-1.69378	3.18e-18
Tmem236	4.42672	3.60365e-18
Stox1	-1.99572	4.6e-18
Ncoa7	2.0249	9.12e-18
Rassf6	-2.3098	1.06e-17
Kcnj10	-1.83592	1.11218e-17
Galnt14	-2.27669	1.36e-17
Lgr5	-2.03383	1.64e-17
Gm266	-2.36456	2.13e-17
Clk4	1.63638	2.68e-17
Phldb1	1.70843	4.4325e-17
Psd	2.33866	1.33895e-16
Atp1b2	-1.55822	2.94e-16
Slc6a14	-1.91338	2.98742e-16
Hist1h2bl	7.98796	3.0266e-16
Acta1	4.6138	5.17415e-16
Slc25a18	-2.52105	5.66e-16
Uchl1	-1.57564	9.84105e-16
Gadd45g	1.88551	1.22e-15
Gm26761	4.11967	1.51598e-15
Nrcam	-1.64763	1.74e-15
Zglp1	4.94923	1.73953e-15
AW551984	-3.25199	3.39031e-15
Hist1h3d	4.39429	3.4584e-15
Hpx	3.60808	3.48781e-15
Prkcq	-1.62473	3.6777e-15
Npy	-1.98416	3.71e-15
Fgfrl1	-1.47806	7.57e-15
Car10	-3.48126	9.24e-15
Ephb1	-1.88006	9.45791e-15
Ttyh1	-1.41722	1.33745e-14
Lsamp	-1.60043	2.09e-14
Net1	-1.41436	2.57408e-14
Gm10364	4.22661	2.70077e-14
Ccnb2	2.19336	2.8e-14
1810026B05Rik	1.5169	3.01e-14
Klhl14	-1.80895	3.1e-14
Shc4	-1.68617	3.78e-14
Cdh2	-1.49485	4.15099e-14
Smc4	1.63097	5.04e-14
Emb	-1.64149	5.06814e-14
Fam83c	6.92054	5.77128e-14
Pla1a	3.10318	6.02092e-14
Jag1	-1.38697	8.61e-14
Npc1l1	6.86253	9.01824e-14
Hist1h2bm	5.83002	9.10015e-14
Inpp5j	-1.91375	9.61639e-14
Trhr	-5.5561	1.07e-13
Vil1	3.91205	1.52597e-13
Pbk	2.26963	1.79559e-13
Agr3	-1.72854	2.14e-13
Slc25a41	-2.99743	2.35e-13
Gm44605	7.62554	2.58492e-13
Myo1g	5.14684	2.67131e-13
Ctxn2	5.11618	2.67187e-13
Slc7a10	-3.12841	3e-13
Rasl11b	-1.35088	3.34e-13
Tmprss3	-1.48349	4.04e-13
Gm10259	5.18242	6.2609e-13
Hist1h4j	5.08244	9.3675e-13
Gm20628	3.41334	9.60667e-13
H2-M2	6.00387	1.00547e-12
Gm1123	7.2973	1.04274e-12
Snph	-1.67697	1.06e-12
Gm16675	3.05008	1.29e-12
Klf5	-1.50264	1.56117e-12
Sox2	-1.44526	1.59e-12
Ube2c	1.98298	1.72e-12
Adamts16	-1.92026	1.76e-12
Phyhipl	-1.81518	1.77e-12
Hist1h2ac	3.75187	1.801e-12
Hist1h2bp	5.1952	1.95125e-12
Cpxm2	-1.35691	3.65e-12
Cacna1c	2.10255	3.89e-12
Apol7c	5.77499	4.09066e-12
Cxadr	-1.29754	4.47e-12
2810417H13Rik	1.86424	4.53e-12
Tppp	-1.87739	4.75e-12
Cenpf	1.82793	5.55e-12
Tsen15	-1.32954	6.46e-12
Abi3bp	-1.98605	7.46e-12
Fosb	3.41947	9.63722e-12
Sall2	-1.28508	1.13959e-11
Emx2	-2.12644	1.14e-11
Dok5	-1.61287	1.22e-11
Ism1	-1.43975	2e-11
Fermt3	2.44149	3.03604e-11
Krt80	-3.28982	3.21e-11
Hemgn	3.76255	3.43469e-11
Trim50	-3.55752	4.1e-11
Col13a1	-1.92824	4.1e-11
Top2a	1.77643	4.71e-11
Kremen1	-1.2429	4.88e-11
Cfap53	2.78462	8.73e-11
Ppp1r10	1.37676	8.95e-11
Inhbb	-3.4485	9.08e-11
Wfdc12	-4.1743	1.08e-10
Fam83g	-1.76108	1.22e-10
A930031H19Rik	-7.19977	1.3e-10
Nfkbia	1.19882	1.58e-10
Slc16a3	-1.74015	1.78e-10
Gas2	-1.20599	1.88e-10
Hsd11b2	-1.6857	1.88771e-10
Cxcl16	1.43476	2.06e-10
G6pdx	-1.22396	2.24e-10
Kcna5	-3.25551	2.87e-10
Mmd2	-1.9467	2.97e-10
Shroom1	-1.31899	3.02e-10
Neurl3	2.51324	3.15e-10
Cdh22	2.44142	3.34e-10
Cdk1	1.72478	3.6e-10
Asprv1	2.3853	4.74926e-10
Dkk3	-1.21341	4.98e-10
Lmo3	-1.57369	5.69e-10
Ucp1	4.66044	6.35095e-10
Gm16364	-2.42359	7.87e-10
Sfrp1	-1.21608	9.05412e-10
P4ha3	-1.20785	9.84e-10
Mycl	-1.21627	1.06e-09
Nusap1	1.74077	1.07848e-09
Htr1d	-3.45399	1.11811e-09
Cdca8	1.72788	1.14483e-09
Bdkrb2	3.12507	1.28421e-09
Fndc7	-1.87446	1.42e-09
C430049E01Rik	3.68768	1.44115e-09
Diras2	-2.46978	1.50417e-09
Icam1	1.34732	1.61e-09
Bdkrb1	5.61409	1.64395e-09
Gm45218	2.83826	1.67e-09
Ush1c	-1.20557	1.76e-09
Cd3d	4.76366	1.78415e-09
Hist1h3g	5.41351	1.78415e-09
Smpdl3a	-1.19643	1.7867e-09
Kif2c	2.2263	2.01e-09
Gm5737	2.63263	2.05e-09
Pmaip1	4.78014	2.05521e-09
Kremen2	3.1823	2.08299e-09
Tmem200a	-1.39109	2.15e-09
Eppin	4.68668	2.50269e-09
Krtdap	-2.80485	2.9e-09
Wnt10a	7.09378	3.62056e-09
Padi2	-1.1505	3.92e-09
Birc5	1.7007	3.96468e-09
Slc5a5	2.53385	4.04e-09
Gm42509	7.08795	4.04463e-09
Tspan8	-1.20267	5.68e-09
Cdc20	1.49712	5.93e-09
Gdpd1	-1.17142	6.26349e-09
Actn2	4.14985	6.78171e-09
Gm5860	2.02427	7.77e-09
Prc1	1.85682	1.03e-08
Hist1h4i	2.49951	1.04e-08
Il12rb2	6.09685	1.0428e-08
Aldh8a1	4.46311	1.07191e-08
Gm5544	2.86263	1.11e-08
Prss38	4.97691	1.19996e-08
Slc46a3	-1.45594	1.27e-08
Spata9	3.20756	1.27185e-08
Tex33	-2.03032	1.27391e-08
Itgb6	-1.19304	1.31e-08
Mettl24	-1.73105	1.30715e-08
Ptprz1	-1.34137	1.32e-08
Id4	-1.13278	1.46e-08
Cyb561	-1.17288	1.66671e-08
Entpd2	-1.65562	1.68e-08
Rrm2	1.50804	1.96548e-08
Fam83a	-3.34092	2.23e-08
2610528A11Rik	5.73266	2.28696e-08
Gm12602	-2.33404	2.29507e-08
Hs6st2	-1.15076	2.38e-08
Aurkb	1.73559	2.42e-08
Fblim1	-1.12386	2.67315e-08
Ankrd6	-1.28453	3.27e-08
Bcl2l14	-1.61501	3.3e-08
4930432B10Rik	5.99287	3.37921e-08
2310022B05Rik	-1.09544	3.47e-08
Gdf15	3.30911	3.80927e-08
Hist1h4n	4.81333	4.21259e-08
Mss51	2.38661	4.74e-08
Tk1	1.59801	6.06e-08
Efcab1	-1.33777	6.69e-08
Plk1	1.78262	7.32e-08
Smim4	1.36331	8.25e-08
Rps6kl1	2.08221	8.91e-08
Slc20a1	-1.23029	9.31934e-08
Gpld1	-1.30148	9.85e-08
Gna14	-1.1594	1.11486e-07
Cybrd1	-1.04964	1.15061e-07
9030617O03Rik	1.60886	1.44e-07
Umodl1	-2.24091	1.456e-07
Cadps2	-1.12324	1.66e-07
Mtfr2	2.63234	2.04e-07
Lockd	-1.73069	2.13e-07
Mki67	1.33865	2.33e-07
Slc34a2	-5.15352	2.38e-07
Fam189a2	-1.04554	2.48e-07
Selplg	2.8687	2.98e-07
Bbc3	1.15808	3.08e-07
Lypd6b	-1.10136	3.17e-07
Htra4	-3.47151	3.26e-07
Gm15319	4.65937	3.70175e-07
Smpx	-1.22331	3.96405e-07
Kcnk3	-1.56202	4.44e-07
Hey1	-1.01166	4.6e-07
Pdzph1	-1.67345	4.78e-07
Hist1h4c	2.90614	5.09e-07
Melk	2.27395	5.10634e-07
Ddx58	1.32321	5.37e-07
Pim3	1.00318	5.48e-07
Prr15l	-1.18291	5.68e-07
Ddah1	-1.00446	5.91949e-07
Snx22	-1.06598	6.04e-07
44075	1.50006	6.45274e-07
Tmem255a	-2.00998	7.29e-07
Junb	1.03903	7.85e-07
Kif11	2.06475	8.76e-07
Them5	-3.36425	8.76959e-07
Nek2	2.05275	1.04e-06
Liph	-1.65394	1.19e-06
Tpx2	1.56722	1.2e-06
Slco1a6	5.49458	1.22719e-06
P2ry2	-1.36489	1.32e-06
Fam64a	1.62142	1.38447e-06
Dnajc6	-1.72631	1.42e-06
Haus4	1.20457	1.49e-06
Gem	1.67714	1.68e-06
1810032O08Rik	1.55877	1.8e-06
Hormad2	3.09015	1.80777e-06
Nfe2	-1.25684	1.81e-06
Kif22	1.41448	1.86e-06
Gm43159	3.18924	1.88578e-06
A3galt2	3.08784	1.94e-06
Gdap1l1	1.5956	1.98e-06
AU021092	-1.45162	2.08e-06
Ptx4	-6.4421	2.07787e-06
Tox2	-1.42261	2.11e-06
Tnfsf15	3.42745	2.34968e-06
Onecut3	3.9213	2.37132e-06
Gm19710	3.18223	2.47869e-06
Hist1h2ab	3.99867	2.50716e-06
Pdzk1ip1	-1.85843	2.65e-06
Notumos	-1.85171	2.72e-06
Pabpc1l	2.54561	3.01e-06
Gm13425	-2.94758	3.23166e-06
Sh2d3c	1.14168	3.29e-06
Slc6a16	2.75849	3.34e-06
C1qb	1.52652	3.5e-06
S100a14	-2.69373	3.56e-06
Rab3c	-1.92022	3.91976e-06
Slc35f3	-1.48116	4.14983e-06
Ppp1r1a	-1.14865	4.2e-06
Upk1a	2.68363	4.91e-06
Rasgrp1	-1.33967	5.4e-06
Phf7	1.23554	5.62e-06
Kcnj14	2.30169	5.83e-06
Spc25	1.47879	5.9e-06
Gm24991	6.30109	6.18977e-06
Ncapg	1.92366	6.4e-06
Mybphl	6.28339	6.53489e-06
Hist1h1b	2.31228	6.57002e-06
Dnajc5b	6.39224	6.68276e-06
Klhl30	2.71709	6.79e-06
1700086P04Rik	2.71137	6.86e-06
Gm11292	6.26282	7.72908e-06
Slc12a8	-2.12462	9.29e-06
A930030B08Rik	4.42386	9.57197e-06
Gm29336	4.95348	1.00274e-05
B4galnt3	-1.26863	1.08e-05
Kif15	1.65497	1.09e-05
Wfdc6b	3.52489	1.18396e-05
Snhg17	1.05825	1.25611e-05
Prl7a2	4.92057	1.35273e-05
Phgr1	6.22609	1.35273e-05
Gm10801	5.02162	1.43514e-05
Tulp2	-3.32416	1.45e-05
Knstrn	1.49174	1.45e-05
Rad54b	2.22868	1.45e-05
Muc2	2.7222	1.52e-05
Spc24	1.69888	1.59e-05
BC035947	-1.84741	1.69e-05
Ssc4d	-1.11015	1.74e-05
Ddias	1.70116	1.74e-05
Zmat4	-1.3717	1.78e-05
Il31	5.92429	1.78214e-05
Gadd45b	1.17838	2.11e-05
Cdca2	1.48722	2.11e-05
4930556M19Rik	2.08264	2.11e-05
Cap2	-1.33904	2.16e-05
Hist2h4	2.09461	2.35e-05
Igfbpl1	-2.57411	2.48393e-05
Fam19a3	-2.09034	2.64e-05
Oprk1	-1.37608	2.67464e-05
Aspm	1.61378	2.73e-05
Ckap2l	1.48253	2.79e-05
Mpeg1	2.19729	2.81e-05
Fut7	3.13749	2.83454e-05
Pde6a	5.87304	2.86167e-05
Oxt	6.23589	2.86167e-05
Gm13571	3.22217	2.88897e-05
Cd74	1.75001	3.09e-05
Skp1a	-1.03156	3.17e-05
Gm43698	4.29193	3.56626e-05
Gm43331	2.70834	3.6e-05
Cdca3	1.32634	3.61e-05
Ppp1r17	-5.27071	3.93491e-05
A930005G22Rik	-1.81048	4.14e-05
Lat2	2.30729	4.3e-05
Pbld2	1.57737	4.44e-05
Cd79a	3.09866	4.81012e-05
Cyp2t4	2.59294	5.07e-05
Cyp3a57	5.31771	5.69119e-05
Gpr45	-1.50493	6.03e-05
Lyz2	1.41751	6.28e-05
Yjefn3	1.47887	6.78e-05
Shcbp1	1.61689	7.08e-05
Gm6185	4.26652	8.18809e-05
Smagp	-1.35085	8.44e-05
Hhla1	-2.6579	8.78e-05
Pkd2l1	-1.4855	9.79528e-05
Gm18782	2.76609	9.8e-05
Fhad1	-2.21819	0.00010201
Gm43263	3.27629	0.000104366
Prss32	4.67848	0.000109395
Nuf2	1.61076	0.00013499
Tnnt1	-1.5179	0.000137
Nlrc5	2.88804	0.000137
Shmt1	1.54761	0.00014
A930011G23Rik	-1.4873	0.000153
Cks2	1.37781	0.000159
Ect2	1.63947	0.000159
Odf3l2	-3.24858	0.000164332
Ror2	-1.37198	0.000164332
Vmn2r1	3.54012	0.00016752
Mir34b	3.91507	0.000171249
4930538K18Rik	2.70203	0.000175
Dlgap5	1.50987	0.00018
Gm14066	-1.36826	0.000194493
Mc2r	-2.76543	0.000202
Spi1	1.8301	0.000203
Knl1	1.52654	0.000227
Dsg2	-1.23369	0.000228
Iqck	1.09171	0.000233376
H2-Q10	3.56673	0.000240286
Cd247	3.26386	0.000257518
Tgm1	3.79003	0.000266518
Gm12618	4.58225	0.000276306
Cnbd2	1.42191	0.000286
Gm29106	2.6678	0.000293
Spocd1	4.17211	0.000295612
Uhrf1	1.17151	0.0003
Ankrd61	2.33783	0.00033
Arhgap27	-1.14036	0.000345
Gm26711	2.63603	0.000345
H2-M10.2	3.98578	0.000345025
Obp2b	2.71014	0.000363
Slc17a8	1.81086	0.000368
Atp8b3	2.0967	0.000386
Sypl2	2.14376	0.000391
Spink10	2.10934	0.000393
Fsip1	3.05256	0.000435
Gm10717	4.4741	0.000439121
Plac8	2.62393	0.000446
Prr15	-1.51041	0.000455
Aurka	1.13001	0.000458
1300017J02Rik	2.49621	0.000467
Ovol3	-4.40619	0.000467881
Pcdh8	1.56723	0.000478
Corin	-2.85584	0.000493
Rad51	1.37149	0.000543
Gm9725	3.23462	0.000543211
Gm13398	2.65459	0.000557
Gdpd2	-1.44795	0.000579
C130036L24Rik	1.4463	0.000592
H2-K2	2.43251	0.000646
Hist1h2ag	3.33532	0.00065228
Tmem253	-2.21263	0.000765
Gm42814	2.88059	0.00081
Hist1h4m	3.93579	0.00081954
Ppp1r36	-1.06759	0.00082
1110017D15Rik	1.86773	0.000913
Klhl31	1.79673	0.001
Clnk	-2.90734	0.00101274
Tbxa2r	1.68452	0.00104
Gm20548	3.38318	0.00113839
1700102P08Rik	2.2343	0.00122
Myadml2os	-2.19716	0.00127926
Capn13	-3.53023	0.00130153
Fam89a	-1.50776	0.00131039
6030498E09Rik	-1.85725	0.00137366
Tmem132d	-1.4078	0.00141
Usp44	2.28548	0.00145
Gch1	1.54512	0.00145
Anxa3	1.24891	0.00146
Hist1h1d	2.2576	0.00154
4833428L15Rik	2.94333	0.00156
Col22a1	-1.95295	0.00159
Hist1h2ae	1.76466	0.00161802
Ncaph	1.10913	0.00164
Dnah3	3.56566	0.00168458
Gprc5d	3.10621	0.00182714
Gtse1	1.5896	0.0019
Gm14004	2.61777	0.00194
Ccdc178	1.75336	0.00194
Nr1h3	1.42455	0.00204
Rtbdn	3.39894	0.00203936
Gm26725	1.60629	0.00205
Cyp27b1	2.87723	0.00213
Fgr	-2.0817	0.00218
Lims2	1.53332	0.00225
Gm43646	2.99568	0.00233
Gpr35	2.58078	0.00235
Lhfpl1	-1.44112	0.00266
Rad54l	1.22745	0.0027
Ltf	3.54638	0.00289335
Noxred1	2.25425	0.0029
Mc5r	-3.00499	0.00303
Dzip1l	1.06327	0.00315
Ska3	1.37174	0.00318591
Gm11946	2.63861	0.0032
Gm11517	1.98689	0.00323697
B430306N03Rik	2.65192	0.00324
Samhd1	1.03154	0.00339
Fam71d	3.50507	0.00339994
Gm31749	2.63468	0.00343
C130060K24Rik	-1.50998	0.00345
Slc27a5	2.95709	0.00367
Ddx60	1.74598	0.00367436
Gm807	-1.43381	0.00378
Mslnl	1.95091	0.00380286
Ttk	1.39433	0.00424
Kif18b	1.32505	0.0045
Bpifb4	2.7782	0.00464
Cd177	-1.69554	0.00467266
Nlrp3	3.0655	0.00469
Lhx4	3.40646	0.00473702
Chst5	-1.30022	0.00476
Aqp7	3.19434	0.00484349
Prss56	2.2094	0.00526
Irf8	1.23862	0.00556
Gm20644	3.20032	0.00569435
Osmr	1.24791	0.00575298
Tsx	2.96191	0.00591
Ckap2	1.115	0.0061
Gm10109	2.05141	0.00626
Lilrb4a	1.79547	0.00628
Gm26885	2.48095	0.00637
Myom1	1.44195	0.00641
Parvg	1.89754	0.00641
Gm42890	2.48139	0.00658
Gpx6	2.22092	0.00679
Gm13749	2.59554	0.00712
Fignl1	1.26695	0.00742
Cnfn	-2.64338	0.00775
Spink8	-2.76366	0.00778
Esco2	1.31938	0.00822
Zscan2	1.37898	0.00824
5730420D15Rik	-1.78888	0.00843
Hist1h2ak	1.77526	0.00855
Anln	1.03859	0.00963
Hist1h3e	2.79033	0.0101
Fam209	3.03406	0.0101
Cyp2j8	2.94732	0.0102
Gm26831	2.36963	0.0119
Anks4b	2.22294	0.0124
Zmym1	1.10575	0.0125528
Ryr1	1.97661	0.0129
Clspn	1.57449	0.0138
R3hdml	-1.70386	0.0142
BC049762	1.80771	0.0156
Gm13986	2.12697	0.0163
Syne1	1.19174	0.0166
Oaz3	2.21242	0.0174
1700125H20Rik	2.13668	0.0175
Ghrl	2.82757	0.0175
Otop1	2.80447	0.019
Gm7497	2.65965	0.02
Itgae	1.8348	0.0224
Susd3	-1.40797	0.0229
2410124H12Rik	1.47253	0.0232
Zfp296	2.23462	0.0234
Cxcl1	1.94025	0.0237
Eaf2	1.44115	0.0245
Gm8213	2.2083	0.0254
Olfr456	1.85371	0.0254
C130026L21Rik	1.10576	0.0265
Gm43860	1.34448	0.027
Lrr1	1.70998	0.0271
Sdcbp2	1.35866	0.0326951
Trav5-1	-2.39107	0.0346
Gpr65	1.71137	0.0358
Snord55	1.47738	0.0361
Fermt1	-1.25113	0.0363
Gm42728	2.49111	0.0372
Sgol2a	1.44175	0.0376
Ntng2	-1.8449	0.0384
Gm30731	-2.19617	0.0389
Rgs22	-1.44531	0.0397
Gm42536	2.43779	0.0404
Foxs1	1.29511	0.0415
D530018E20Rik	1.46362	0.041599
Muc5ac	2.2267	0.0418
Mfsd4b1	1.83281	0.044
8030423J24Rik	-2.10444	0.0494
Hsf2bp	1.52938	0.0497
-Differentially expressed genes using the criteria LFC≥1, FDR<0.05, complete separation >25% (lowest value in IP/highest value in input ≥1.5)
-Validated genes are bolded.
