# Supplementary material for: Lineage-tracing and translatomic analysis of damage-inducible mitotic cochlear progenitors identifies candidate genes regulating regeneration
Source: PLoS Biol. 2021 Nov 10;19(11):e3001445. doi: 10.1371/journal.pbio.3001445 (PMC8608324; doi:10.1371/journal.pbio.3001445)
Supplement: S13 Table — (XLSX) [file pbio.3001445.s023.xlsx]

## Sheet: Table S13
S13 Table. Genes associated with cluster analyses.
	Control_input					DTR_input					Control_IP					DTR_IP					IP_vs_input				DTR.vs.control_input				DTR.vs.control_IP				IP.DTR_interaction
gene_symbol	Control_1_input	Control_2_input	Control_3_input	Control_6_input	Control_input_average	DTR_1_input	DTR_2_input	DTR_3_input	DTR_6_input	DTR_input_average	Control_1_IP	Control_2_IP	Control_3_IP	Control_6_IP	Control_IP_average	DTR_1_IP	DTR_2_IP	DTR_3_IP	DTR_6_IP	DTR_IP_average	log2FoldChange	padj	diff_exp	full_separation	log2FoldChange	padj	diff_exp	full_separation	log2FoldChange	padj	diff_exp	full_separation	log2FoldChange	padj	diff_exp	full_separation	Gene_cluster_assignment
H19	186.569	221.352	195.491	197.11	200.131	276.557	199.303	275.474	235.671	246.751	4060.31	3174.68	2356.36	2164.78	2939.03	3174.68	3174.68	3356.65	3356.65	3265.67	3.46885	7.08711e-183	up	up_and_full_separation	0.245737	0.129334	no_change	no_change	0.258686	0.0944251	no_change	no_change	0.0129483	0.993649	no_change	no_change	Cluster_1
Scmh1	56.5439	63.7518	72.7709	70.1225	65.7973	65.2098	66.6606	70.6266	76.7547	69.813	121.349	129.864	115.114	94.9306	115.314	127.512	142.683	98.1011	90.2439	114.635	0.825073	4.2681e-09	up	up_and_full_separation	0.129061	0.544693	no_change	no_change	0.0419059	0.859261	no_change	no_change	-0.0871555	0.970156	no_change	no_change	Cluster_1
Wnt9a	20.4352	25.2295	24.8541	25.1943	23.9283	16.2437	24.8843	26.3686	36.1292	25.9064	36.9066	49.4814	76.5482	40.7838	50.93	27.0496	60.2194	41.1595	50.2986	44.6818	1.01943	9.48905e-07	up	up_and_full_separation	0.0747052	0.83696	no_change	no_change	-0.177906	0.557805	no_change	no_change	-0.252611	0.895973	no_change	no_change	Cluster_1
Mnt	13.4393	18.5004	15.9422	15.1802	15.7655	16.5759	21.3301	12.9426	18.8652	17.4285	44.568	43.3876	38.9695	37.35	41.0688	31.191	40.7838	43.9816	41.0254	39.2455	1.55895	6.13932e-27	up	up_and_full_separation	0.241038	0.23315	no_change	no_change	-0.0514632	0.83331	no_change	no_change	-0.292501	0.732605	no_change	no_change	Cluster_1
Cdh4	210.144	257.66	295.642	226.668	247.529	227.441	297.883	248.44	264.917	259.671	340.817	423.062	382.423	376.982	380.821	408.824	523.664	272.299	328.009	383.199	0.86882	1.61407e-09	up	up_and_full_separation	0.142653	0.506582	no_change	no_change	-0.0822593	0.720439	no_change	no_change	-0.224912	0.825526	no_change	no_change	Cluster_1
Ccm2	54.329	48.6835	53.6321	54.7353	52.845	63.1903	40.0751	56.2422	70.1414	57.4122	109.223	82.3856	116.357	102.732	102.674	103.409	81.732	125.707	102.791	103.41	0.790966	2.18194e-09	up	up_and_full_separation	0.0475614	0.838547	no_change	no_change	-0.00493986	0.984196	no_change	no_change	-0.0525013	0.977944	no_change	no_change	Cluster_1
Acvr1b	7.62986	7.73978	7.41221	6.22079	7.25066	5.58502	4.32668	6.12864	5.19553	5.30897	22.6954	29.5567	32.2656	18.0319	25.6374	17.9797	24.4936	41.5263	28.869	28.2171	1.97005	8.81411e-23	up	up_and_full_separation	-0.388453	0.156926	no_change	no_change	0.172783	0.562183	no_change	no_change	0.561235	0.487197	no_change	no_change	Cluster_1
Zfp385a	36.448	38.7296	34.5195	36.9647	36.6655	37.1221	34.9526	26.7774	38.2196	34.268	116.435	101.295	80.7932	85.8218	96.0862	86.2854	77.6797	71.663	65.8261	75.3635	1.10827	3.66112e-20	up	up_and_full_separation	-0.136207	0.454863	no_change	no_change	-0.353829	0.0122909	no_change	no_change	-0.217622	0.780554	no_change	no_change	Cluster_1
Polr3d	17.035	23.1132	21.7205	22.35	21.0546	21.3447	22.5516	20.7658	19.4638	21.0315	49.3882	53.3747	56.5269	48.1135	51.8508	49.003	45.0006	62.0001	56.0083	53.003	1.15411	4.45161e-20	up	up_and_full_separation	-0.063918	0.772358	no_change	no_change	0.0371609	0.862525	no_change	no_change	0.101079	0.95249	no_change	no_change	Cluster_1
Zfp512b	72.6217	95.255	83.9177	101.836	88.4076	90.7154	87.4515	70.7968	105.75	88.6783	202.702	207.716	161.161	165.355	184.234	211.64	185.421	195.376	173.094	191.383	1.29604	7.15083e-22	up	up_and_full_separation	0.0562026	0.814422	no_change	no_change	0.0507364	0.82306	no_change	no_change	-0.00546621	0.995707	no_change	no_change	Cluster_1
Il4	0.771633	1.14253	0.691266	0.438702	0.761033	0.73553	0.267721	0.609991	0.383624	0.499216	2.10657	2.00779	1.22956	1.29924	1.66079	1.48365	1.33993	2.52083	1.88038	1.8062	1.25548	0.00383581	up	up_and_full_separation	-0.53899	0.386343	no_change	no_change	0.203947	0.755132	no_change	no_change	0.742938	0.779506	no_change	no_change	Cluster_1
Mmp11	48.9608	55.9093	59.2164	67.8218	57.9771	49.6629	41.7091	50.0233	60.8382	50.5584	112.681	104.242	118.646	118.381	113.487	95.8278	111.002	117.577	122.566	111.743	0.808829	3.96262e-12	up	up_and_full_separation	-0.253	0.0900855	no_change	no_change	-0.0269672	0.894814	no_change	no_change	0.226032	0.740436	no_change	no_change	Cluster_1
Snapin	122.991	134.177	116.251	138.133	127.888	118.795	115.979	138.133	106.714	119.905	214.155	242.843	276.299	170.384	225.92	187.755	187.405	243.68	155.89	193.682	0.63094	2.37462e-07	up	up_and_full_separation	-0.160323	0.349096	no_change	no_change	-0.222453	0.145917	no_change	no_change	-0.0621293	0.974513	no_change	no_change	Cluster_1
Luzp1	54.5271	51.2314	44.1292	43.9135	48.4503	63.426	61.9578	56.6298	63.7315	61.4363	107.177	121.316	100.407	100.436	107.334	137.078	126.873	174.374	121.797	140.031	1.31527	1.60157e-31	up	up_and_full_separation	0.398471	0.00242559	no_change	no_change	0.289622	0.0339203	no_change	no_change	-0.108849	0.939658	no_change	no_change	Cluster_1
Oas1c	2.05014	1.92159	2.1009	2.59967	2.16808	1.81034	1.72943	3.10675	2.28574	2.23306	2.96858	3.0683	4.48215	4.85304	3.84302	1.08595	4.21414	2.86274	4.30088	3.11593	0.750795	0.0296433	up	up_and_full_separation	0.00654579	0.993288	no_change	no_change	-0.357686	0.429775	no_change	no_change	-0.364231	0.917244	no_change	no_change	Cluster_1
Sp1	34.6025	32.5576	34.4399	25.3168	31.7292	35.8842	39.2193	38.3886	41.9511	38.8608	72.7709	78.1999	71.6019	58.9499	70.3807	71.1572	101.612	103.175	75.1705	87.7788	1.27714	6.88383e-29	up	up_and_full_separation	0.296951	0.0385078	no_change	no_change	0.222605	0.125945	no_change	no_change	-0.0743464	0.969741	no_change	no_change	Cluster_1
Rarg	30.7421	32.8927	38.3113	37.8965	34.9606	37.2551	34.8519	38.4406	51.0933	40.4102	70.1414	79.0026	78.6325	78.3703	76.5367	66.4431	69.0683	79.681	88.8229	76.0038	1.00296	1.87493e-20	up	up_and_full_separation	0.184791	0.212233	no_change	no_change	-0.00864663	0.964756	no_change	no_change	-0.193438	0.783903	no_change	no_change	Cluster_1
Mef2d	51.0933	52.0931	52.7658	49.3358	51.322	58.6381	53.1279	52.2996	65.0002	57.2665	88.7157	105.04	97.8076	83.15	93.6782	80.396	88.2962	101.877	92.3261	90.7239	1.14878	2.43161e-26	up	up_and_full_separation	0.242674	0.0824654	no_change	no_change	-0.0460776	0.799328	no_change	no_change	-0.288752	0.530557	no_change	no_change	Cluster_1
Dlx3	2.14102	1.22582	2.75006	1.73812	1.96376	2.07196	1.94142	2.6879	4.15	2.71282	3.23914	4.10534	6.27664	3.65972	4.32021	3.37657	4.9135	4.25903	4.6387	4.29695	1.15344	0.000249922	up	up_and_full_separation	0.489541	0.239906	no_change	no_change	0.0170153	0.975413	no_change	no_change	-0.472526	0.827914	no_change	no_change	Cluster_1
Ell2	21.6817	24.0062	23.4577	26.9296	24.0188	24.1953	25.1227	25.1772	22.0603	24.1389	42.3767	54.0531	54.1866	28.3552	44.7429	35.1461	45.9302	39.4547	25.3168	36.462	1.03808	1.15808e-15	up	up_and_full_separation	0.0586709	0.796285	no_change	no_change	-0.290643	0.068297	no_change	no_change	-0.349314	0.513207	no_change	no_change	Cluster_1
Stk38l	41.4109	34.3335	34.7444	43.7164	38.5513	33.5721	35.2187	27.9526	29.2598	31.5008	91.0204	91.7275	118.016	70.6266	92.8476	66.7772	63.7518	83.1988	62.2575	68.9963	1.4766	9.39687e-26	up	up_and_full_separation	-0.245436	0.202851	no_change	no_change	-0.377549	0.0258678	no_change	no_change	-0.132113	0.940532	no_change	no_change	Cluster_1
Gramd3	24.1549	29.8773	30.7785	40.318	31.2822	23.9212	31.529	28.498	31.0982	28.7616	93.3234	92.214	104.459	94.4967	96.1233	74.4533	95.8619	85.2376	82.6362	84.5473	1.5254	1.19019e-37	up	up_and_full_separation	-0.143883	0.424482	no_change	no_change	-0.168754	0.29963	no_change	no_change	-0.024871	0.985874	no_change	no_change	Cluster_1
Rab34	88.0684	100.145	106.235	112.349	101.699	108.01	106.012	117.013	122.991	113.507	182.171	180.172	169.67	199.53	182.886	195.491	199.656	225.589	214.155	208.723	0.651104	5.91223e-11	up	up_and_full_separation	0.126102	0.377719	no_change	no_change	0.154711	0.235371	no_change	no_change	0.0286094	0.981413	no_change	no_change	Cluster_1
Celf2	202.702	230.748	221.773	196.177	212.85	241.31	248.987	241.089	173.575	226.24	427.571	491.667	447.698	321.505	422.11	468.618	530.464	468.618	330.575	449.569	0.994063	8.42752e-22	up	up_and_full_separation	0.0443977	0.808019	no_change	no_change	-0.0693872	0.671307	no_change	no_change	-0.113785	0.920206	no_change	no_change	Cluster_1
Vrk3	44.3268	40.7908	47.8561	44.7883	44.4405	41.4999	41.2858	49.2773	43.3047	43.8419	81.7979	65.6541	90.391	78.3052	79.037	75.5257	79.5662	77.7618	76.1734	77.2568	1.0737	4.27031e-29	up	up_and_full_separation	0.0713059	0.651092	no_change	no_change	0.0168466	0.921091	no_change	no_change	-0.0544593	0.974098	no_change	no_change	Cluster_1
Rhoc	79.3579	85.8218	88.4976	83.7095	84.3467	79.7817	76.1095	88.5419	90.8339	83.8167	154.018	133.611	170.436	188.308	161.593	138.929	144.698	224.96	200.115	177.175	0.832589	2.12603e-19	up	up_and_full_separation	-0.0544345	0.729805	no_change	no_change	0.089605	0.510953	no_change	no_change	0.144039	0.831313	no_change	no_change	Cluster_1
Ppard	5.01413	5.18569	6.17454	7.10335	5.86943	4.80862	5.96002	4.6898	5.96002	5.35462	10.3447	9.37794	9.12758	10.4777	9.83196	8.39996	9.36888	11.7265	11.3107	10.2015	0.808845	1.19354e-06	up	up_and_full_separation	-0.0986903	0.725139	no_change	no_change	0.0952044	0.712664	no_change	no_change	0.193895	0.912644	no_change	no_change	Cluster_1
Zim1	0.632253	0.284757	0.267721	0.0768002	0.315383	0.218596	0.177008	0.350573	0.0298378	0.194004	1.69229	0.86094	1.71126	0.914649	1.29479	1.21245	0.555074	0.687966	0.708238	0.790932	1.83296	0.00249295	up	up_and_full_separation	-0.687325	0.458465	no_change	no_change	-0.653774	0.369981	no_change	no_change	0.0335518	NA	no_change	no_change	Cluster_1
Slc25a42	11.3833	13.1665	9.46425	14.9695	12.2459	13.4524	11.7507	11.0648	14.8218	12.7725	38.0726	30.766	27.3408	25.2207	30.35	29.2088	31.6499	22.1322	27.286	27.5692	1.35865	4.33302e-19	up	up_and_full_separation	0.0912044	0.728123	no_change	no_change	-0.108278	0.644134	no_change	no_change	-0.199482	0.883789	no_change	no_change	Cluster_1
Dyrk1b	22.7673	25.0482	26.6049	27.3221	25.4357	14.9524	18.4823	26.123	27.0093	21.6418	66.6234	63.4388	75.2765	71.2375	69.144	41.8338	56.6225	50.8778	54.4727	50.9517	1.19829	8.188e-16	up	up_and_full_separation	-0.249971	0.220774	no_change	no_change	-0.458784	0.00758597	no_change	no_change	-0.208813	0.865003	no_change	no_change	Cluster_1
Ikzf4	7.09794	5.96589	6.85951	9.72735	7.41267	15.9696	14.7194	12.0891	15.4993	14.5694	37.0151	39.8847	38.2835	24.1115	34.8237	36.9647	51.8072	48.7523	33.3691	42.7233	2.44801	2.64362e-37	up	up_and_full_separation	1.02467	1.18548e-06	up	up_and_full_separation	0.320581	0.198853	no_change	no_change	-0.70409	0.226348	no_change	no_change	Cluster_1
Plekha3	50.7949	58.087	57.493	64.7872	57.7905	47.8488	50.4774	61.207	51.7396	52.8182	100.278	113.54	113.724	73.3509	100.223	70.6123	88.0993	110.052	68.8902	84.4134	0.629628	7.40082e-06	up	up_and_full_separation	-0.181769	0.353982	no_change	no_change	-0.224496	0.210157	no_change	no_change	-0.0427268	0.981413	no_change	no_change	Cluster_1
Atg4d	23.7089	25.0538	27.7293	29.1423	26.4086	22.3399	21.8364	24.319	26.5549	23.7626	46.0647	52.024	53.8374	49.4694	50.3489	49.9604	47.7744	57.8237	67.0594	55.6545	1.19376	8.05021e-28	up	up_and_full_separation	-0.069374	0.711432	no_change	no_change	0.127834	0.408475	no_change	no_change	0.197208	0.782813	no_change	no_change	Cluster_1
Kcnn1	6.44581	6.21044	5.07653	4.98121	5.6785	5.78668	4.20808	3.9875	6.40886	5.09778	7.90698	7.59296	8.19408	7.24253	7.73414	7.36788	10.1112	7.58343	8.61348	8.419	0.590924	0.00247949	up	up_and_full_separation	-0.127072	0.677894	no_change	no_change	0.125166	0.664179	no_change	no_change	0.252237	0.873157	no_change	no_change	Cluster_1
Stard3nl	65.7563	61.5939	54.5474	58.0379	59.9839	63.036	55.9821	60.9069	39.9607	54.9714	110.007	86.904	101.586	76.1964	93.6732	98.4332	78.7601	127.895	69.4653	93.6383	0.78135	2.37918e-07	up	up_and_full_separation	-0.0914139	0.714077	no_change	no_change	0.0362283	0.88947	no_change	no_change	0.127642	0.946905	no_change	no_change	Cluster_1
Bcl2l12	13.0008	14.0072	9.70698	13.7079	12.6057	15.6431	10.4111	14.7642	17.3157	14.5335	28.2582	25.3168	24.1045	30.9312	27.1527	34.302	22.4368	36.976	32.3532	31.517	0.948132	2.66333e-08	up	up_and_full_separation	0.129789	0.63042	no_change	no_change	0.194896	0.406022	no_change	no_change	0.0651076	0.977944	no_change	no_change	Cluster_1
Plag1	3.02752	2.99652	2.9187	2.70801	2.91269	0.993618	3.78879	3.4576	1.79196	2.50799	6.28742	10.6033	7.81656	5.36904	7.51907	7.63415	11.4737	7.25191	5.94179	8.07538	1.57204	1.84216e-09	up	up_and_full_separation	-0.34153	0.373361	no_change	no_change	0.142714	0.729103	no_change	no_change	0.484245	0.760022	no_change	no_change	Cluster_1
Mob3a	31.6912	22.0565	32.2912	34.9021	30.2353	34.3393	25.373	32.5576	34.2276	31.6244	116.827	89.0057	107.177	88.0441	100.264	101.114	83.6927	102.896	73.9306	90.4083	1.62158	5.55832e-28	up	up_and_full_separation	0.0269342	0.926502	no_change	no_change	-0.120614	0.593359	no_change	no_change	-0.147548	0.936546	no_change	no_change	Cluster_1
Impdh1	39.8067	40.4087	32.5439	33.7129	36.618	47.9811	42.9549	37.6307	35.7285	41.0738	69.9205	66.0472	56.7718	63.2203	63.9899	73.0785	68.1606	53.0939	65.3335	64.9166	0.619092	1.11666e-13	up	up_and_full_separation	0.131887	0.252227	no_change	no_change	0.0202091	0.889355	no_change	no_change	-0.111677	0.874946	no_change	no_change	Cluster_1
Sec14l2	8.35584	4.79317	5.48163	9.05953	6.92254	7.06142	4.28037	3.88608	3.91225	4.78503	25.8386	13.5597	12.0095	24.6985	19.0266	19.6503	10.9091	10.7249	12.9614	13.5614	1.26636	1.50806e-12	up	up_and_full_separation	-0.555554	0.0110589	no_change	no_change	-0.421411	0.0495784	no_change	no_change	0.134143	0.957286	no_change	no_change	Cluster_1
Aven	18.5254	18.8652	17.4801	17.1186	17.9973	17.5442	19.5063	17.159	16.4738	17.6708	41.7514	32.1981	31.6681	30.8393	34.1142	27.3065	35.0458	34.4013	32.1829	32.2341	1.15899	5.20195e-18	up	up_and_full_separation	0.0668261	0.776248	no_change	no_change	-0.0334018	0.885851	no_change	no_change	-0.100228	0.957202	no_change	no_change	Cluster_1
Dnase2a	28.9075	34.4161	29.2296	28.5353	30.2721	34.5195	28.0085	30.2415	28.1668	30.2341	39.1108	36.6245	41.1912	49.9604	41.7217	36.793	37.1221	41.0105	40.3744	38.825	0.595241	1.20506e-05	up	up_and_full_separation	0.0480065	0.838946	no_change	no_change	-0.0583509	0.790009	no_change	no_change	-0.106357	0.952026	no_change	no_change	Cluster_1
Map3k11	68.9277	65.8529	68.2949	66.0783	67.2884	56.3334	63.697	58.1028	80.2849	64.6045	112.178	143.927	138.133	124.782	129.755	105.847	154.69	120.184	147.392	132.028	0.920079	1.07978e-13	up	up_and_full_separation	-0.0175128	0.942415	no_change	no_change	0.0317491	0.882365	no_change	no_change	0.0492619	0.977944	no_change	no_change	Cluster_1
Ppan	19.0598	24.4253	30.0763	26.1283	24.9224	25.3992	25.8297	23.8147	28.2637	25.8268	38.1306	41.6392	30.4077	31.2559	35.3583	40.5647	34.2276	34.9581	38.0361	36.9466	0.607226	3.21214e-05	up	up_and_full_separation	0.0950228	0.683438	no_change	no_change	0.0997648	0.649833	no_change	no_change	0.00474197	0.996315	no_change	no_change	Cluster_1
Lpcat3	67.7122	70.3387	80.4924	75.1705	73.4284	56.8109	63.0609	78.5933	71.1169	67.3955	124.782	121.515	127.546	120.334	123.544	103.518	133.467	131.161	127.439	123.896	0.60098	3.73714e-08	up	up_and_full_separation	-0.170289	0.250133	no_change	no_change	0.0189194	0.920301	no_change	no_change	0.189208	0.790502	no_change	no_change	Cluster_1
Clcn3	87.7306	96.2616	102.462	92.9852	94.8598	79.681	84.5342	84.0033	87.7306	83.9873	123.711	161.968	188.469	116.379	147.632	114.256	172.98	153.144	142.41	145.698	0.650831	1.15003e-07	up	up_and_full_separation	-0.200596	0.220731	no_change	no_change	-0.130936	0.44903	no_change	no_change	0.0696594	0.973918	no_change	no_change	Cluster_1
Mettl17	10.1497	17.8004	13.8074	20.5252	15.5707	18.5697	12.9095	13.2491	18.9383	15.9166	39.097	50.1783	27.1663	28.0619	36.1259	46.6973	36.0188	38.7574	44.2168	41.4226	1.21521	2.72386e-08	up	up_and_full_separation	0.0717654	0.853485	no_change	no_change	0.256352	0.393359	no_change	no_change	0.184586	0.946905	no_change	no_change	Cluster_1
Arid3b	11.7046	16.8432	18.8808	18.8021	16.5577	17.113	15.4092	18.7445	20.338	17.9012	164.332	157.995	160.047	110.197	148.143	141.231	150.89	111.883	94.7719	124.694	3.3451	4.56177e-88	up	up_and_full_separation	0.174261	0.509036	no_change	no_change	-0.202888	0.396197	no_change	no_change	-0.377149	0.677242	no_change	no_change	Cluster_1
Rab23	29.7338	25.1571	27.7718	27.5608	27.5559	25.9356	24.1258	28.2513	31.6335	27.4866	37.457	40.1803	39.295	30.1612	36.7734	30.4835	35.7968	35.714	32.0024	33.4992	0.607159	5.9499e-08	up	up_and_full_separation	0.0637135	0.73332	no_change	no_change	-0.0762812	0.658196	no_change	no_change	-0.139995	0.890688	no_change	no_change	Cluster_1
Ap1s1	91.3034	81.12	91.0556	75.9724	84.8629	92.3495	90.4786	99.4348	80.6584	90.7303	152.892	124.616	163.904	144.773	146.546	128.754	121.597	158.572	140.668	137.398	0.678495	2.04618e-18	up	up_and_full_separation	0.0410192	0.759039	no_change	no_change	-0.0897642	0.414235	no_change	no_change	-0.130783	0.807061	no_change	no_change	Cluster_1
Srpk1	48.2787	40.1379	36.6597	48.7668	43.4608	50.9056	44.7446	43.6058	44.1483	45.8511	87.5241	77.6344	65.9393	67.5336	74.6578	103.451	67.6264	95.061	90.1972	89.0838	1.03206	5.60129e-17	up	up_and_full_separation	0.145762	0.424263	no_change	no_change	0.300566	0.0441931	no_change	no_change	0.154804	0.894535	no_change	no_change	Cluster_1
Pias4	26.9537	33.4584	39.5114	36.916	34.2099	48.7523	48.3744	44.6487	53.4178	48.7983	75.5606	80.8264	85.2376	98.978	85.1507	104.997	112.132	96.1845	104.662	104.494	1.1069	5.64136e-26	up	up_and_full_separation	0.510095	1.08535e-05	no_change	no_change	0.301201	0.0147096	no_change	no_change	-0.208894	0.735034	no_change	no_change	Cluster_1
Dtx2	24.4307	15.6294	22.3711	22.478	21.2273	21.2115	16.7141	17.516	21.1626	19.1511	37.4644	24.9461	37.35	39.4397	34.8001	32.0461	29.07	27.286	33.1518	30.3885	0.985235	5.62685e-17	up	up_and_full_separation	-0.0431133	0.839091	no_change	no_change	-0.168459	0.289952	no_change	no_change	-0.125346	0.924793	no_change	no_change	Cluster_1
Prlr	1.28393	1.08979	0.73868	1.04527	1.03942	1.43146	0.722208	0.936395	1.84864	1.23467	2.17469	4.22503	2.49657	2.35164	2.81198	2.42566	2.50223	4.18493	1.77925	2.72302	1.60338	2.80548e-05	up	up_and_full_separation	0.289799	0.630068	no_change	no_change	-0.323968	0.545601	no_change	no_change	-0.613767	0.809251	no_change	no_change	Cluster_1
Kbtbd4	58.9295	52.9891	60.4528	54.5474	56.7297	51.1694	49.939	53.7187	46.3899	50.3043	110.378	117.917	124.203	104.186	114.171	97.718	106.955	91.8508	82.4013	94.7314	0.868547	4.09213e-20	up	up_and_full_separation	-0.201211	0.103584	no_change	no_change	-0.251439	0.0264353	no_change	no_change	-0.0502282	0.974233	no_change	no_change	Cluster_1
Celf1	119.882	128.588	131.662	142.709	130.71	160.134	146.665	133.516	168.212	152.132	273.052	300.761	288.108	227.63	272.388	238.186	278.702	262.784	243.938	255.903	1.16824	1.01807e-30	up	up_and_full_separation	0.233415	0.0727127	no_change	no_change	-0.21512	0.0930284	no_change	no_change	-0.448535	0.0894584	no_change	no_change	Cluster_1
Insr	10.1515	14.9342	16.2692	12.1683	13.3808	15.4586	15.476	18.5027	11.8953	15.3331	29.0916	30.6949	33.1921	24.0544	29.2582	26.9537	32.5331	34.8204	33.9262	32.0583	1.14358	1.76367e-12	up	up_and_full_separation	0.209656	0.371617	no_change	no_change	-0.0141678	0.96089	no_change	no_change	-0.223823	0.866793	no_change	no_change	Cluster_1
Adcy9	7.51055	7.44742	10.8889	8.94021	8.69678	8.45454	10.2388	7.10705	12.644	9.61108	14.8441	16.0845	15.7018	18.3914	16.2555	15.9355	19.9015	14.9225	21.4806	18.06	1.11629	1.14206e-14	up	up_and_full_separation	0.198219	0.342119	no_change	no_change	0.158204	0.436324	no_change	no_change	-0.0400145	0.98305	no_change	no_change	Cluster_1
Cd247	2.02755	2.27841	2.55742	2.6842	2.38689	1.96349	2.84385	3.16518	1.74943	2.43049	10.743	11.3784	10.8942	9.42246	10.6095	8.60218	14.1601	12.4129	10.645	11.455	2.09287	4.08734e-30	up	up_and_full_separation	-0.0259273	0.947234	no_change	no_change	0.133233	0.616308	no_change	no_change	0.15916	0.946905	no_change	no_change	Cluster_1
Rfx5	24.9877	24.5664	30.4693	32.5946	28.1545	26.6607	23.506	30.5481	33.7745	28.6223	56.0616	53.5169	53.1721	41.7957	51.1366	43.4224	47.7097	46.6056	39.892	44.4074	1.07671	1.0568e-16	up	up_and_full_separation	0.109981	0.591608	no_change	no_change	-0.157899	0.383631	no_change	no_change	-0.26788	0.711886	no_change	no_change	Cluster_1
Bloc1s6	63.9674	60.9558	61.5338	61.5854	62.0106	57.8397	59.0437	64.1222	50.085	57.7726	113.573	122.43	106.066	80.3351	105.601	83.754	109.906	97.0561	80.2277	92.736	0.745832	3.4027e-14	up	up_and_full_separation	-0.114178	0.433246	no_change	no_change	-0.12016	0.380638	no_change	no_change	-0.00598207	0.995358	no_change	no_change	Cluster_1
Crip2	337.772	372.423	421.241	362.366	373.451	388.781	379.495	466.014	443.795	419.521	624.738	580.68	831.7	647.191	671.077	667.681	711.351	899.745	704.656	745.858	0.856665	1.90935e-18	up	up_and_full_separation	0.205456	0.104259	no_change	no_change	0.0609173	0.696133	no_change	no_change	-0.144538	0.846934	no_change	no_change	Cluster_1
Cbfa2t3	10.05	9.52901	11.4674	8.19963	9.81152	9.97085	10.6616	9.64846	14.1066	11.0969	42.0922	30.4293	29.2656	25.9452	31.9331	37.5745	33.046	38.8512	24.8843	33.589	1.81136	5.05183e-34	up	up_and_full_separation	0.201943	0.361037	no_change	no_change	-0.0346341	0.894606	no_change	no_change	-0.236577	0.827914	no_change	no_change	Cluster_1
Med8	55.4662	62.6286	61.7801	55.1786	58.7633	54.2257	60.2843	57.0262	46.7457	54.5705	112.082	114.152	110.315	101.084	109.408	81.5879	97.7819	119.648	88.2962	96.8286	0.771973	4.07548e-16	up	up_and_full_separation	-0.144315	0.276237	no_change	no_change	-0.171872	0.157572	no_change	no_change	-0.0275573	0.981413	no_change	no_change	Cluster_1
Epha2	2.72421	4.08706	4.58467	2.02755	3.35587	3.8528	4.28588	4.02827	3.46327	3.90756	5.4206	7.77071	5.68021	4.81403	5.92139	5.23085	7.21877	5.82199	6.939	6.30265	1.02284	3.14287e-06	up	up_and_full_separation	0.34292	0.245517	no_change	no_change	0.129801	0.698608	no_change	no_change	-0.213119	0.934331	no_change	no_change	Cluster_1
Tmem110	33.6395	39.6481	47.2277	40.6668	40.2955	29.7577	29.0571	40.0047	45.0529	35.9681	50.7824	62.9906	73.7008	53.2369	60.1777	45.5167	50.6277	55.5896	61.4148	53.2872	0.671987	3.94932e-08	up	up_and_full_separation	-0.141929	0.4255	no_change	no_change	-0.12344	0.480368	no_change	no_change	0.0184887	0.990293	no_change	no_change	Cluster_1
Sfmbt1	21.5677	23.5202	18.886	20.8725	21.2116	23.3177	27.6265	21.8758	22.2559	23.769	26.1485	39.9089	30.4952	24.1953	30.187	31.7356	38.0806	30.3169	32.6093	33.1856	0.601552	4.84392e-08	up	up_and_full_separation	0.169532	0.257746	no_change	no_change	0.0550123	0.75646	no_change	no_change	-0.11452	0.924793	no_change	no_change	Cluster_1
Runx1t1	18.676	17.5308	18.0626	17.3464	17.9039	18.1822	13.43	19.0006	17.0763	16.9223	53.0939	49.2509	42.6723	28.5892	43.4016	40.953	47.5042	49.9461	38.9695	44.3432	1.48562	3.82449e-28	up	up_and_full_separation	-0.0327512	0.900103	no_change	no_change	0.0395177	0.864667	no_change	no_change	0.072269	0.974233	no_change	no_change	Cluster_1
Snai3	1.78259	2.83966	2.39419	2.46952	2.37149	0.809293	2.13059	2.46244	2.88467	2.07175	8.01189	7.89947	12.6293	16.2926	11.2083	5.162	9.25162	12.3273	12.7265	9.86684	2.00667	5.28044e-19	up	up_and_full_separation	-0.341146	0.310924	no_change	no_change	-0.233471	0.454251	no_change	no_change	0.107675	0.975917	no_change	no_change	Cluster_1
B4galnt1	10.7666	12.312	11.7265	15.2672	12.5181	9.84049	7.54163	7.15701	12.4098	9.23724	34.651	31.529	17.0893	27.2952	27.6411	26.5021	18.7052	18.6616	20.8869	21.189	0.899226	1.43576e-06	up	up_and_full_separation	-0.458069	0.0459418	no_change	no_change	-0.374211	0.0996514	no_change	no_change	0.0838583	0.977455	no_change	no_change	Cluster_1
Mettl1	18.4911	19.7167	20.8186	20.3563	19.8456	21.5236	19.0417	23.2349	22.6698	21.6175	37.2674	39.1256	41.4505	48.6527	41.6241	40.7145	38.6901	57.5713	55.7595	48.1839	0.933537	3.04527e-18	up	up_and_full_separation	0.0793377	0.652058	no_change	no_change	0.21293	0.110633	no_change	no_change	0.133592	0.895973	no_change	no_change	Cluster_1
Ezh1	33.7515	30.5552	35.6168	38.0209	34.4861	34.7324	33.8894	27.51	40.8408	34.2431	88.4143	88.5419	88.2962	65.8261	82.7696	73.2571	84.7624	78.9487	67.7772	76.1864	1.46112	2.91791e-27	up	up_and_full_separation	0.0536742	0.825757	no_change	no_change	-0.0784697	0.720939	no_change	no_change	-0.132144	0.938075	no_change	no_change	Cluster_1
Neu1	50.923	56.0616	59.1009	68.3691	58.6137	46.6295	39.6674	46.3676	51.4264	46.0227	108.319	120.76	122.084	119.231	117.598	111.557	114.185	131.34	106.012	115.774	1.05935	8.59362e-20	up	up_and_full_separation	-0.338688	0.0162832	no_change	no_change	0.0216778	0.915894	no_change	no_change	0.360366	0.387904	no_change	no_change	Cluster_1
Lrrc8a	17.6787	13.7984	12.3273	16.374	15.0446	13.9452	10.878	14.6611	13.2708	13.1888	45.4759	37.8208	46.4958	43.1433	43.234	36.7203	29.5653	53.5296	47.1288	41.736	1.69382	3.61057e-24	up	up_and_full_separation	-0.141254	0.599539	no_change	no_change	-0.0164017	0.957634	no_change	no_change	0.124852	0.957615	no_change	no_change	Cluster_1
Rad51c	4.39187	2.35341	3.67318	2.71004	3.28213	4.59037	3.37101	3.82145	4.83742	4.15506	9.63567	4.84893	5.93597	6.35398	6.69364	9.62462	4.88942	6.67884	6.34393	6.8842	1.17132	1.72777e-09	up	up_and_full_separation	0.403674	0.108201	no_change	no_change	0.0866218	0.781173	no_change	no_change	-0.317052	0.810052	no_change	no_change	Cluster_1
Rdh13	10.8329	15.4606	13.4837	15.5411	13.8296	9.78681	14.6752	16.0845	13.6895	13.559	26.123	31.8628	41.7342	28.2353	31.9888	25.3545	29.1367	35.2077	25.1461	28.7112	1.1184	1.64326e-16	up	up_and_full_separation	-0.0282579	0.914108	no_change	no_change	-0.103656	0.614517	no_change	no_change	-0.0753982	0.974098	no_change	no_change	Cluster_1
Pou2f2	0.606539	0.629125	0.669265	0.763354	0.667071	1.31755	0.872074	1.45364	1.06364	1.17673	3.33287	3.23386	3.11223	2.11024	2.9473	4.96918	3.67318	3.57755	3.49489	3.9287	2.40256	1.35918e-17	up	up_and_full_separation	0.695707	0.0578442	no_change	no_change	0.306427	0.37506	no_change	no_change	-0.38928	0.858335	no_change	no_change	Cluster_1
Lnpk	28.6614	30.7785	20.0888	33.026	28.1387	29.5721	26.3686	32.678	24.6985	28.3293	40.5647	51.2494	52.2714	42.6544	46.685	49.4398	42.233	60.9558	38.679	47.8269	0.662771	5.54961e-06	up	up_and_full_separation	0.02672	0.921558	no_change	no_change	-0.0756834	0.744142	no_change	no_change	-0.102403	0.959539	no_change	no_change	Cluster_1
Slc16a12	0.308201	0.376847	0.429817	0.463225	0.394522	0.463225	0.658128	0.231504	0.355848	0.427176	2.04677	2.14669	1.77351	0.916151	1.72078	1.53487	2.29311	0.565882	0.90862	1.32562	1.97618	2.89168e-06	up	up_and_full_separation	-0.0695013	0.935212	no_change	no_change	-0.343794	0.540819	no_change	no_change	-0.274293	0.965708	no_change	no_change	Cluster_1
Tnpo1	65.0886	67.5336	56.0246	54.569	60.8039	69.9936	73.5823	77.3578	84.0486	76.2456	103.679	142.979	126.409	69.2546	110.58	98.0793	120.136	172.031	85.4074	118.914	0.828755	5.92924e-09	up	up_and_full_separation	0.310221	0.0835361	no_change	no_change	-0.0566867	0.808045	no_change	no_change	-0.366908	0.541367	no_change	no_change	Cluster_1
Tor2a	42.6723	44.5842	47.2426	44.7219	44.8053	36.4687	39.8067	44.048	53.0204	43.3359	92.9272	94.0174	100.543	101.177	97.1662	77.4438	75.1283	100.918	113.573	91.7658	0.998518	1.05073e-17	up	up_and_full_separation	-0.0980989	0.595428	no_change	no_change	-0.0838524	0.64196	no_change	no_change	0.0142465	0.99163	no_change	no_change	Cluster_1
Mkl2	41.2989	39.3324	45.2056	41.1502	41.7468	33.5784	37.2333	42.6237	48.1293	40.3912	63.8446	58.8128	73.87	70.7218	66.8123	58.4423	65.56	93.5863	70.1133	71.9255	0.772205	2.04091e-14	up	up_and_full_separation	-0.0415643	0.816097	no_change	no_change	-0.0205661	0.908129	no_change	no_change	0.0209982	0.985874	no_change	no_change	Cluster_1
Cbx5	117.165	104.424	92.7383	72.4238	96.6878	120.376	92.8425	128.115	138.326	119.915	237.08	243.234	278.339	198.193	239.211	221.352	244.131	343.526	213.255	255.566	1.29354	3.46498e-21	up	up_and_full_separation	0.274012	0.127637	no_change	no_change	-0.0740159	0.742446	no_change	no_change	-0.348028	0.566359	no_change	no_change	Cluster_1
Vav2	21.3301	25.1637	23.2723	21.5913	22.8394	16.0032	26.4227	14.9957	26.7205	21.0355	31.3735	40.2073	30.1612	26.0229	31.9412	32.727	46.4336	23.9345	24.5204	31.9039	0.720022	5.877e-06	up	up_and_full_separation	-0.072083	0.789102	no_change	no_change	-0.0296824	0.913445	no_change	no_change	0.0424006	0.983445	no_change	no_change	Cluster_1
Nuak2	3.00494	2.14846	3.26693	2.47289	2.72331	4.61052	4.98491	3.5701	4.83928	4.5012	7.98179	6.622	8.38759	6.18265	7.29351	5.90544	11.5908	7.1496	4.08706	7.18324	1.40225	2.05099e-07	up	up_and_full_separation	0.744837	0.0203546	up	up_and_full_separation	-0.0276093	0.954269	no_change	no_change	-0.772446	0.430673	no_change	no_change	Cluster_1
Vps4b	103.898	126.358	144.125	135.703	127.521	102.219	135.358	154.092	128.828	130.124	164.742	234.449	241.638	186.123	206.738	146.15	245.444	237.948	185.511	203.763	0.84083	5.91608e-28	up	up_and_full_separation	0.0611882	0.620335	no_change	no_change	-0.00643606	0.96362	no_change	no_change	-0.0676243	0.94655	no_change	no_change	Cluster_1
Taz	40.7145	54.2848	48.3744	63.501	51.7187	48.7668	46.1345	40.6547	53.3226	47.2197	110.402	133.802	91.2486	90.4468	106.475	132.394	76.2954	97.1649	103.76	102.404	0.936385	1.03822e-07	up	up_and_full_separation	-0.15852	0.55278	no_change	no_change	-0.00684883	0.983422	no_change	no_change	0.151671	0.944591	no_change	no_change	Cluster_1
Hyal2	67.2596	52.6017	68.0476	62.5396	62.6121	62.8815	47.0189	62.6286	78.0909	62.655	119.523	96.8552	110.428	126.959	113.442	104.376	84.0767	86.904	129.072	101.107	0.753359	2.94239e-13	up	up_and_full_separation	-0.0374273	0.838946	no_change	no_change	-0.147745	0.287465	no_change	no_change	-0.110318	0.922906	no_change	no_change	Cluster_1
Ifrd2	10.5222	6.83754	9.30909	10.6691	9.33447	17.6625	14.7719	13.3742	15.3852	15.2984	25.5087	20.3276	21.501	21.9032	22.3101	27.3557	19.3921	23.1966	28.4445	24.5972	1.06159	1.09957e-15	up	up_and_full_separation	0.664432	4.19616e-06	up	up_and_full_separation	0.123145	0.519178	no_change	no_change	-0.541286	0.126354	no_change	no_change	Cluster_1
Hyal1	8.2953	11.6257	12.1922	16.8842	12.2493	10.6637	9.97085	14.7901	15.6891	12.7784	18.2074	19.626	17.4191	21.7534	19.2515	22.9783	17.7504	26.6965	27.7534	23.7946	0.609919	0.000336208	up	up_and_full_separation	0.0798919	0.778928	no_change	no_change	0.326268	0.109343	no_change	no_change	0.246376	0.841791	no_change	no_change	Cluster_1
Tusc2	81.732	84.9038	89.4159	86.3448	85.5991	76.089	76.4894	84.3982	72.1668	77.2859	583.103	565.005	577.166	388.781	528.514	403.909	521.812	602.451	392.008	480.045	2.51222	1.89261e-66	up	up_and_full_separation	-0.213921	0.309083	no_change	no_change	-0.13336	0.546931	no_change	no_change	0.0805614	0.97423	no_change	no_change	Cluster_1
Uckl1os	10.474	10.9915	10.5386	11.7155	10.9299	12.5563	13.5849	10.8659	10.4449	11.863	35.7467	32.9254	30.0443	22.2851	30.2504	36.7517	32.1981	43.4427	27.5409	34.9833	1.2768	2.6409e-13	up	up_and_full_separation	0.0608852	0.846482	no_change	no_change	0.208651	0.385352	no_change	no_change	0.147766	0.946905	no_change	no_change	Cluster_1
Psen2	15.9134	16.9862	16.727	15.6142	16.3102	13.3742	12.3594	17.0279	14.6952	14.3642	49.4398	49.9067	56.9439	55.722	53.0031	46.7714	46.8168	49.4694	48.9346	47.998	1.55413	2.67629e-53	up	up_and_full_separation	-0.231539	0.0912075	no_change	no_change	-0.144017	0.29081	no_change	no_change	0.0875219	0.947634	no_change	no_change	Cluster_1
Evi5	94.8616	95.2983	85.8992	95.803	92.9655	88.3862	93.5863	91.6518	75.5257	87.2875	125.094	152.34	149.186	124.664	137.821	125.44	138.326	175.42	113.097	138.071	0.745126	3.11877e-14	up	up_and_full_separation	-0.0655514	0.684907	no_change	no_change	-0.0563691	0.721475	no_change	no_change	0.00918232	0.993661	no_change	no_change	Cluster_1
Igf2bp1	10.0298	9.00986	13.702	11.8953	11.1592	31.8535	26.7205	18.8459	24.5239	25.4859	109.867	110.842	115.498	75.9267	103.033	122.43	143.486	105.887	93.2208	116.256	3.30949	1.12541e-81	up	up_and_full_separation	1.20059	1.02574e-10	up	up_and_full_separation	0.040945	0.89381	no_change	no_change	-1.15964	0.000633896	down	down_and_full_separation	Cluster_1
Pigl	9.72735	9.35366	12.804	13.0916	11.2442	10.1963	12.6547	10.1963	11.7605	11.2019	21.446	22.703	21.1237	22.8697	22.0356	21.0931	21.2741	16.0032	20.0252	19.5989	0.804352	1.52531e-07	up	up_and_full_separation	-0.0346242	0.904255	no_change	no_change	-0.150308	0.490494	no_change	no_change	-0.115684	0.955388	no_change	no_change	Cluster_1
Glis2	36.4998	41.0879	44.7108	46.3181	42.1542	45.1721	45.9593	48.7192	54.7353	48.6465	79.4644	78.9487	82.2102	82.1021	80.6814	82.3371	75.3527	92.0628	98.1353	86.972	0.9609	6.54778e-25	up	up_and_full_separation	0.234041	0.0461965	no_change	no_change	0.134229	0.288206	no_change	no_change	-0.0998117	0.924037	no_change	no_change	Cluster_1
Srp19	71.9146	69.2077	62.3629	71.617	68.7755	80.5173	66.8182	85.4602	59.0587	72.9636	262.089	235.242	263.366	164.004	231.175	186.569	227.039	294.28	180.47	222.089	1.61798	2.26587e-38	up	up_and_full_separation	0.0284468	0.905853	no_change	no_change	-0.0120171	0.958834	no_change	no_change	-0.0404639	0.980748	no_change	no_change	Cluster_1
Chfr	37.5745	45.1836	37.1501	54.6909	43.6498	41.5057	42.4495	37.3626	51.3413	43.1648	119.427	128.642	122.387	110.24	120.174	134.417	123.3	99.2749	101.237	114.557	1.43083	2.03725e-27	up	up_and_full_separation	-0.0106298	0.96844	no_change	no_change	-0.0167472	0.944046	no_change	no_change	-0.00611737	0.995386	no_change	no_change	Cluster_1
Dll1	2.78496	2.57066	5.033	3.65972	3.51209	1.66333	1.53122	1.74752	4.1537	2.27394	9.57481	10.0556	9.92307	6.06463	8.90454	6.42505	7.17198	8.60991	7.62123	7.45704	1.48383	4.51696e-07	up	up_and_full_separation	-0.726009	0.0486842	down	no_change	-0.254854	0.548152	no_change	no_change	0.471155	0.816821	no_change	no_change	Cluster_1
Fhod1	1.55328	2.69307	2.3624	3.38573	2.49862	3.98953	2.84385	2.61859	2.78687	3.05971	6.54135	5.93435	5.12869	6.29714	5.97538	7.16286	6.72525	10.0416	8.11566	8.01133	1.5195	3.34432e-08	up	up_and_full_separation	0.426936	0.257953	no_change	no_change	0.420076	0.22891	no_change	no_change	-0.00685943	0.997189	no_change	no_change	Cluster_1
Stc1	49.8279	51.2742	65.2642	66.8944	58.3152	47.6605	56.9639	62.7195	51.2163	54.6401	164.081	172.836	219.149	133.134	172.3	106.842	124.943	127.397	111.265	117.612	1.66894	4.86798e-72	up	up_and_full_separation	-0.0753261	0.622161	no_change	no_change	-0.475638	2.93202e-06	no_change	no_change	-0.400312	0.113208	no_change	no_change	Cluster_1
Tmem208	43.2911	52.6529	48.1293	47.6191	47.9231	52.6761	46.3089	51.0795	49.4506	49.8788	79.4774	79.3764	59.0587	71.775	72.4219	83.2754	58.7859	93.7716	94.1634	82.4991	0.637058	4.92394e-05	up	up_and_full_separation	0.0307132	0.915004	no_change	no_change	0.184895	0.382817	no_change	no_change	0.154182	0.931665	no_change	no_change	Cluster_1
E2f4	55.3958	59.655	56.7319	65.3738	59.2891	69.3204	58.6287	58.8281	70.7015	64.3696	130.342	103.553	111.788	116.622	115.576	122.037	112.082	100.12	103.105	109.336	0.792366	9.20918e-12	up	up_and_full_separation	0.0604851	0.759882	no_change	no_change	-0.070788	0.699659	no_change	no_change	-0.131273	0.917244	no_change	no_change	Cluster_1
Dnajb9	41.5666	38.3005	30.8928	36.8642	36.906	39.1388	37.1068	40.0338	27.0347	35.8285	81.9585	76.1964	69.2716	48.8916	69.0795	57.5713	61.8708	59.295	39.5822	54.5798	0.663508	1.98844e-09	up	up_and_full_separation	-0.147374	0.348796	no_change	no_change	-0.337433	0.00762191	no_change	no_change	-0.190059	0.794943	no_change	no_change	Cluster_1
C8g	3.34713	2.84192	4.41421	4.28588	3.72229	3.62521	3.5039	2.58169	4.65283	3.59091	5.64242	7.90509	5.34094	6.92781	6.45406	8.16418	5.97129	6.48075	5.53004	6.53656	0.712189	0.00829778	up	up_and_full_separation	-0.0963504	0.832494	no_change	no_change	0.0247256	0.957568	no_change	no_change	0.121076	0.975306	no_change	no_change	Cluster_1
Slc25a13	15.0271	13.95	19.7149	13.6392	15.5828	11.4117	16.8091	14.6148	14.5309	14.3416	45.139	45.9046	38.1381	29.008	39.5474	28.0538	44.3998	33.1942	31.7653	34.3533	1.26339	1.216e-14	up	up_and_full_separation	-0.122349	0.646083	no_change	no_change	-0.15566	0.514971	no_change	no_change	-0.0333109	0.985874	no_change	no_change	Cluster_1
Zdhhc12	17.067	15.4629	18.1906	21.3542	18.0187	12.7802	12.5729	15.2931	19.4226	15.0172	56.3623	46.7375	73.0547	52.1063	57.0652	35.8737	37.1766	56.0616	43.6227	43.1837	1.53209	2.05023e-21	up	up_and_full_separation	-0.325645	0.129653	no_change	no_change	-0.443185	0.0205879	no_change	no_change	-0.11754	0.959539	no_change	no_change	Cluster_1
Trabd	34.2032	38.655	35.1206	37.457	36.359	39.3729	35.0584	42.515	41.2413	39.5469	79.8825	78.324	79.0966	68.1094	76.3531	73.9088	68.8619	75.1886	76.317	73.5691	1.29053	2.20575e-33	up	up_and_full_separation	0.179175	0.228843	no_change	no_change	-0.0169269	0.928979	no_change	no_change	-0.196102	0.779506	no_change	no_change	Cluster_1
Ppt2	16.0696	14.8441	16.6006	14.0651	15.3949	13.6984	13.868	13.2173	12.7821	13.3914	54.9558	44.0614	55.4662	50.6616	51.2862	42.505	38.2835	55.2596	46.3767	45.6062	1.58575	2.03818e-51	up	up_and_full_separation	-0.24433	0.0851358	no_change	no_change	-0.190021	0.157334	no_change	no_change	0.0543098	0.975192	no_change	no_change	Cluster_1
Atp6v0e	161.583	161.069	174.229	161.639	164.63	150.945	140.127	165.127	156.413	153.153	724.54	647.191	711.351	508.51	647.898	473.811	524.814	691.3	506.714	549.16	1.8782	4.20117e-75	up	up_and_full_separation	-0.145178	0.330849	no_change	no_change	-0.206145	0.118985	no_change	no_change	-0.0609677	0.973391	no_change	no_change	Cluster_1
Zfp318	39.4397	44.5346	39.3546	37.1068	40.1089	40.6723	43.2843	40.6432	38.0361	40.659	82.1659	92.8425	61.4693	55.2142	72.923	89.1128	88.6865	66.3377	64.0323	77.0423	0.646732	9.08956e-08	up	up_and_full_separation	-0.0881935	0.646406	no_change	no_change	-0.142027	0.392471	no_change	no_change	-0.0538334	0.977653	no_change	no_change	Cluster_1
Lcorl	41.2353	41.1502	25.5311	38.6235	36.635	42.8497	55.9447	41.3289	29.835	42.4896	94.4431	103.313	85.4074	45.9851	82.2872	100.407	109.149	97.1451	50.5613	89.3156	1.03671	1.38578e-14	up	up_and_full_separation	0.157094	0.429877	no_change	no_change	-0.127074	0.519726	no_change	no_change	-0.284167	0.693061	no_change	no_change	Cluster_1
Nkap	26.9409	21.6459	20.9038	24.5204	23.5028	20.232	21.0931	26.0318	22.3399	22.4242	50.2605	53.8702	59.6694	49.8838	53.421	44.5842	47.6722	65.9044	52.7023	52.7158	1.30699	1.30543e-27	up	up_and_full_separation	-0.045336	0.835477	no_change	no_change	0.0132291	0.952256	no_change	no_change	0.0585651	0.975306	no_change	no_change	Cluster_1
E2f3	20.5897	15.6891	15.7834	14.4625	16.6312	14.6502	11.2002	18.3914	19.112	15.8384	39.1493	40.85	52.5888	30.2321	40.7051	29.9082	33.1518	45.6621	35.6958	36.1045	1.54179	5.18158e-20	up	up_and_full_separation	0.0208139	0.951029	no_change	no_change	-0.143526	0.570586	no_change	no_change	-0.16434	0.937405	no_change	no_change	Cluster_1
Phf21b	1.99661	3.87897	1.84359	2.28574	2.50123	3.23725	4.17889	1.58808	3.40987	3.10352	10.7947	9.53785	12.9233	5.67334	9.7323	9.20704	11.1499	11.9383	10.1579	10.6133	2.10709	3.1157e-12	up	up_and_full_separation	0.396159	0.36805	no_change	no_change	0.148729	0.757768	no_change	no_change	-0.24743	0.949996	no_change	no_change	Cluster_1
Bik	5.94179	10.4628	9.31464	9.21645	8.73393	6.19121	9.17374	9.16422	9.42246	8.4879	21.8051	26.0019	28.7909	26.4753	25.7683	14.7591	27.7852	25.3937	25.9249	23.4657	1.41885	1.88751e-26	up	up_and_full_separation	-0.0611453	0.800944	no_change	no_change	-0.198396	0.258769	no_change	no_change	-0.137251	0.931665	no_change	no_change	Cluster_1
Etaa1	10.3518	11.2002	11.185	12.7768	11.3784	9.03763	7.65417	10.2002	11.5398	9.60796	21.1907	23.3627	28.3111	15.0271	21.9729	13.0858	19.2232	17.0655	17.7667	16.7853	1.00539	2.7423e-08	up	up_and_full_separation	-0.202431	0.450503	no_change	no_change	-0.356146	0.111526	no_change	no_change	-0.153715	0.946905	no_change	no_change	Cluster_1
Cyth1	67.9763	67.3481	66.4662	75.8046	69.3988	61.5097	66.4112	60.9252	69.8615	64.6769	168.966	148.585	142.301	125.492	146.336	148.641	141.231	148.585	151.052	147.377	1.00277	9.47356e-18	up	up_and_full_separation	-0.119379	0.50045	no_change	no_change	0.0485722	0.802501	no_change	no_change	0.167951	0.859145	no_change	no_change	Cluster_1
Taok1	58.2513	68.8619	55.8522	61.7801	61.1864	79.7247	88.8712	95.5143	66.3377	82.612	155.701	191.18	186.646	113.171	161.674	181.094	215.519	289.015	150.056	208.921	1.14328	7.79436e-25	up	up_and_full_separation	0.312564	0.021224	no_change	no_change	0.0900958	0.594987	no_change	no_change	-0.222468	0.733818	no_change	no_change	Cluster_1
Nlk	12.8657	15.1097	12.8991	13.9225	13.6992	8.59124	13.2937	13.0008	10.1742	11.265	56.5114	56.7993	51.4723	31.712	49.1238	45.4865	56.863	56.7486	38.7542	49.4631	2.02168	1.11112e-50	up	up_and_full_separation	-0.229885	0.233373	no_change	no_change	0.0752813	0.732362	no_change	no_change	0.305166	0.67106	no_change	no_change	Cluster_1
Arl5b	23.0415	23.6807	21.4509	19.7149	21.972	19.9733	25.0692	24.8355	23.5939	23.368	37.7622	55.8285	61.5854	24.9162	45.0231	32.4613	49.5136	56.3919	38.2692	44.159	1.07442	8.39606e-12	up	up_and_full_separation	0.0962115	0.715371	no_change	no_change	-0.0940226	0.705467	no_change	no_change	-0.190234	0.903958	no_change	no_change	Cluster_1
Pipox	7.07934	13.0482	11.1906	12.454	10.943	7.67936	11.0744	12.0426	12.0964	10.7232	20.5333	20.3953	17.0279	19.3398	19.3241	21.0504	14.8675	18.8164	22.5198	19.3135	0.691476	0.000533033	up	up_and_full_separation	-0.0402545	0.912078	no_change	no_change	0.00448356	0.990289	no_change	no_change	0.0447381	0.984889	no_change	no_change	Cluster_1
Ypel2	36.2936	37.9666	47.0659	44.3022	41.4071	27.5482	32.0861	35.2429	33.5428	32.105	141.885	157.922	192.974	120.834	153.404	81.2898	94.3949	164.852	85.354	106.473	2.15157	3.20653e-63	up	up_and_full_separation	-0.293189	0.0824125	no_change	no_change	-0.524034	0.000286907	no_change	no_change	-0.230845	0.791137	no_change	no_change	Cluster_1
Rpain	16.8654	20.5863	19.7733	20.1075	19.3331	26.7205	18.9056	17.6839	21.8924	21.3006	45.4936	42.7869	21.1815	29.9328	34.8487	67.9763	26.962	41.7622	40.8116	44.378	0.789934	0.0174678	up	up_and_full_separation	0.0634222	0.914002	no_change	no_change	0.347039	0.430292	no_change	no_change	0.283617	0.941545	no_change	no_change	Cluster_1
Kdm6b	13.9738	18.4911	15.898	15.3021	15.9162	18.7261	18.9581	18.7494	20.001	19.1087	60.505	71.3315	65.1875	57.4101	63.6085	69.8469	64.9334	116.135	82.3596	83.3188	2.17568	5.09409e-47	up	up_and_full_separation	0.349631	0.0767495	no_change	no_change	0.302531	0.113576	no_change	no_change	-0.0470999	0.981413	no_change	no_change	Cluster_1
Adora2b	2.24704	2.01707	2.54083	3.00002	2.45124	1.14416	3.08479	2.58359	2.06816	2.22017	8.24893	8.24893	9.46991	7.01846	8.24656	8.79617	7.60231	11.0024	10.143	9.38596	1.62268	2.00906e-10	up	up_and_full_separation	-0.213288	0.605712	no_change	no_change	0.176171	0.642589	no_change	no_change	0.389458	0.835253	no_change	no_change	Cluster_1
Pip4k2b	3.95127	5.74096	3.36951	4.194	4.31394	3.84051	3.43971	2.99085	3.52598	3.44926	8.5782	6.9571	6.37186	7.86575	7.44323	6.98712	6.24344	13.4561	9.30909	8.99894	1.07226	0.000109087	up	up_and_full_separation	-0.274441	0.500711	no_change	no_change	0.274251	0.475467	no_change	no_change	0.548692	0.716377	no_change	no_change	Cluster_1
Slc2a4	6.9571	5.47643	5.24869	6.00087	5.92077	7.23194	7.30049	7.36788	8.09726	7.49939	10.743	10.1836	10.9405	8.12163	9.99719	12.8935	10.6431	9.30909	7.46259	10.0771	0.699327	0.000122984	up	up_and_full_separation	0.342047	0.138389	no_change	no_change	0.0313093	0.918363	no_change	no_change	-0.310738	0.784653	no_change	no_change	Cluster_1
Pnpo	24.7447	20.3563	22.7744	26.1383	23.5034	17.7432	19.0491	22.1489	24.3092	20.8126	59.842	56.9223	58.8932	57.6778	58.3338	44.2444	50.1304	68.8619	54.569	54.4514	1.19436	9.18056e-17	up	up_and_full_separation	-0.189572	0.365153	no_change	no_change	-0.0792166	0.733738	no_change	no_change	0.110356	0.955388	no_change	no_change	Cluster_1
Zbtb4	23.713	19.9397	19.921	24.775	22.0872	20.5367	18.4536	19.5924	25.5497	21.0331	56.1185	51.8859	51.3413	45.7657	51.2779	50.2169	50.2289	66.9975	51.7848	54.807	1.36221	1.51829e-24	up	up_and_full_separation	-0.0321834	0.899949	no_change	no_change	-0.0136452	0.955691	no_change	no_change	0.0185382	0.99163	no_change	no_change	Cluster_1
Mpdu1	46.7137	54.569	54.2542	52.7865	52.0809	56.7831	57.2713	65.118	56.8389	59.0029	105.582	94.0806	102.837	107.861	102.59	92.7383	98.3839	121.987	110.275	105.846	0.903195	8.4451e-23	up	up_and_full_separation	0.12818	0.332766	no_change	no_change	0.0326341	0.833323	no_change	no_change	-0.0955464	0.930378	no_change	no_change	Cluster_1
Irf1	11.7449	15.8611	15.9037	12.7265	14.0591	16.442	23.4131	27.1251	25.5222	23.1256	54.9674	56.7319	50.3813	32.8796	48.7401	51.4847	83.9177	55.9001	53.2692	61.1429	1.66096	1.78637e-18	up	up_and_full_separation	0.692774	0.00143362	up	up_and_full_separation	0.327905	0.178118	no_change	no_change	-0.364869	0.744539	no_change	no_change	Cluster_1
Natd1	64.9588	64.8542	75.3527	73.4717	69.6594	59.2089	59.5958	63.0917	71.8238	63.43	131.474	100.466	108.666	100.508	110.278	93.1311	103.861	80.2535	92.4041	92.4124	0.818492	9.70955e-14	up	up_and_full_separation	-0.0926643	0.590872	no_change	no_change	-0.219815	0.111585	no_change	no_change	-0.127151	0.917244	no_change	no_change	Cluster_1
E2f2	6.21552	5.77617	9.55408	4.61593	6.54043	5.5154	3.888	6.52824	7.55259	5.87106	30.4077	33.6466	41.8249	28.2093	33.5221	19.8871	27.9773	29.9194	25.2536	25.7593	2.58224	5.15345e-58	up	up_and_full_separation	-0.057594	0.850137	no_change	no_change	-0.348097	0.0783692	no_change	no_change	-0.290503	0.790502	no_change	no_change	Cluster_1
Slc35b4	69.2258	52.7865	61.207	64.916	62.0338	47.9972	42.3997	53.9992	58.7497	50.7865	174.683	132.837	116.175	105.379	132.268	135.856	110.48	98.006	81.9585	106.575	1.31443	3.51075e-24	up	up_and_full_separation	-0.222097	0.210448	no_change	no_change	-0.331853	0.0348805	no_change	no_change	-0.109756	0.948899	no_change	no_change	Cluster_1
Slc25a22	24.2286	22.6811	19.0286	27.7293	23.4169	24.2255	20.909	24.1329	28.2513	24.3797	37.0709	38.6031	34.4053	33.7592	35.9596	37.926	23.6497	33.026	40.7145	33.8291	0.863981	3.5987e-08	up	up_and_full_separation	0.139825	0.558729	no_change	no_change	-0.124373	0.595238	no_change	no_change	-0.264199	0.800337	no_change	no_change	Cluster_1
Scn1b	20.9538	18.8275	11.4185	10.4072	15.4018	20.8793	14.8441	11.229	12.38	14.8331	43.6136	37.1879	21.669	24.9957	31.8665	31.6085	24.8139	34.5477	22.9411	28.4778	0.815476	5.55256e-06	up	up_and_full_separation	-0.0534171	0.868592	no_change	no_change	-0.157077	0.542501	no_change	no_change	-0.10366	0.97313	no_change	no_change	Cluster_1
Noxo1	25.008	32.9991	35.8737	37.1129	32.7484	28.4724	30.9059	39.6863	36.6098	33.9186	55.3477	59.9974	55.0216	59.5715	57.4845	63.006	41.5832	67.5703	69.6322	60.4479	0.678427	1.86145e-05	up	up_and_full_separation	0.00274684	0.994068	no_change	no_change	0.071145	0.779377	no_change	no_change	0.0683982	0.977653	no_change	no_change	Cluster_1
Slc6a8	26.1383	23.5424	21.7381	24.4344	23.9633	21.2036	20.4818	24.5294	19.3213	21.384	47.9144	44.3684	38.6901	33.0571	41.0075	37.7622	38.0361	41.9211	29.6472	36.8417	0.851942	3.00504e-09	up	up_and_full_separation	-0.127611	0.563954	no_change	no_change	-0.112815	0.600941	no_change	no_change	0.0147957	0.993649	no_change	no_change	Cluster_1
Arid3a	6.93121	6.28742	6.49823	6.76382	6.62017	7.23194	6.07009	6.81	5.48163	6.39841	104.741	109.484	80.8619	48.1528	85.81	77.7819	112.349	74.371	47.5939	78.024	3.86425	7.81085e-99	up	up_and_full_separation	-0.0163861	0.966756	no_change	no_change	-0.131617	0.642029	no_change	no_change	-0.115231	0.972541	no_change	no_change	Cluster_1
Rgs17	6.9941	7.95285	2.9187	3.22997	5.2739	7.1879	5.40726	5.20662	1.41186	4.80341	60.1222	52.9983	53.8816	43.7271	52.6823	34.6657	55.722	91.0878	40.5921	55.5169	3.31436	5.10397e-13	up	up_and_full_separation	-0.210078	0.792497	no_change	no_change	-0.211384	0.778502	no_change	no_change	-0.00130549	0.999436	no_change	no_change	Cluster_1
Plagl1	9.61208	9.46991	8.21427	12.15	9.86157	9.93389	9.31996	10.3644	10.0169	9.90878	20.8265	14.7398	21.217	12.5729	17.339	11.0525	17.3901	15.4172	12.3388	14.0497	1.04821	2.61555e-08	up	up_and_full_separation	0.0892128	0.78329	no_change	no_change	-0.272593	0.273591	no_change	no_change	-0.361806	0.741263	no_change	no_change	Cluster_1
Smpd2	58.6114	59.2089	69.8001	67.7275	63.837	63.5591	56.4086	63.8321	68.4703	63.0676	113.992	134.249	84.565	107.411	110.054	127.895	103.898	103.918	109.484	111.299	0.932621	1.60767e-12	up	up_and_full_separation	0.0288276	0.907987	no_change	no_change	0.0595609	0.784193	no_change	no_change	0.0307333	0.984889	no_change	no_change	Cluster_1
Tube1	2.6271	2.12675	2.6028	2.23842	2.39877	3.59746	3.43971	2.66396	3.31432	3.25386	3.79836	3.9875	6.09721	4.66044	4.63588	4.14452	4.9135	5.76728	5.41518	5.06012	1.22102	4.10234e-07	up	up_and_full_separation	0.555972	0.0625678	no_change	no_change	0.167179	0.640597	no_change	no_change	-0.388793	0.810052	no_change	no_change	Cluster_1
Hsf2	5.35419	5.3248	4.77277	4.37205	4.95595	6.08672	6.16776	7.57267	3.5701	5.84931	13.872	13.3042	11.6722	8.87518	11.9309	12.1768	10.3463	15.0047	13.2708	12.6997	1.17883	1.39609e-09	up	up_and_full_separation	0.227683	0.429607	no_change	no_change	0.0222568	0.948851	no_change	no_change	-0.205426	0.9232	no_change	no_change	Cluster_1
Dcbld1	66.5952	78.9487	72.0428	81.12	74.6767	70.8176	69.2077	71.1169	61.7801	68.2306	231.193	241.856	239.986	170.099	220.783	192.506	226.477	191.18	142.09	188.063	1.74939	1.25515e-74	up	up_and_full_separation	-0.0903126	0.552831	no_change	no_change	-0.186268	0.133108	no_change	no_change	-0.0959551	0.936546	no_change	no_change	Cluster_1
Lims1	162.422	150.945	138.998	146.889	149.813	152.433	138.171	172.479	137.273	150.089	277.269	264.629	286.428	207.246	258.893	264.917	293.042	376.982	223.23	289.543	0.86658	2.12324e-18	up	up_and_full_separation	0.0263756	0.887147	no_change	no_change	0.175991	0.16916	no_change	no_change	0.149615	0.842991	no_change	no_change	Cluster_1
Zwint	178.502	172.291	152.892	161.069	166.188	220.896	189.082	170.812	200.929	195.43	347.74	341.083	380.03	278.702	336.889	339.665	328.791	354.449	309.543	333.112	0.85312	3.89079e-14	up	up_and_full_separation	0.168144	0.282411	no_change	no_change	-0.0148267	0.941206	no_change	no_change	-0.182971	0.815677	no_change	no_change	Cluster_1
Rhobtb1	21.501	25.9452	29.3265	25.3649	25.5344	19.5357	26.7976	23.4969	39.9089	27.4348	71.4032	90.803	94.4967	76.6911	83.3485	88.7557	113.621	113.884	102.765	104.756	1.94481	1.65311e-49	up	up_and_full_separation	0.166115	0.401125	no_change	no_change	0.379625	0.0150045	no_change	no_change	0.21351	0.821302	no_change	no_change	Cluster_1
Arid5b	23.9502	19.9436	24.6182	23.3207	22.9582	44.0227	27.3557	28.5058	28.7909	32.1688	76.8222	55.9001	66.5384	65.4808	66.1854	101.196	90.6569	103.377	75.6664	92.724	1.69468	1.45784e-34	up	up_and_full_separation	0.521638	0.00111013	no_change	no_change	0.410994	0.0113169	no_change	no_change	-0.110644	0.952495	no_change	no_change	Cluster_1
Pex7	23.0105	19.9068	23.5327	23.6639	22.5285	13.6211	15.7665	19.0006	17.0279	16.354	41.0879	39.4198	43.8252	36.5215	40.2136	35.0496	32.8278	48.2878	34.0861	37.5628	0.920697	7.97866e-21	up	up_and_full_separation	-0.471566	2.28386e-05	no_change	no_change	-0.220794	0.0681931	no_change	no_change	0.250772	0.570312	no_change	no_change	Cluster_1
Tmcc3	24.2961	28.4135	26.6105	30.4693	27.4473	22.35	17.2361	25.6441	24.9831	22.5533	58.3095	62.6896	67.5703	58.3511	61.7301	51.9057	56.6298	55.752	38.8156	50.7758	1.4507	1.46366e-26	up	up_and_full_separation	-0.189473	0.337744	no_change	no_change	-0.286092	0.0943588	no_change	no_change	-0.0966195	0.961386	no_change	no_change	Cluster_1
Eif4ebp2	9.84392	11.2184	10.0469	13.1969	11.0765	10.4013	7.58343	10.9563	8.21427	9.28883	29.371	27.5917	27.5608	27.1798	27.9258	18.7925	31.0507	26.0394	19.5063	23.8472	1.58993	8.68984e-18	up	up_and_full_separation	-0.16099	0.584989	no_change	no_change	-0.24768	0.326762	no_change	no_change	-0.0866894	0.976753	no_change	no_change	Cluster_1
Ddit4	27.9273	29.719	49.27	31.1872	34.5259	28.3818	23.3376	24.4253	33.2326	27.3443	75.8925	92.957	99.4553	95.7454	91.0126	87.785	60.1829	66.5384	78.4632	73.2424	1.26849	8.17652e-13	up	up_and_full_separation	-0.376439	0.09892	no_change	no_change	-0.333046	0.136928	no_change	no_change	0.0433931	0.984275	no_change	no_change	Cluster_1
Pcsk4	2.05404	5.81263	4.2969	4.77124	4.2337	5.35419	5.7047	5.08826	6.11824	5.56635	9.60777	8.86252	6.14957	8.79227	8.35303	11.9827	9.32968	12.7068	7.87323	10.4731	0.809555	0.00322727	up	up_and_full_separation	0.440691	0.210817	no_change	no_change	0.32064	0.36955	no_change	no_change	-0.120052	0.976761	no_change	no_change	Cluster_1
Yeats4	23.3207	25.8062	26.5917	25.1637	25.2206	24.0382	21.5216	24.0458	19.0541	22.1649	49.4506	49.9189	53.4698	41.9266	48.6915	41.0435	40.6117	55.5003	42.2056	44.8403	0.881216	1.12424e-14	up	up_and_full_separation	-0.245067	0.0990428	no_change	no_change	-0.122319	0.452445	no_change	no_change	0.122748	0.922806	no_change	no_change	Cluster_1
Mknk2	102.945	96.6123	97.7543	114.051	102.841	101.371	99.1246	87.4695	118.232	101.549	335.238	311.105	254.816	240.286	285.361	300.459	287.753	239.986	218.442	261.66	1.39266	8.51004e-29	up	up_and_full_separation	0.00614657	0.981754	no_change	no_change	-0.133518	0.464301	no_change	no_change	-0.139664	0.919909	no_change	no_change	Cluster_1
Spata48	0.864306	0.689742	0.355848	0.567795	0.619423	0.859102	0.813117	0.378348	0.98224	0.758202	1.32138	1.10561	2.46431	2.67277	1.89102	0.785752	1.47999	1.54651	1.44863	1.31522	1.66912	0.00024953	up	up_and_full_separation	0.286613	0.700314	no_change	no_change	-0.470346	0.43887	no_change	no_change	-0.756959	0.794943	no_change	no_change	Cluster_1
Zpbp	3.02752	3.16921	3.05698	4.13676	3.34762	2.43992	3.37657	1.93758	2.10281	2.46422	5.1782	5.82199	6.68425	5.83679	5.88031	3.87897	4.91941	5.65663	4.21992	4.66873	0.962938	1.73573e-05	up	up_and_full_separation	-0.476639	0.0984812	no_change	no_change	-0.334941	0.245691	no_change	no_change	0.141698	0.969741	no_change	no_change	Cluster_1
Hcfc2	32.5331	30.6949	33.8097	34.3849	32.8556	47.1785	45.6955	41.4468	47.9329	45.5634	62.4286	72.4414	58.5195	48.2697	60.4148	70.645	81.9727	56.1136	58.7685	66.875	0.85927	1.42269e-12	up	up_and_full_separation	0.480601	0.000384944	no_change	no_change	0.209124	0.178627	no_change	no_change	-0.271477	0.65334	no_change	no_change	Cluster_1
Slc36a1	3.05698	3.97837	3.57755	3.15851	3.44285	4.82986	5.7777	7.02389	4.51929	5.53768	21.6854	15.8835	17.6514	19.9545	18.7937	18.6411	20.2155	28.3256	21.3782	22.1401	2.75864	1.54978e-46	up	up_and_full_separation	0.80381	0.000346105	up	up_and_full_separation	0.231927	0.37515	no_change	no_change	-0.571884	0.426718	no_change	no_change	Cluster_1
Cdc34	58.1544	66.5101	72.638	64.9854	65.572	70.256	67.1161	65.0756	73.3288	68.9441	368.953	416.353	368.953	319.94	368.55	298.938	382.423	469.554	340.28	372.799	2.36803	6.21542e-57	up	up_and_full_separation	0.088972	0.729805	no_change	no_change	-0.0100333	0.971093	no_change	no_change	-0.0990053	0.968616	no_change	no_change	Cluster_1
Cnot6	147.449	146.066	125.23	142.132	140.219	157.465	160.134	166.577	165.436	162.403	272.644	296.435	324.846	223.621	279.387	365.556	437.367	398.078	287.753	372.188	1.14893	5.82425e-32	up	up_and_full_separation	0.254996	0.0361964	no_change	no_change	0.357889	0.0013005	no_change	no_change	0.102893	0.927796	no_change	no_change	Cluster_1
Jade2	2.52083	2.76666	3.26693	2.15812	2.67814	2.82875	2.28574	1.74943	2.32208	2.2965	7.39392	8.60783	9.35366	5.80177	7.78929	8.03741	6.76219	9.59936	7.4683	7.96681	1.90793	1.00914e-19	up	up_and_full_separation	-0.155278	0.665164	no_change	no_change	-0.00760981	0.984532	no_change	no_change	0.147668	0.961386	no_change	no_change	Cluster_1
Cdkn2aipnl	69.1246	65.514	64.0936	67.0988	66.4577	87.1721	74.2837	80.3351	61.2629	75.7635	151.203	131.869	149.046	124.166	139.071	132.729	130.082	159.263	129.009	137.771	0.924846	1.55671e-25	up	up_and_full_separation	0.148323	0.224527	no_change	no_change	0.00189682	0.991035	no_change	no_change	-0.146426	0.814171	no_change	no_change	Cluster_1
Nipal4	2.47289	1.73346	2.36431	0.881135	1.86295	0.599502	0.83884	2.14102	0.783722	1.09077	5.44993	4.52107	9.18472	4.50616	5.91547	5.45196	3.67881	7.04045	4.48215	5.16334	1.82179	4.48296e-10	up	up_and_full_separation	-0.823471	0.0286439	down	no_change	-0.131107	0.778456	no_change	no_change	0.692363	0.624103	no_change	no_change	Cluster_1
Hus1	14.0034	16.0696	14.336	15.4515	14.9651	14.8441	14.5636	15.3757	12.8874	14.4177	39.9513	55.1236	43.2226	24.4895	40.6967	34.8519	54.1478	36.1575	34.16	39.8293	1.62298	1.18742e-32	up	up_and_full_separation	0.0111386	0.96844	no_change	no_change	0.0345244	0.884739	no_change	no_change	0.0233858	0.989744	no_change	no_change	Cluster_1
Zfp607a	1.04689	1.61754	2.88968	2.39974	1.98846	1.38431	1.5897	2.169	2.25664	1.84991	5.03097	5.22165	6.03825	3.71385	5.00118	3.27438	5.62629	5.14317	3.49489	4.38468	1.66091	2.10256e-09	up	up_and_full_separation	-0.0686386	0.897628	no_change	no_change	-0.179212	0.669787	no_change	no_change	-0.110573	0.977944	no_change	no_change	Cluster_1
Ccdc117	27.2362	30.0443	31.4082	29.781	29.6174	24.775	32.0301	28.5095	34.7597	30.0186	43.7948	51.2742	63.6586	41.6357	50.0908	42.7261	57.6387	45.3728	52.458	49.5489	0.731037	7.21992e-08	up	up_and_full_separation	0.0277533	0.913121	no_change	no_change	0.0514906	0.816325	no_change	no_change	0.0237373	0.989029	no_change	no_change	Cluster_1
Rps6kb1	69.2546	71.8875	66.6699	79.1358	71.7369	73.1621	70.7968	75.1283	59.1161	69.5508	111.507	119.346	104.393	91.1404	106.597	117.013	104.879	118.762	91.4668	108.03	0.716982	5.60281e-17	up	up_and_full_separation	-0.0158278	0.923945	no_change	no_change	-0.0265009	0.856012	no_change	no_change	-0.0106731	0.99163	no_change	no_change	Cluster_1
Mfap3	60.4252	70.3193	68.3226	71.6987	67.6914	64.0024	76.9775	75.6914	69.3204	71.4979	99.7275	98.978	114.57	111.228	106.126	92.9153	113.992	115.764	108.12	107.698	0.884642	3.05087e-18	up	up_and_full_separation	0.138475	0.341511	no_change	no_change	0.0488696	0.771254	no_change	no_change	-0.0896055	0.944518	no_change	no_change	Cluster_1
Pctp	3.38929	3.6011	2.49657	6.85028	4.08431	1.81034	2.61061	3.04068	4.79882	3.06511	21.7812	16.7817	22.703	23.546	21.203	13.5299	10.6761	15.9531	20.8027	15.2405	2.30177	5.23062e-26	up	up_and_full_separation	-0.443584	0.141975	no_change	no_change	-0.479519	0.0704372	no_change	no_change	-0.0359346	0.990081	no_change	no_change	Cluster_1
Twistnb	27.242	26.7151	25.7838	25.5879	26.3322	29.0773	28.9354	25.1943	21.7113	26.2296	55.9001	60.4022	64.0824	50.7879	57.7931	48.8916	59.4599	68.834	52.8261	57.5029	1.24316	5.60789e-26	up	up_and_full_separation	0.0196863	0.93317	no_change	no_change	0.0228322	0.912607	no_change	no_change	0.00314581	0.996982	no_change	no_change	Cluster_1
Agr2	4.98121	5.73455	6.69684	6.76585	6.04461	4.81012	5.8805	8.63969	4.89862	6.05723	10.1332	9.72219	12.3443	14.2828	11.6206	9.71274	9.56191	9.27169	10.9181	9.86611	0.894104	5.49121e-07	up	up_and_full_separation	-0.0395387	0.906559	no_change	no_change	-0.208687	0.390903	no_change	no_change	-0.169149	0.938234	no_change	no_change	Cluster_1
Rnaseh1	6.67884	9.28793	9.37794	8.31327	8.4145	8.01689	7.02228	10.2314	12.6494	9.47999	13.2598	15.5823	18.8553	16.4231	16.0301	14.8716	14.0226	17.4347	18.5369	16.2164	0.753719	4.98775e-06	up	up_and_full_separation	0.110153	0.678906	no_change	no_change	0.0362979	0.896107	no_change	no_change	-0.0738552	0.977162	no_change	no_change	Cluster_1
Itsn2	28.498	28.0732	26.1634	34.2386	29.2433	24.9296	31.245	21.9979	35.0081	28.2951	44.5842	59.886	50.3393	44.0026	49.703	56.9639	57.6778	65.6386	37.2674	54.3869	1.00717	1.4111e-09	up	up_and_full_separation	0.0235826	0.94153	no_change	no_change	0.124287	0.620923	no_change	no_change	0.100704	0.972541	no_change	no_change	Cluster_1
Adcy3	37.2674	33.3599	37.5542	38.3481	36.6324	34.9674	36.8485	35.7448	50.8304	39.5978	56.5439	50.9757	49.3232	52.5492	52.348	55.5261	50.9757	39.288	46.9268	48.1791	0.757514	3.67451e-12	up	up_and_full_separation	0.161053	0.287868	no_change	no_change	-0.150644	0.306741	no_change	no_change	-0.311697	0.450981	no_change	no_change	Cluster_1
Map3k3	58.1655	60.4528	62.796	61.0367	60.6127	65.6235	73.4717	70.645	89.2613	74.7504	200.75	207.894	189.082	168.784	191.627	170.534	227.294	160.357	165.906	181.023	1.6525	1.48221e-46	up	up_and_full_separation	0.31269	0.0297303	no_change	no_change	-0.0442055	0.820911	no_change	no_change	-0.356895	0.396854	no_change	no_change	Cluster_1
Cacng4	45.9476	42.6635	36.6892	43.991	42.3228	42.0669	49.7919	51.5445	47.5485	47.738	115.835	111.291	89.6324	100.719	104.369	102.413	124.664	154.371	114.023	123.867	1.32516	1.83736e-17	up	up_and_full_separation	0.177393	0.44528	no_change	no_change	0.296696	0.133719	no_change	no_change	0.119303	0.955388	no_change	no_change	Cluster_1
Jpt1	283.568	303.402	349.563	297.317	308.462	397.084	368.191	388.307	377.709	382.823	491.667	429.413	537.365	539.138	499.396	562.247	562.247	570.487	593.377	572.09	0.681176	4.0963e-18	up	up_and_full_separation	0.269876	0.00292494	no_change	no_change	0.259602	0.00397726	no_change	no_change	-0.0102737	0.99163	no_change	no_change	Cluster_1
Gga3	23.6276	28.4245	33.5562	26.4227	28.0077	41.9882	36.448	35.7467	49.2255	40.8521	131.5	125.848	127.512	96.7979	120.414	151.42	137.842	145.634	122.037	139.233	2.40115	6.64109e-82	up	up_and_full_separation	0.634944	5.80714e-06	up	up_and_full_separation	0.234518	0.148312	no_change	no_change	-0.400426	0.370671	no_change	no_change	Cluster_1
Tsen54	8.07022	8.88258	15.8091	15.1325	11.9736	17.6733	15.7234	12.7563	21.2614	16.8536	24.4668	24.3857	21.3667	23.9247	23.536	34.6935	20.5367	22.4569	30.766	27.1133	0.792653	0.00025404	up	up_and_full_separation	0.463038	0.0813813	no_change	no_change	0.158103	0.617824	no_change	no_change	-0.304935	0.847831	no_change	no_change	Cluster_1
Mink1	53.3505	48.036	43.1657	57.0968	50.4122	42.7608	42.8702	33.1213	46.3369	41.2723	114.152	101.057	60.7222	69.7197	86.4127	83.6599	72.0563	60.6146	68.711	71.2604	0.973389	2.36619e-13	up	up_and_full_separation	-0.224928	0.210491	no_change	no_change	-0.253624	0.131193	no_change	no_change	-0.028696	0.985874	no_change	no_change	Cluster_1
Xylt2	67.7568	71.4857	81.0674	74.7065	73.7541	64.7365	74.3502	72.638	83.6812	73.8515	125.44	122.833	113.465	128.754	122.623	108.825	135.093	96.6494	120.463	115.258	0.649656	1.36751e-10	up	up_and_full_separation	0.0219705	0.908011	no_change	no_change	-0.0768362	0.616593	no_change	no_change	-0.0988066	0.936546	no_change	no_change	Cluster_1
Cdc34b	0.748203	0.378348	0.799858	0.658128	0.646134	0.341992	0.529191	0.470042	0.587683	0.482227	4.64914	2.36088	2.60128	3.38573	3.24926	1.85067	4.17179	2.72821	3.53174	3.0706	2.43488	1.30395e-10	up	up_and_full_separation	-0.38169	0.53902	no_change	no_change	-0.0852971	0.889801	no_change	no_change	0.296392	0.95415	no_change	no_change	Cluster_1
Tmem101	35.3427	32.4134	38.7574	34.5325	35.2615	44.7275	41.9882	40.9106	41.7342	42.3401	59.8532	53.3913	60.477	61.9169	58.9096	68.4239	68.6855	66.6234	69.5658	68.3246	0.618586	7.70551e-11	up	up_and_full_separation	0.198158	0.104764	no_change	no_change	0.214747	0.0616292	no_change	no_change	0.0165883	0.989029	no_change	no_change	Cluster_1
Adam11	9.9134	12.408	12.6791	15.138	12.5346	11.0648	13.9798	14.3228	19.1558	14.6308	24.6442	30.9694	27.8398	28.3731	27.9566	23.9782	29.3265	29.3947	32.189	28.7221	1.36748	5.31241e-38	up	up_and_full_separation	0.314222	0.0173794	no_change	no_change	0.0221902	0.90497	no_change	no_change	-0.292032	0.506015	no_change	no_change	Cluster_1
Klhl28	12.716	12.8009	17.3818	10.6141	13.3782	22.1322	18.9581	19.8723	19.6503	20.1532	40.8116	53.7389	74.941	45.3628	53.7136	37.8833	58.9652	56.0767	49.5423	50.6169	1.98183	5.59951e-23	up	up_and_full_separation	0.611299	0.0111542	up	up_and_full_separation	-0.27111	0.323665	no_change	no_change	-0.882409	0.089509	no_change	no_change	Cluster_1
Npas3	23.0525	26.4511	19.626	23.8489	23.2446	19.3433	21.5514	20.5863	17.6399	19.7802	44.7809	52.2433	43.7304	37.2856	44.51	39.7457	50.7264	46.8777	34.8305	43.0451	1.18027	6.10807e-26	up	up_and_full_separation	-0.150909	0.360899	no_change	no_change	-0.0533853	0.77395	no_change	no_change	0.0975233	0.946905	no_change	no_change	Cluster_1
Clmn	10.6355	15.6326	10.4535	12.3139	12.2589	13.872	12.0279	10.2021	14.0226	12.5312	19.8399	22.1434	21.5059	17.8283	20.3294	23.1432	27.7999	28.0861	19.2626	24.5729	0.602908	0.00041455	up	up_and_full_separation	0.00177716	0.996354	no_change	no_change	0.0493481	0.858832	no_change	no_change	0.047571	0.981413	no_change	no_change	Cluster_1
Zfp36l1	181.409	172.479	142.853	167.527	166.067	208.374	173.359	173.688	189.59	186.253	520.044	528.846	423.062	375.326	461.819	481.994	486.484	526.48	353.657	462.154	1.40629	7.9829e-27	up	up_and_full_separation	0.163467	0.397905	no_change	no_change	0.0521469	0.813176	no_change	no_change	-0.11132	0.948082	no_change	no_change	Cluster_1
Fam161b	3.6524	1.92322	2.96858	3.57755	3.03044	3.38573	0.83884	1.85612	3.04845	2.28228	5.82727	5.02356	4.81566	6.06613	5.43316	6.67523	2.80313	4.78613	3.49848	4.44074	0.963848	0.00109223	up	up_and_full_separation	-0.508279	0.186844	no_change	no_change	-0.341009	0.384829	no_change	no_change	0.16727	0.97313	no_change	no_change	Cluster_1
Erg28	49.9297	51.4598	58.9652	58.0752	54.6075	44.2615	46.327	54.5019	47.1207	48.0528	91.4144	83.844	92.4968	85.8747	88.4075	75.851	70.6123	88.6144	84.256	79.8334	0.646238	1.34264e-14	up	up_and_full_separation	-0.210652	0.0442677	no_change	no_change	-0.10794	0.350804	no_change	no_change	0.102713	0.902998	no_change	no_change	Cluster_1
Ccnk	5.42546	4.00806	5.18023	5.81447	5.10705	7.36069	7.49179	6.38981	5.42546	6.66694	9.94542	10.1112	9.87174	10.8625	10.1977	12.5879	8.36923	15.8554	11.6239	12.1091	0.882289	1.95452e-05	up	up_and_full_separation	0.373633	0.162486	no_change	no_change	0.251817	0.356893	no_change	no_change	-0.121817	0.97277	no_change	no_change	Cluster_1
Zfp839	16.7964	19.0417	21.8702	18.4075	19.029	10.6141	16.6104	17.3351	18.9166	15.8691	25.5806	38.7717	35.4798	30.12	32.488	20.5477	34.462	29.8494	32.839	29.4245	0.831349	1.14184e-10	up	up_and_full_separation	-0.248456	0.145094	no_change	no_change	-0.106594	0.579455	no_change	no_change	0.141863	0.919909	no_change	no_change	Cluster_1
Zfyve21	73.431	67.7568	72.9555	79.0966	73.31	90.4786	80.3351	92.4311	82.4173	86.4155	123.262	100.487	131.804	129.71	121.316	128.167	113.652	138.604	134.002	128.606	0.63951	4.41228e-14	up	up_and_full_separation	0.186988	0.0835366	no_change	no_change	0.0902569	0.457194	no_change	no_change	-0.0967312	0.917244	no_change	no_change	Cluster_1
Irf4	0.722208	2.59284	1.92636	1.84864	1.77251	1.75319	4.33355	1.85612	2.57066	2.62838	4.93556	7.73978	6.12313	7.5233	6.58044	5.00529	13.0271	8.67088	7.06142	8.44116	2.36519	1.55789e-22	up	up_and_full_separation	0.690831	0.0226793	up	no_change	0.300897	0.342719	no_change	no_change	-0.389934	0.816821	no_change	no_change	Cluster_1
Mak	0.517965	0.689742	1.89652	0.534932	0.90979	0.6784	1.37863	1.30419	1.345	1.17656	3.40416	2.39419	4.81759	2.11211	3.18201	3.02047	5.05879	5.44787	2.86436	4.09787	2.16954	6.60141e-11	up	up_and_full_separation	0.349463	0.493346	no_change	no_change	0.274733	0.547591	no_change	no_change	-0.0747297	0.984889	no_change	no_change	Cluster_1
Edn1	1.21042	3.62334	2.43422	3.38573	2.66343	2.13639	5.14838	2.24003	2.93036	3.11379	11.0121	12.5616	15.0271	14.8087	13.3524	7.26182	20.0873	14.3699	11.1464	13.2164	2.30227	5.19865e-20	up	up_and_full_separation	0.220214	0.589055	no_change	no_change	-0.0883101	0.829322	no_change	no_change	-0.308525	0.902225	no_change	no_change	Cluster_1
2010111I01Rik	43.3557	47.1968	47.2703	53.9291	47.938	49.1974	42.7704	60.3535	57.0653	52.3466	105.75	99.4348	111.988	96.222	103.349	114.807	96.9971	175.991	136.609	131.101	1.14113	6.02677e-17	up	up_and_full_separation	0.153511	0.451952	no_change	no_change	0.363805	0.0251946	no_change	no_change	0.210294	0.834141	no_change	no_change	Cluster_1
Auh	37.8412	42.8629	32.8683	39.8773	38.3624	38.9887	37.1766	41.0325	34.4804	37.9196	89.6324	74.5736	77.4237	67.0239	77.1634	82.8708	78.7826	91.0052	57.1779	77.4591	0.96616	4.47483e-12	up	up_and_full_separation	-0.021931	0.935854	no_change	no_change	0.044124	0.851534	no_change	no_change	0.066055	0.975759	no_change	no_change	Cluster_1
Sfxn1	90.9667	95.1353	98.5908	90.803	93.874	100.754	101.266	109.867	94.4967	101.596	142.41	123.043	156.889	160.818	145.79	127.944	130.164	155.262	153.56	141.733	0.707859	1.10006e-09	up	up_and_full_separation	0.122782	0.475742	no_change	no_change	0.00337884	0.987488	no_change	no_change	-0.119403	0.92803	no_change	no_change	Cluster_1
Aaed1	14.2101	11.4996	11.8536	13.55	12.7783	14.0759	16.1709	13.2491	11.2002	13.674	26.7036	21.131	22.1897	19.7963	22.4551	19.2862	24.0288	19.6896	18.2391	20.3109	0.682901	3.82689e-07	up	up_and_full_separation	0.0466535	0.844438	no_change	no_change	-0.0904315	0.658908	no_change	no_change	-0.137085	0.92902	no_change	no_change	Cluster_1
Nsd1	78.8031	86.1279	81.3365	70.4572	79.1812	89.2438	84.1804	93.1901	96.1562	90.6926	152.34	145.815	149.255	122.675	142.521	177.041	149.102	194.543	156.413	169.275	0.682994	4.46013e-17	up	up_and_full_separation	0.124123	0.272602	no_change	no_change	0.00262727	0.986416	no_change	no_change	-0.121496	0.844908	no_change	no_change	Cluster_1
Ddx46	41.9882	53.3278	63.4817	49.4303	52.057	57.8118	58.4423	62.2422	54.9251	58.3553	103.898	141.81	82.2379	93.1692	105.279	122.509	152.433	117.657	126.358	129.74	1.2654	1.04444e-17	up	up_and_full_separation	0.236156	0.245195	no_change	no_change	0.319541	0.081438	no_change	no_change	0.0833847	0.974098	no_change	no_change	Cluster_1
Fastkd3	9.03196	11.262	9.82526	12.4874	10.6517	9.84392	13.4341	9.69598	9.70698	10.6702	13.5928	14.5025	15.0104	12.9938	14.0249	15.1113	16.9475	11.9743	12.0766	14.0274	0.658027	1.61111e-05	up	up_and_full_separation	0.0853244	0.734723	no_change	no_change	0.0163938	0.951933	no_change	no_change	-0.0689306	0.976761	no_change	no_change	Cluster_1
Glrx	24.6626	24.2999	24.2255	24.9181	24.5265	26.6689	25.0482	26.4666	18.0319	24.0539	51.9057	48.5368	52.7658	51.2494	51.1144	40.1379	39.6208	59.8277	36.538	44.0311	1.23964	8.04449e-16	up	up_and_full_separation	0.0183276	0.952532	no_change	no_change	-0.185365	0.38883	no_change	no_change	-0.203693	0.878602	no_change	no_change	Cluster_1
Ankra2	25.6793	37.6768	27.6933	33.7205	31.1925	24.9831	26.1951	29.4762	24.99	26.4111	72.9555	69.3204	67.7275	58.7969	67.2001	59.2621	51.1046	61.9169	59.0347	57.8296	0.955213	2.46385e-14	up	up_and_full_separation	-0.310573	0.0478084	no_change	no_change	-0.189382	0.254504	no_change	no_change	0.121191	0.938075	no_change	no_change	Cluster_1
Jmy	24.065	31.9754	27.6967	24.5789	27.079	28.3164	35.8084	32.4134	24.319	30.2143	46.7008	57.4641	59.1253	49.8144	53.2762	56.1136	65.2772	75.4999	57.3123	63.5508	1.03331	1.75608e-16	up	up_and_full_separation	0.152983	0.407984	no_change	no_change	0.124686	0.493251	no_change	no_change	-0.028297	0.985063	no_change	no_change	Cluster_1
Ercc8	11.8503	12.1227	14.7806	13.4633	13.0542	16.3667	18.5453	16.0713	14.1749	16.2895	23.7613	27.4623	22.4169	20.223	23.4659	21.5059	35.5058	21.0802	19.4226	24.3786	0.699745	1.49095e-05	up	up_and_full_separation	0.268794	0.205436	no_change	no_change	0.0644021	0.803652	no_change	no_change	-0.204392	0.883491	no_change	no_change	Cluster_1
Srek1ip1	25.1637	27.9615	25.8297	31.9938	27.7372	29.7631	28.2003	33.8962	27.1721	29.7579	74.6083	66.4112	83.3707	76.5931	75.2458	62.796	56.1647	111.291	77.8801	77.0329	1.23177	7.53879e-24	up	up_and_full_separation	0.0214925	0.929735	no_change	no_change	0.00901283	0.967529	no_change	no_change	-0.0124796	0.993649	no_change	no_change	Cluster_1
Atxn7	16.2732	16.494	18.7371	15.8835	16.8469	17.0542	20.2465	16.6625	22.0918	19.0138	27.3774	34.9428	29.8644	19.8779	28.0157	32.5946	42.7261	39.5049	25.6878	35.1283	0.911038	8.72005e-12	up	up_and_full_separation	0.233241	0.191935	no_change	no_change	0.274553	0.0945464	no_change	no_change	0.0413116	0.981413	no_change	no_change	Cluster_1
Map3k1	81.3594	87.1014	72.5458	78.415	79.8554	76.7715	84.3519	81.3731	53.1849	73.9204	296.435	288.108	284.992	177.188	261.681	233.57	254.663	328.791	158.373	243.849	1.8496	1.22824e-35	up	up_and_full_separation	-0.103027	0.676875	no_change	no_change	-0.198788	0.337301	no_change	no_change	-0.0957608	0.970048	no_change	no_change	Cluster_1
Ero1l	67.6518	59.5715	63.881	61.803	63.2268	50.4524	62.2336	50.8605	47.6868	52.8083	114.375	138.536	89.6711	70.0263	103.152	74.5016	112.681	83.6812	61.6576	83.1302	0.800944	4.53536e-10	up	up_and_full_separation	-0.253725	0.127263	no_change	no_change	-0.268684	0.0904666	no_change	no_change	-0.0149584	0.99163	no_change	no_change	Cluster_1
Ppif	35.0081	52.2231	47.1411	47.5042	45.4691	32.0167	40.0264	46.7008	42.9621	40.4265	69.6705	75.9545	82.7066	73.1621	75.3734	64.6901	67.9624	57.6387	69.4761	64.9418	0.796828	9.80592e-12	up	up_and_full_separation	-0.137217	0.425495	no_change	no_change	-0.164375	0.297037	no_change	no_change	-0.0271582	0.984889	no_change	no_change	Cluster_1
Eaf1	32.0982	32.2402	32.4288	44.1902	35.2394	32.1565	37.6063	34.8651	38.1125	35.6851	54.9821	72.137	80.9209	49.2358	64.3189	53.5891	74.3371	47.8173	51.0289	56.6931	1.11473	9.45479e-13	up	up_and_full_separation	0.100372	0.698602	no_change	no_change	-0.153329	0.499736	no_change	no_change	-0.2537	0.8146	no_change	no_change	Cluster_1
Mettl6	17.0763	21.6234	21.4549	23.1867	20.8353	22.9974	23.1432	24.5239	27.7753	24.6099	24.019	25.6053	39.892	28.5946	29.5277	27.4909	28.7947	32.4288	31.9242	30.1596	0.596316	5.51895e-06	up	up_and_full_separation	0.289349	0.0741785	no_change	no_change	0.106681	0.579193	no_change	no_change	-0.182668	0.85918	no_change	no_change	Cluster_1
Bap1	126.456	129.259	114.519	127.836	124.518	145.414	144.773	115.809	156.189	140.546	204.2	224.344	186.219	192.235	201.749	199.177	209.305	143.363	182.241	183.522	0.78939	1.94036e-23	up	up_and_full_separation	0.212032	0.0296255	no_change	no_change	-0.104024	0.345128	no_change	no_change	-0.316056	0.154669	no_change	no_change	Cluster_1
Mapk8	9.84785	13.299	9.24392	11.0819	10.8682	11.5507	13.5928	14.4956	5.84019	11.3698	24.2255	28.8221	26.3226	16.7817	24.038	35.9463	29.3638	36.7335	19.3398	30.3459	1.27672	1.29114e-13	up	up_and_full_separation	0.0323219	0.922504	no_change	no_change	0.290967	0.187724	no_change	no_change	0.258645	0.842991	no_change	no_change	Cluster_1
Zdhhc20	74.1162	98.3149	69.6987	92.9153	83.7613	85.4392	93.1311	102.14	72.8824	88.3982	201.448	246.978	209.953	136.609	198.747	181.807	198.688	207.894	148.585	184.243	1.34803	1.1162e-40	up	up_and_full_separation	0.103172	0.507408	no_change	no_change	-0.136542	0.33147	no_change	no_change	-0.239714	0.624611	no_change	no_change	Cluster_1
Hmbox1	15.3467	20.7165	17.6012	17.4728	17.7843	12.7504	17.7263	15.2672	15.5396	15.3209	28.7119	28.9354	28.8338	23.1591	27.41	29.2729	28.2422	30.6194	23.3376	27.868	0.818239	2.6563e-11	up	up_and_full_separation	-0.173661	0.319441	no_change	no_change	0.0610119	0.759341	no_change	no_change	0.234673	0.744539	no_change	no_change	Cluster_1
Naa16	8.7309	11.6755	12.6254	13.9018	11.7334	17.2958	10.1913	15.7665	10.269	13.3806	25.1964	26.1485	22.1653	19.5063	23.2541	34.3205	21.4549	34.8684	19.9566	27.6501	0.744163	0.000738872	up	up_and_full_separation	0.0406611	0.919222	no_change	no_change	-0.0276975	0.940953	no_change	no_change	-0.0683586	0.980114	no_change	no_change	Cluster_1
Dpysl2	393.648	376.982	350.434	318.171	359.809	376.982	305.819	398.078	283.195	341.018	565.005	546.392	602.451	468.618	545.616	514.477	415.17	539.138	405.737	468.63	0.876593	1.45607e-16	up	up_and_full_separation	0.0310141	0.874456	no_change	no_change	-0.201312	0.136842	no_change	no_change	-0.232326	0.677824	no_change	no_change	Cluster_1
Tgds	15.5448	18.9166	24.6806	24.0544	20.7991	20.8869	21.0504	31.0416	26.5021	24.8703	57.8042	65.8529	95.4346	60.9696	70.0153	54.5271	58.5011	82.93	62.2211	64.5448	1.58861	1.13286e-47	up	up_and_full_separation	0.187977	0.221807	no_change	no_change	-0.0897663	0.58982	no_change	no_change	-0.277743	0.57664	no_change	no_change	Cluster_1
Pabpn1	11.0597	30.9312	19.1928	28.2057	22.3473	27.3502	26.123	19.3549	31.7599	26.147	62.0791	73.2778	35.7634	47.6191	54.6848	84.565	47.8673	64.0824	69.8129	66.5819	1.16091	0.00163261	up	up_and_full_separation	0.183195	0.759877	no_change	no_change	0.32727	0.525956	no_change	no_change	0.144075	0.977653	no_change	no_change	Cluster_1
6030458C11Rik	30.9909	27.0017	30.2843	35.6682	30.9863	24.095	23.7089	30.9505	31.2096	27.491	93.8395	101.348	91.2683	66.9837	88.3597	65.4808	71.3643	79.9877	69.1703	71.5008	1.65523	5.2843e-39	up	up_and_full_separation	-0.141619	0.466567	no_change	no_change	-0.256412	0.111884	no_change	no_change	-0.114793	0.944432	no_change	no_change	Cluster_1
Sdr39u1	54.8105	58.0129	57.9064	60.8844	57.9036	52.3934	51.3164	60.8722	64.1392	57.1803	118.149	110.052	135.093	127.512	122.701	88.1574	110.315	128.248	115.7	110.605	1.01552	1.03659e-20	up	up_and_full_separation	-0.0701233	0.702201	no_change	no_change	-0.14365	0.340109	no_change	no_change	-0.0735267	0.965708	no_change	no_change	Cluster_1
Zscan26	10.0577	17.1574	10.8329	14.8496	13.2244	13.2491	12.6146	13.6392	9.84976	12.3382	40.3375	54.4823	46.676	34.1965	43.9231	49.0348	36.187	74.8139	44.095	51.0327	1.88466	1.784e-20	up	up_and_full_separation	-0.0612981	0.871808	no_change	no_change	0.290624	0.289346	no_change	no_change	0.351922	0.797504	no_change	no_change	Cluster_1
Ankrd33b	0.606539	1.08979	1.21042	0.881135	0.94697	1.49263	1.37863	1.02313	1.98027	1.46867	2.58716	2.64726	1.90381	1.98943	2.28191	1.51143	2.39419	1.54651	2.57607	2.00705	1.66003	1.50972e-07	up	up_and_full_separation	0.671082	0.0951843	no_change	no_change	-0.319171	0.45945	no_change	no_change	-0.990254	0.344663	no_change	no_change	Cluster_1
Sybu	21.1907	13.4451	16.5287	17.728	17.2231	17.4854	18.4327	20.909	12.9895	17.4542	22.5158	26.158	27.3925	26.7669	25.7083	19.3775	22.1653	27.3925	23.9438	23.2197	0.662005	0.000112174	up	up_and_full_separation	0.0340847	0.914002	no_change	no_change	-0.12634	0.617393	no_change	no_change	-0.160425	0.937405	no_change	no_change	Cluster_1
Mtss1	25.2111	29.0773	24.4177	23.9063	25.6531	21.8198	19.7076	26.7074	20.568	22.2007	30.2113	36.1575	34.9428	33.9262	33.8095	32.1395	33.6753	50.6097	35.6458	38.0176	0.647168	1.64443e-05	up	up_and_full_separation	-0.115039	0.62086	no_change	no_change	0.192801	0.33576	no_change	no_change	0.307841	0.694683	no_change	no_change	Cluster_1
Fbxo32	72.4238	80.037	86.9631	82.5548	80.4947	62.2992	76.6252	81.9386	58.9794	69.9606	198.688	220.584	199.988	185.899	201.29	148.876	170.812	145.061	108.352	143.275	1.48134	1.27155e-34	up	up_and_full_separation	-0.182201	0.287519	no_change	no_change	-0.547645	3.95211e-05	no_change	no_change	-0.365444	0.414064	no_change	no_change	Cluster_1
Has2	1.23611	0.713555	1.44863	2.19243	1.39768	0.941604	1.47023	1.56417	1.47023	1.36156	5.13993	4.98652	5.75761	3.92151	4.95139	6.0459	6.92781	11.4317	4.72319	7.28214	2.15926	1.94829e-15	up	up_and_full_separation	-0.0539486	0.920849	no_change	no_change	0.499901	0.122496	no_change	no_change	0.553849	0.717895	no_change	no_change	Cluster_1
Asap1	128.971	150.572	137.351	126.409	135.826	112.947	143.404	134.636	124.067	128.764	166.676	214.267	223.463	157.626	190.508	186.646	250.032	228.267	159.63	206.144	0.705321	1.01179e-18	up	up_and_full_separation	0.000725902	0.997275	no_change	no_change	0.0801014	0.493531	no_change	no_change	0.0793755	0.936546	no_change	no_change	Cluster_1
Ppara	3.32557	2.31366	1.92786	2.43269	2.49995	2.11211	2.39419	2.169	3.10153	2.44421	5.99289	5.18185	7.10335	5.1323	5.8526	3.40416	6.31682	6.26209	6.07009	5.51329	1.2983	4.86609e-06	up	up_and_full_separation	-0.0521496	0.923288	no_change	no_change	-0.0550137	0.909059	no_change	no_change	-0.00286412	0.9989	no_change	no_change	Cluster_1
Fam118a	25.6949	29.4017	26.3561	29.4716	27.7311	22.5104	26.4351	26.8623	23.4278	24.8089	73.87	84.6181	80.9401	61.3702	75.1996	65.769	74.9224	74.2837	71.0444	71.5049	1.31427	2.24595e-42	up	up_and_full_separation	-0.201954	0.120548	no_change	no_change	-0.0293445	0.859001	no_change	no_change	0.172609	0.791888	no_change	no_change	Cluster_1
Hdac7	38.4328	39.2746	31.0416	40.953	37.4255	31.9705	33.4772	30.6584	33.4677	32.3934	63.426	52.5295	42.137	51.5101	52.4007	48.5665	48.3985	38.2692	48.3212	45.8888	0.6609	4.7321e-08	up	up_and_full_separation	-0.11597	0.524709	no_change	no_change	-0.208891	0.174857	no_change	no_change	-0.092921	0.954235	no_change	no_change	Cluster_1
Adck5	11.3107	12.2255	13.3042	13.4164	12.5642	13.4668	11.4654	11.3032	11.7013	11.9842	27.7922	26.6293	18.9506	17.6625	22.7586	37.6003	22.1711	32.4765	27.1571	29.8512	0.639544	0.000597923	up	up_and_full_separation	-0.11174	0.710521	no_change	no_change	0.372671	0.0910327	no_change	no_change	0.484411	0.502243	no_change	no_change	Cluster_1
Gm9747	21.3912	20.0654	17.2032	17.0947	18.9386	19.2232	22.7781	25.0211	22.35	22.3431	46.4258	53.0204	47.6519	29.9914	44.2724	35.2842	49.2027	70.7968	51.6985	51.7456	1.02882	5.11294e-08	up	up_and_full_separation	0.173474	0.544418	no_change	no_change	0.26471	0.289594	no_change	no_change	0.0912358	0.975192	no_change	no_change	Cluster_1
Chkb	22.757	34.7836	27.0588	31.2242	28.9559	33.411	29.3394	29.1749	31.8609	30.9466	68.5674	90.391	52.0443	47.5485	64.6378	85.2376	65.7563	76.856	72.7313	75.1453	0.986878	2.18178e-07	up	up_and_full_separation	0.06042	0.858426	no_change	no_change	0.261486	0.300877	no_change	no_change	0.201066	0.921844	no_change	no_change	Cluster_1
Rabl2	21.0464	23.7089	14.7212	19.661	19.7844	27.1193	19.4173	21.6764	18.6487	21.7154	42.4178	34.59	26.8936	29.5071	33.3521	43.448	28.2901	35.272	27.2897	33.5749	0.612203	0.000137294	up	up_and_full_separation	0.0906431	0.729805	no_change	no_change	0.00879799	0.975439	no_change	no_change	-0.0818451	0.97423	no_change	no_change	Cluster_1
Bbx	52.7791	59.1738	63.1592	64.1318	59.811	57.6916	63.3665	60.6743	49.8144	57.8867	106.56	115.114	111.813	110.402	110.972	94.6016	127.134	137.588	102.861	115.546	0.928942	1.18199e-13	up	up_and_full_separation	-0.0859539	0.674984	no_change	no_change	-0.106781	0.568587	no_change	no_change	-0.020827	0.989744	no_change	no_change	Cluster_1
Snai2	14.2198	16.0915	13.1042	14.6982	14.5284	12.4258	16.442	18.0134	13.8401	15.1803	30.3267	30.7785	28.5095	21.693	27.8269	23.622	28.1235	30.8767	21.7061	26.0821	0.725914	1.48491e-08	up	up_and_full_separation	-0.0306175	0.89919	no_change	no_change	-0.0843683	0.667169	no_change	no_change	-0.0537508	0.977653	no_change	no_change	Cluster_1
Zbtb20	408.037	585.655	559.845	562.247	528.946	542.21	532.348	528.846	580.68	546.021	1161.9	1336.72	1254.47	1058.65	1202.93	1230.92	1254.47	1550.63	1090.8	1281.71	0.900464	2.03881e-16	up	up_and_full_separation	-0.0946758	0.580063	no_change	no_change	-0.129749	0.400719	no_change	no_change	-0.0350735	0.980479	no_change	no_change	Cluster_1
Cpox	23.3247	25.6475	35.4048	36.8695	30.3116	33.2436	28.7412	34.4898	35.714	33.0472	65.1513	67.5531	102.625	79.8998	78.8074	69.978	75.0889	94.267	87.785	81.7797	1.32132	1.65873e-33	up	up_and_full_separation	0.149752	0.350591	no_change	no_change	0.117823	0.456716	no_change	no_change	-0.0319289	0.981413	no_change	no_change	Cluster_1
Sdf2l1	103.679	89.6052	109.31	90.6569	98.3129	85.3864	95.3674	117.917	115.598	103.567	156.889	118.86	157.465	175.521	152.184	115.764	131.1	138.04	192.235	144.285	0.602041	3.6442e-06	up	up_and_full_separation	0.0214693	0.930798	no_change	no_change	-0.108142	0.570188	no_change	no_change	-0.129612	0.930827	no_change	no_change	Cluster_1
Ypel1	37.7953	40.2457	39.0217	43.2321	40.0737	33.3742	38.3959	41.5263	36.5754	37.4679	73.431	83.0918	81.5207	62.4924	75.1339	63.0609	70.7785	66.8427	55.2142	63.9741	0.883852	5.20436e-14	up	up_and_full_separation	-0.0999235	0.588495	no_change	no_change	-0.189971	0.216682	no_change	no_change	-0.0900473	0.955351	no_change	no_change	Cluster_1
B4galt4	141.303	147.449	179.026	155.53	155.827	179.584	169.558	214.472	170.245	183.465	556.791	567.587	634.618	381.677	535.168	593.377	704.656	618.277	410.472	581.696	1.6072	9.26013e-31	up	up_and_full_separation	0.1824	0.370629	no_change	no_change	0.1764	0.368929	no_change	no_change	-0.00599947	0.995386	no_change	no_change	Cluster_1
Gsk3b	133.467	147.765	110.098	122.037	128.342	134.81	142.09	138.04	96.5506	127.872	256.381	221.209	223.899	172.702	218.548	234.672	234.449	318.677	176.556	241.089	0.810768	1.81358e-08	up	up_and_full_separation	-0.0138409	0.960371	no_change	no_change	0.00406137	0.988039	no_change	no_change	0.0179022	0.99163	no_change	no_change	Cluster_1
Rabl3	9.53785	11.0819	13.2028	12.8248	11.6618	9.99152	12.3683	15.898	12.2792	12.6342	21.9641	32.972	28.1026	20.9924	26.0078	18.5027	29.8447	44.0118	23.3414	28.9252	1.12307	9.6473e-15	up	up_and_full_separation	0.13773	0.540813	no_change	no_change	0.0136464	0.958757	no_change	no_change	-0.124084	0.946905	no_change	no_change	Cluster_1
Tmem41a	25.2426	24.7485	27.5838	23.7367	25.3279	27.6726	22.1711	23.7613	17.9586	22.8909	48.0963	38.2545	50.0122	54.7847	47.7869	37.4644	40.228	43.4147	38.3223	39.8573	0.836162	1.62831e-13	up	up_and_full_separation	-0.228948	0.124915	no_change	no_change	-0.260894	0.0585514	no_change	no_change	-0.0319459	0.981921	no_change	no_change	Cluster_1
Usp25	86.5771	88.4976	84.1445	97.3299	89.1373	72.2579	92.1424	85.6516	82.2102	83.0655	154.97	199.988	169.304	111.988	159.063	123.895	172.479	133.467	86.6611	129.125	1.01685	4.36851e-17	up	up_and_full_separation	-0.0642923	0.756968	no_change	no_change	-0.266791	0.0755734	no_change	no_change	-0.202499	0.808018	no_change	no_change	Cluster_1
Brwd1	72.9699	68.711	72.9699	73.861	72.1279	72.1115	73.2571	73.0409	71.2762	72.4214	181.409	181.545	186.123	131.96	170.259	177.426	155.13	188.989	151.293	168.209	1.17927	4.0921e-40	up	up_and_full_separation	-0.0492635	0.750229	no_change	no_change	-0.183445	0.104446	no_change	no_change	-0.134181	0.844908	no_change	no_change	Cluster_1
Ifngr2	110.715	109.172	100.843	105.205	106.484	106.101	103.898	109.083	106.235	106.329	281.35	287.486	276.557	217.191	265.646	230.999	280.291	280.291	208.704	250.071	1.36524	9.3519e-40	up	up_and_full_separation	0.0524603	0.77342	no_change	no_change	-0.0495613	0.775189	no_change	no_change	-0.102022	0.937405	no_change	no_change	Cluster_1
Ifnar2	37.4255	38.5097	39.9993	37.6307	38.3913	29.0007	36.4532	41.5964	38.6717	36.4305	56.7993	64.8701	68.3932	58.2965	62.0898	47.3062	55.9205	60.2194	67.314	57.69	0.61364	1.03895e-07	up	up_and_full_separation	-0.0917849	0.610895	no_change	no_change	-0.0665183	0.714512	no_change	no_change	0.0252666	0.985198	no_change	no_change	Cluster_1
Adcy6	18.1511	22.1577	17.1459	13.8221	17.8192	14.3699	14.3919	19.7486	23.2332	17.9359	29.2805	38.1726	40.6872	29.6636	34.451	27.5917	31.5991	44.3591	38.2196	35.4424	1.19015	4.98479e-12	up	up_and_full_separation	0.0668341	0.827179	no_change	no_change	0.0155887	0.960097	no_change	no_change	-0.0512454	0.981413	no_change	no_change	Cluster_1
Lmbr1l	15.3795	18.7494	21.2449	19.9766	18.8376	20.5458	18.8275	13.1496	16.2979	17.2052	319.94	286.858	240.555	206.773	263.532	209.741	228.267	248.707	203.383	222.525	3.68275	1.06064e-126	up	up_and_full_separation	-0.168822	0.484129	no_change	no_change	-0.227269	0.27987	no_change	no_change	-0.0584464	0.977981	no_change	no_change	Cluster_1
Smarcd1	100.934	107.411	95.7172	94.2937	99.5891	92.6123	94.5161	82.3856	93.8693	90.8458	175.991	190.634	155.793	163.305	171.431	168.872	199.303	152.97	158.47	169.904	0.714312	2.45838e-20	up	up_and_full_separation	-0.135262	0.197923	no_change	no_change	0.0155688	0.9097	no_change	no_change	0.15083	0.744357	no_change	no_change	Cluster_1
Tarbp2	22.9153	20.9318	24.7036	28.3305	24.2203	18.8652	18.4039	21.3983	21.332	19.9998	91.3628	71.4032	85.3154	87.1431	83.8061	68.7947	61.7338	101.489	67.3481	74.8413	1.6935	2.66533e-32	up	up_and_full_separation	-0.295708	0.122085	no_change	no_change	-0.146721	0.483692	no_change	no_change	0.148988	0.930827	no_change	no_change	Cluster_1
Npff	0.262654	0.253854	0.433461	0.325407	0.318844	0.367696	0.499354	0.558211	0.567795	0.498264	1.00852	1.51477	1.44087	1.56417	1.38208	0.755945	0.924031	2.04864	1.1683	1.22423	2.40064	3.24019e-08	up	up_and_full_separation	0.7231	0.231167	no_change	no_change	-0.232595	0.696722	no_change	no_change	-0.955695	0.628656	no_change	no_change	Cluster_1
Rfc2	50.5422	53.2369	59.941	47.9239	52.911	57.9064	54.1698	53.8593	55.2142	55.2874	73.9088	66.9975	80.4501	83.0472	76.1009	74.47	68.9382	68.1606	71.8875	70.8641	0.789131	1.31233e-13	up	up_and_full_separation	0.167326	0.252926	no_change	no_change	-0.0723008	0.663646	no_change	no_change	-0.239627	0.65334	no_change	no_change	Cluster_1
Nagpa	14.777	15.0625	18.5697	13.71	15.5298	12.9374	14.0226	18.0407	18.0769	15.7694	30.5679	34.3335	34.651	31.8925	32.8613	28.0318	32.9572	28.4245	33.6753	30.7722	0.844744	3.60098e-10	up	up_and_full_separation	-0.00828385	0.9768	no_change	no_change	-0.10762	0.591678	no_change	no_change	-0.099336	0.957286	no_change	no_change	Cluster_1
Il15ra	6.27975	9.08644	7.02039	9.36888	7.93887	8.71524	10.7819	12.3059	10.1017	10.4762	37.3697	37.3244	33.0677	31.3379	34.7749	51.0756	41.4616	77.9217	40.1062	52.6413	1.95729	3.01618e-25	up	up_and_full_separation	0.355472	0.164897	no_change	no_change	0.610403	0.00431332	up	up_and_full_separation	0.254931	0.874946	no_change	no_change	Cluster_1
Frs3	11.7079	8.72464	8.93482	9.69598	9.76584	10.2964	8.9768	7.44373	11.1349	9.46297	22.7126	20.6242	20.0544	17.0279	20.1048	13.6489	18.852	19.9658	18.8459	17.8281	0.789622	3.25665e-05	up	up_and_full_separation	-0.0668647	0.839921	no_change	no_change	-0.183341	0.492276	no_change	no_change	-0.116477	0.970156	no_change	no_change	Cluster_1
Ogfod2	18.2209	21.8504	23.7089	19.8936	20.9184	23.1493	23.3414	22.9003	23.6964	23.2719	38.5715	43.0179	37.7763	36.1236	38.8723	38.9457	37.9435	38.0246	35.6594	37.6433	0.688745	3.35296e-09	up	up_and_full_separation	0.114607	0.514919	no_change	no_change	-0.0733912	0.683955	no_change	no_change	-0.187998	0.814397	no_change	no_change	Cluster_1
Rhebl1	3.87897	3.91757	4.09207	3.57948	3.86702	3.5039	3.26693	4.82123	3.59923	3.79783	57.5097	55.6829	51.8128	38.7957	50.9503	41.7091	52.3345	75.6664	47.1487	54.2146	3.58632	3.06444e-102	up	up_and_full_separation	-0.0541806	0.871297	no_change	no_change	0.0643362	0.810665	no_change	no_change	0.118517	0.962413	no_change	no_change	Cluster_1
Igf2r	28.7947	28.6195	40.927	24.7354	30.7691	36.48	28.6042	30.8024	41.9094	34.449	61.2714	56.9127	50.1344	46.2962	53.6537	58.7439	65.5792	75.6914	51.2658	62.8201	0.88103	8.33407e-10	up	up_and_full_separation	0.190063	0.350194	no_change	no_change	0.0804679	0.725352	no_change	no_change	-0.109595	0.955145	no_change	no_change	Cluster_1
Chd1	35.2528	32.7597	30.4796	31.4636	32.4889	34.0748	35.458	31.7356	36.5269	34.4488	61.8886	106.066	60.6013	48.7248	69.3202	72.7546	82.8407	81.6464	58.5468	73.9471	1.14792	5.07383e-18	up	up_and_full_separation	0.0705343	0.758039	no_change	no_change	0.0302436	0.896085	no_change	no_change	-0.0402907	0.981413	no_change	no_change	Cluster_1
Tnfrsf12a	36.2971	38.2506	41.4874	36.2108	38.0615	52.9578	41.6204	54.7779	43.4787	48.2087	90.1278	85.2025	112.721	103.957	98.0022	85.1107	76.856	119.427	101.266	95.665	1.32878	3.85991e-53	up	up_and_full_separation	0.292301	0.00480278	no_change	no_change	-0.0557877	0.685863	no_change	no_change	-0.348089	0.15673	no_change	no_change	Cluster_1
Vegfa	40.9969	41.1554	37.1609	42.6838	40.4993	51.7976	44.4785	42.0215	51.8244	47.5305	76.0593	74.1162	59.3112	53.5097	65.7491	91.5306	77.9821	69.7529	67.7275	76.7483	0.703756	6.5014e-09	up	up_and_full_separation	0.257998	0.0934396	no_change	no_change	0.277413	0.0574353	no_change	no_change	0.019415	0.9898	no_change	no_change	Cluster_1
Bysl	83.5008	82.0462	91.6301	85.2025	85.5949	88.8229	79.9207	78.2661	92.957	84.9917	181.094	167.912	176.176	163.572	172.188	156.723	149.472	165.844	149.375	155.353	1.08878	3.63059e-39	up	up_and_full_separation	0.0187957	0.907091	no_change	no_change	-0.10339	0.380297	no_change	no_change	-0.122186	0.858335	no_change	no_change	Cluster_1
Nfya	4.39413	3.25796	3.47619	5.05121	4.04487	5.06032	2.72271	4.18654	4.49501	4.11615	7.04434	5.50073	5.5588	6.03647	6.03509	7.29843	2.91164	7.58921	6.57949	6.09469	0.713355	0.00303026	up	up_and_full_separation	0.0605262	0.887818	no_change	no_change	-0.011366	0.978955	no_change	no_change	-0.0718922	0.981279	no_change	no_change	Cluster_1
Abcg1	44.8812	41.1319	57.0968	36.1764	44.8216	38.8323	32.4705	50.9757	38.8844	40.2907	97.8321	90.2218	118.563	83.8149	97.6081	83.4568	68.5821	122.94	81.6969	89.1689	1.19058	7.79459e-29	up	up_and_full_separation	-0.13761	0.384876	no_change	no_change	-0.105433	0.504407	no_change	no_change	0.0321763	0.981413	no_change	no_change	Cluster_1
Sik1	9.5052	9.12758	8.67428	5.91226	8.30483	11.7265	9.43526	9.48821	11.1058	10.4389	24.5664	25.4059	19.3213	17.8767	21.7926	20.7003	27.5608	28.1947	16.3068	23.1906	1.59819	1.01205e-22	up	up_and_full_separation	0.418058	0.041764	no_change	no_change	0.12644	0.607545	no_change	no_change	-0.291618	0.782895	no_change	no_change	Cluster_1
Clip4	15.6616	15.6346	15.031	16.9078	15.8088	13.3425	14.7272	15.1097	13.9909	14.2926	80.9209	88.8992	83.7335	57.493	77.7616	70.5592	89.8614	68.491	55.9338	71.2114	2.2946	2.45436e-66	up	up_and_full_separation	-0.116804	0.593825	no_change	no_change	-0.0870486	0.680408	no_change	no_change	0.029755	0.985595	no_change	no_change	Cluster_1
Strn	35.6492	30.8531	29.9749	35.7888	33.0665	28.876	31.9	37.811	31.1354	32.4306	58.9794	71.8397	74.5929	52.8261	64.5596	55.006	66.1409	90.7856	52.6017	66.1336	0.999539	2.66472e-14	up	up_and_full_separation	-0.0689026	0.759877	no_change	no_change	-0.108042	0.584299	no_change	no_change	-0.0391393	0.981413	no_change	no_change	Cluster_1
Ralbp1	55.107	50.3531	50.8605	54.9174	52.8095	55.8407	46.7008	46.6123	54.9674	51.0303	87.2566	78.7601	84.2	94.5465	86.1908	90.4468	84.2	108.945	108.825	98.1043	0.802653	5.42986e-14	up	up_and_full_separation	-0.00662398	0.976465	no_change	no_change	0.242457	0.0628973	no_change	no_change	0.249081	0.624103	no_change	no_change	Cluster_1
Srsf7	157.679	151.052	135.917	163.572	152.055	248.987	199.988	201.277	166.26	204.128	354.449	321.505	269.829	203.514	287.324	414.323	301.391	363.618	293.523	343.214	0.648416	6.3261e-09	up	up_and_full_separation	0.31522	0.0169426	no_change	no_change	0.238875	0.0801616	no_change	no_change	-0.076345	0.961484	no_change	no_change	Cluster_1
Nme4	21.6497	24.2012	23.797	18.7723	22.1051	21.446	22.2064	26.9997	19.2548	22.4767	37.9869	38.1306	46.2322	36.2764	39.6565	32.5084	32.1395	55.0342	40.1117	39.9484	0.810126	4.38692e-11	up	up_and_full_separation	-0.051814	0.810813	no_change	no_change	-0.0322184	0.877704	no_change	no_change	0.0195956	0.99012	no_change	no_change	Cluster_1
Phf1	22.1119	26.0804	23.4969	23.6926	23.8454	25.1004	20.5496	20.5955	25.7031	22.9872	63.881	57.5438	47.5683	46.7008	53.9235	61.7338	46.8667	64.6901	49.1369	55.6069	0.949713	2.7534e-10	up	up_and_full_separation	-0.0838047	0.741709	no_change	no_change	0.0479302	0.849083	no_change	no_change	0.131735	0.944518	no_change	no_change	Cluster_1
Pkdcc	27.988	22.3978	24.9162	19.384	23.6715	27.2362	25.5638	23.4445	28.0732	26.0794	94.5747	85.4392	77.1141	64.2076	80.3339	66.8182	65.3802	70.8176	61.3322	66.0871	1.48567	4.32757e-30	up	up_and_full_separation	0.161676	0.40752	no_change	no_change	-0.275863	0.0907187	no_change	no_change	-0.437539	0.319591	no_change	no_change	Cluster_1
Abcg8	0.493972	0.543467	0.507042	0.0298378	0.39358	0.316267	0.781808	0.438702	0.357743	0.47363	0.731884	0.763354	1.61231	0.698345	0.951474	1.15406	0.822632	0.777908	0.885457	0.910014	1.11589	0.0498792	up	up_and_full_separation	0.115669	0.907653	no_change	no_change	0.0790833	0.925811	no_change	no_change	-0.0365857	NA	no_change	no_change	Cluster_1
2700062C07Rik	18.6103	20.6962	21.9731	19.5063	20.1965	21.1645	20.6872	21.9234	17.8693	20.4111	31.4636	38.701	37.696	34.9674	35.707	26.4475	31.1554	37.5103	37.832	33.2363	0.805511	2.92487e-12	up	up_and_full_separation	-0.0460228	0.822678	no_change	no_change	-0.0950923	0.5816	no_change	no_change	-0.0490695	0.977653	no_change	no_change	Cluster_1
Rnf138	55.5896	59.2364	44.0614	62.0719	55.2398	64.4692	66.2194	65.1875	36.4927	58.0922	195.376	206.413	177.674	92.6456	168.027	150.183	148.425	181.807	90.2709	142.671	1.15935	2.65158e-21	up	up_and_full_separation	-0.0195866	0.935434	no_change	no_change	-0.431382	0.0019125	no_change	no_change	-0.411796	0.307059	no_change	no_change	Cluster_1
Dnajc18	87.4515	78.523	70.5347	69.3312	76.4601	68.0907	59.9089	76.0076	71.663	68.9175	103.07	90.6152	106.88	92.4041	98.2422	105.297	85.4392	119.713	94.9875	101.359	0.602426	2.43228e-07	up	up_and_full_separation	-0.0892317	0.624451	no_change	no_change	0.0663994	0.719134	no_change	no_change	0.155631	0.873157	no_change	no_change	Cluster_1
Map3k2	15.8626	12.974	11.3604	16.3667	14.1409	15.9422	12.8657	18.1386	19.3775	16.581	26.7468	31.1485	32.792	27.4749	29.5405	27.0163	32.1716	39.8552	34.1861	33.3073	0.891989	1.39162e-10	up	up_and_full_separation	0.146606	0.482339	no_change	no_change	-0.0736741	0.740772	no_change	no_change	-0.22028	0.819799	no_change	no_change	Cluster_1
Impact	28.286	33.7431	27.2288	36.4532	31.4278	26.2263	28.5632	29.719	28.6094	28.2795	65.4808	86.9631	79.681	48.7352	70.215	53.1849	62.4286	79.7247	45.3728	60.1777	1.17165	1.88924e-15	up	up_and_full_separation	-0.151425	0.497998	no_change	no_change	-0.176834	0.390659	no_change	no_change	-0.0254084	0.989208	no_change	no_change	Cluster_1
Nr3c1	85.4996	70.6266	69.6024	81.3161	76.7612	87.054	90.5134	90.1972	93.3234	90.272	135.703	148.467	134.083	125.913	136.042	145.923	182.736	207.055	149.776	171.373	1.009	3.80658e-24	up	up_and_full_separation	0.250903	0.0438983	no_change	no_change	0.268408	0.0245272	no_change	no_change	0.0175053	0.989029	no_change	no_change	Cluster_1
Dcp2	6.01123	7.67936	7.48475	7.80949	7.24621	6.3019	6.76983	7.62986	5.86202	6.6409	34.3335	31.6138	38.6364	26.2339	32.7044	27.4512	27.5623	53.1586	29.5932	34.4413	2.17002	6.19539e-46	up	up_and_full_separation	-0.157627	0.520202	no_change	no_change	-0.0871459	0.7203	no_change	no_change	0.070481	0.977653	no_change	no_change	Cluster_1
Mapk4	13.0301	14.0885	14.2876	12.173	13.3948	16.8001	16.236	15.177	15.8143	16.0069	22.7178	25.0633	21.8051	23.1707	23.1892	23.088	26.6049	30.1269	25.1964	26.2541	1.06072	1.07873e-18	up	up_and_full_separation	0.349633	0.0164277	no_change	no_change	0.206354	0.181157	no_change	no_change	-0.14328	0.910579	no_change	no_change	Cluster_1
Txnl1	104.242	98.4866	94.5161	105.847	100.773	124.203	118.563	118.695	85.4602	111.73	215.669	205.75	198.034	141.092	190.136	205.311	235.383	201.076	163.807	201.394	0.649801	1.4175e-11	up	up_and_full_separation	0.0591328	0.712659	no_change	no_change	0.0782566	0.588445	no_change	no_change	0.0191238	0.985874	no_change	no_change	Cluster_1
Tmem2	185.421	190.496	227.965	204.446	202.082	131.96	185.259	159.139	206.148	170.626	274.539	359.299	342.3	284.328	315.117	244.673	378.832	335.956	271.131	307.648	0.8383	6.39699e-17	up	up_and_full_separation	-0.18214	0.173966	no_change	no_change	-0.117354	0.408652	no_change	no_change	0.0647858	0.969619	no_change	no_change	Cluster_1
Naa40	37.3798	48.5665	55.2142	54.3064	48.8667	45.4239	40.4087	42.5602	55.9658	46.0896	90.047	106.808	85.8218	80.6264	90.8259	107.861	81.3594	86.4664	88.7557	91.1106	0.879916	1.61461e-08	up	up_and_full_separation	-0.0807319	0.759288	no_change	no_change	0.0413043	0.875604	no_change	no_change	0.122036	0.95249	no_change	no_change	Cluster_1
Cdc37l1	34.5698	40.4989	36.2554	39.736	37.765	34.0068	35.5983	35.7189	39.3173	36.1603	66.2858	72.8476	76.2767	57.6916	68.2754	52.1642	65.0134	68.4703	55.9658	60.4034	1.0657	1.86864e-30	up	up_and_full_separation	-0.0293683	0.865603	no_change	no_change	-0.164362	0.174752	no_change	no_change	-0.134994	0.859439	no_change	no_change	Cluster_1
Snx15	36.8556	29.0517	30.5118	33.1051	32.3811	37.9005	27.1414	34.0748	32.5705	32.9218	74.4809	54.1866	51.3673	63.2067	60.8104	60.1574	52.1729	59.9974	60.2251	58.1382	0.761762	1.7323e-11	up	up_and_full_separation	-0.0436566	0.828269	no_change	no_change	-0.054733	0.767021	no_change	no_change	-0.0110764	0.993649	no_change	no_change	Cluster_1
Pcgf5	11.1499	10.6894	14.9225	12.9837	12.4364	14.3047	13.0008	16.1709	14.2567	14.4333	24.319	25.879	37.7953	26.3616	28.5887	25.2536	30.9505	30.5815	20.8579	26.9109	1.35091	1.43457e-22	up	up_and_full_separation	0.246856	0.191825	no_change	no_change	-0.145194	0.464899	no_change	no_change	-0.392049	0.468079	no_change	no_change	Cluster_1
Eif1ad	34.0522	41.4814	40.4898	34.802	37.7063	45.4605	40.1459	42.6367	38.341	41.646	62.483	68.5458	82.3596	56.676	67.5161	69.2931	82.6177	81.5207	65.6818	74.7783	0.688257	2.04001e-10	up	up_and_full_separation	0.123602	0.438007	no_change	no_change	0.186203	0.177088	no_change	no_change	0.0626001	0.97313	no_change	no_change	Cluster_1
Gm49405	6.70807	10.2726	9.68309	8.31901	8.7457	6.16776	11.2495	9.74618	9.23465	9.09952	13.1862	16.5917	14.7997	15.6179	15.0489	12.5488	13.0691	14.5025	15.2747	13.8488	0.87055	2.15505e-09	up	up_and_full_separation	0.0811693	0.742083	no_change	no_change	-0.0744328	0.750531	no_change	no_change	-0.155602	0.921389	no_change	no_change	Cluster_1
Cnih2	23.789	21.98	20.8614	20.2566	21.7217	24.0458	21.8051	26.4753	22.0166	23.5857	40.9198	27.6265	43.448	39.0637	37.7645	32.792	36.3355	49.872	44.5419	40.8854	0.6469	4.38108e-06	up	up_and_full_separation	0.0753384	0.747253	no_change	no_change	0.0922978	0.665287	no_change	no_change	0.0169594	0.99163	no_change	no_change	Cluster_1
Asah2	0.941604	0.953386	1.07813	0.709864	0.920746	0.755945	0.726288	0.611514	0.629125	0.680718	1.28961	1.54834	2.11211	2.19082	1.78522	0.813117	1.70212	2.42176	1.36359	1.57515	1.29517	0.000938407	up	up_and_full_separation	-0.354875	0.550811	no_change	no_change	-0.191845	0.750991	no_change	no_change	0.16303	0.977653	no_change	no_change	Cluster_1
Rce1	29.6337	32.1662	36.0783	34.6657	33.136	34.4053	33.9494	34.2439	35.0496	34.4121	63.6019	66.1409	67.8218	61.2162	64.6952	59.1009	54.4128	78.3823	69.0683	65.2411	0.85653	9.75621e-13	up	up_and_full_separation	-0.0116142	0.96075	no_change	no_change	-0.015884	0.940177	no_change	no_change	-0.00426973	0.995853	no_change	no_change	Cluster_1
Vldlr	35.922	39.3802	39.3638	35.0855	37.4379	43.4325	40.7071	40.5808	38.263	40.7459	89.9153	101.489	73.5283	56.0473	80.2449	91.6792	100.934	92.2676	69.6987	88.645	1.17435	3.60431e-28	up	up_and_full_separation	0.104312	0.529002	no_change	no_change	0.0633242	0.712755	no_change	no_change	-0.0409878	0.977944	no_change	no_change	Cluster_1
Arl2	69.3482	75.8925	76.5931	66.5101	72.086	72.8201	63.6019	70.2673	73.5712	70.0651	128.396	135.988	131.413	146.665	135.616	133.681	129.864	148.085	147.933	139.891	0.752997	4.64671e-19	up	up_and_full_separation	-0.0823911	0.526537	no_change	no_change	0.0682793	0.594457	no_change	no_change	0.15067	0.784643	no_change	no_change	Cluster_1
Zdhhc6	73.3971	63.3844	68.3691	79.8825	71.2582	61.0496	63.396	82.93	75.0889	70.6161	108.047	97.4176	126.7	101.658	108.456	96.4357	80.9634	114.993	93.5248	96.4793	0.594056	2.59826e-08	up	up_and_full_separation	-0.0119348	0.954168	no_change	no_change	-0.120448	0.419464	no_change	no_change	-0.108513	0.930378	no_change	no_change	Cluster_1
Tcf7l2	70.6646	79.0471	62.4924	70.2342	70.6096	67.1302	68.2949	54.0743	58.3095	61.9522	146.15	149.419	125.593	98.6109	129.943	123.987	150.335	140.074	94.8344	127.307	1.00517	1.19187e-19	up	up_and_full_separation	-0.150902	0.344307	no_change	no_change	0.0275621	0.88717	no_change	no_change	0.178464	0.819799	no_change	no_change	Cluster_1
Ccnj	12.5729	10.7189	8.96447	5.60942	9.46642	6.22457	7.23541	12.2007	10.1817	8.96059	48.4331	48.5109	53.7922	23.9782	43.6786	18.852	44.6664	35.8737	23.8896	30.8204	2.24794	1.18601e-11	up	up_and_full_separation	-0.012224	0.986834	no_change	no_change	-0.450376	0.313822	no_change	no_change	-0.438152	0.875835	no_change	no_change	Cluster_1
Lcor	9.00618	12.1065	9.59176	10.568	10.3181	12.939	22.0261	14.0535	8.91095	14.4824	76.7073	107.367	80.4659	58.4935	80.7585	64.756	111.024	102.984	57.3301	84.0235	3.1434	2.39504e-117	up	up_and_full_separation	0.470826	0.00475939	no_change	no_change	0.0778443	0.723802	no_change	no_change	-0.392981	0.469887	no_change	no_change	Cluster_1
Sirt7	32.0082	39.2193	35.1983	36.4359	35.7154	41.1079	32.8446	33.9998	34.5807	35.6333	72.297	72.594	52.4212	62.8943	65.0516	75.7509	50.096	63.4817	70.3193	64.912	0.822678	1.0594e-08	up	up_and_full_separation	-0.0154569	0.955954	no_change	no_change	0.0356951	0.885072	no_change	no_change	0.051152	0.977981	no_change	no_change	Cluster_1
Ubtd1	40.5647	37.9156	38.2545	37.926	38.6652	40.6547	39.2425	36.8772	37.2792	38.5134	64.0024	62.6158	69.3204	75.4531	67.8479	53.7066	53.193	58.1365	52.5492	54.3963	0.596813	4.58866e-12	up	up_and_full_separation	-0.0537342	0.711432	no_change	no_change	-0.342929	0.000302171	no_change	no_change	-0.289195	0.303272	no_change	no_change	Cluster_1
Entpd7	15.2951	13.6489	12.3894	16.0713	14.3511	12.0766	9.67438	14.3644	11.9981	12.0284	50.0497	51.1294	54.329	46.0271	50.3838	37.0151	37.811	58.0504	41.9211	43.6994	2.07041	4.07088e-49	up	up_and_full_separation	-0.172096	0.425495	no_change	no_change	-0.225294	0.226913	no_change	no_change	-0.0531981	0.977981	no_change	no_change	Cluster_1
Mfsd13a	5.91951	5.09736	6.48436	4.98652	5.62194	5.46066	9.08985	5.20867	5.26408	6.25581	10.4591	11.0912	11.7265	13.4393	11.679	8.50063	9.3333	11.1297	10.4535	9.85429	0.806162	2.45153e-05	up	up_and_full_separation	0.107929	0.734186	no_change	no_change	-0.248391	0.322269	no_change	no_change	-0.35632	0.744539	no_change	no_change	Cluster_1
Limd1	131.474	124.472	149.718	169.175	143.709	120.078	123.711	138.663	159.054	135.376	223.23	186.739	199.029	196.805	201.451	221.584	212.512	218.994	212.186	216.319	0.726721	8.73102e-13	up	up_and_full_separation	-0.00945444	0.962582	no_change	no_change	0.126507	0.369187	no_change	no_change	0.135961	0.874946	no_change	no_change	Cluster_1
Zfhx4	36.6098	49.9189	33.1767	34.143	38.4621	52.6017	52.117	47.0859	40.4611	48.0664	232.598	261.801	218.994	118.646	208.01	309.543	303.402	389.827	201.076	300.962	2.18108	4.8203e-59	up	up_and_full_separation	0.224681	0.233305	no_change	no_change	0.297669	0.0782993	no_change	no_change	0.0729881	0.97423	no_change	no_change	Cluster_1
Gdf11	16.9494	19.7187	15.3021	18.1655	17.5339	19.9766	18.5004	17.9717	17.0392	18.372	60.5328	58.7969	62.483	44.7883	56.6502	54.5582	49.1612	73.7494	56.4008	58.4674	1.82481	5.45266e-30	up	up_and_full_separation	0.128412	0.622559	no_change	no_change	0.111125	0.658488	no_change	no_change	-0.0172875	0.993311	no_change	no_change	Cluster_1
Mmp19	19.626	17.3464	18.6154	20.2766	18.9661	16.0091	16.769	23.789	17.3839	18.4877	48.7523	42.8031	47.7356	37.2551	44.1365	34.7444	36.8973	50.3042	37.0036	39.7374	1.19747	1.08248e-18	up	up_and_full_separation	-0.033602	0.897567	no_change	no_change	-0.108108	0.599453	no_change	no_change	-0.0745057	0.974098	no_change	no_change	Cluster_1
Tepsin	12.0127	14.9658	15.9757	16.1268	14.7702	15.3467	16.121	13.6797	19.2862	16.1084	53.0789	54.5582	51.16	50.7264	52.3809	52.6874	52.5785	51.7848	52.3934	52.361	1.66385	2.20023e-47	up	up_and_full_separation	0.111349	0.545966	no_change	no_change	0.00999541	0.961596	no_change	no_change	-0.101353	0.946905	no_change	no_change	Cluster_1
Mbd6	5.97592	7.51055	6.18934	7.42921	6.77625	10.1705	7.02389	6.22079	7.92918	7.83609	29.0115	31.3325	25.7106	21.62	26.9186	25.5958	30.5444	34.7324	34.802	31.4186	2.00302	9.08956e-28	up	up_and_full_separation	0.293805	0.259143	no_change	no_change	0.24271	0.329254	no_change	no_change	-0.051095	0.98313	no_change	no_change	Cluster_1
Rnf165	8.63969	9.0397	5.97129	8.46631	8.02925	7.21176	7.75635	5.56434	6.55416	6.77165	103.84	89.0393	84.2987	74.5929	87.9426	65.9929	66.5384	88.8992	53.4698	68.7251	3.62194	8.79515e-99	up	up_and_full_separation	-0.208022	0.440081	no_change	no_change	-0.44436	0.0313589	no_change	no_change	-0.236338	0.875452	no_change	no_change	Cluster_1
Bet1l	37.3998	44.941	46.9352	42.9275	43.0509	39.1108	48.4789	40.0855	48.4169	44.023	113.285	112.037	116.773	110.842	113.234	104.773	124.88	150.264	130.753	127.668	1.25962	2.59352e-28	up	up_and_full_separation	-0.0260115	0.905624	no_change	no_change	0.180055	0.235651	no_change	no_change	0.206067	0.782551	no_change	no_change	Cluster_1
Tmem192	24.3277	26.4632	31.8925	23.6964	26.5949	20.3494	27.2029	26.5549	22.3978	24.1263	62.0398	67.9016	79.5662	62.1815	67.9223	44.231	55.8245	74.6804	55.8245	57.6401	1.3115	1.5283e-35	up	up_and_full_separation	-0.189659	0.194165	no_change	no_change	-0.235895	0.0712717	no_change	no_change	-0.0462353	0.977653	no_change	no_change	Cluster_1
Apool	24.6985	21.5142	20.1025	25.8879	23.0508	21.5696	20.5333	28.0658	16.9494	21.7795	58.7859	52.2231	50.2986	44.8427	51.5376	45.8781	44.3202	62.6748	42.3997	48.8182	0.928366	8.57106e-14	up	up_and_full_separation	-0.191954	0.269244	no_change	no_change	-0.0854547	0.657005	no_change	no_change	0.106499	0.946905	no_change	no_change	Cluster_1
Tnrc6c	37.8041	40.1859	37.3	35.5364	37.7066	39.7069	37.8208	37.313	44.3776	39.8046	464.394	460.126	388.307	337.172	412.5	355.025	399.414	605.362	381.677	435.37	3.35458	1.03126e-171	up	up_and_full_separation	0.0171045	0.944684	no_change	no_change	-0.177761	0.28172	no_change	no_change	-0.194866	0.825864	no_change	no_change	Cluster_1
Cbx2	19.6281	30.6584	40.7017	33.8097	31.1995	25.1887	37.9939	25.655	43.8588	33.1741	54.2152	73.7285	84.4176	70.0361	70.5994	51.5314	69.1246	51.4098	65.1697	59.3089	1.27509	3.45881e-17	up	up_and_full_separation	0.127192	0.594736	no_change	no_change	-0.225551	0.265415	no_change	no_change	-0.352743	0.628759	no_change	no_change	Cluster_1
Bach1	7.22427	5.09736	5.50629	4.77277	5.65017	6.95012	7.11828	8.19408	5.29187	6.88859	43.772	42.6723	37.6716	27.1138	37.8074	37.0578	49.6719	53.7187	29.5071	42.4889	2.95402	1.53205e-94	up	up_and_full_separation	0.350736	0.0695544	no_change	no_change	0.164056	0.404099	no_change	no_change	-0.18668	0.889056	no_change	no_change	Cluster_1
Pfkfb4	13.7307	9.97247	13.643	14.429	12.9438	10.6761	10.0038	12.64	16.7468	12.5167	30.0299	28.3818	38.4054	27.0347	30.963	20.2996	29.371	33.2326	23.9629	26.7165	1.26366	4.81771e-12	up	up_and_full_separation	-0.0353323	0.919169	no_change	no_change	-0.162701	0.54447	no_change	no_change	-0.127368	0.961386	no_change	no_change	Cluster_1
Rab40c	36.3936	38.9151	42.7869	40.4989	39.6486	45.5417	43.8096	43.7271	53.2617	46.585	80.4501	85.852	92.0628	81.7979	85.0407	72.0563	85.1317	78.219	76.2767	77.9209	1.01171	1.88538e-21	up	up_and_full_separation	0.210998	0.133909	no_change	no_change	-0.101342	0.518868	no_change	no_change	-0.31234	0.437975	no_change	no_change	Cluster_1
Mcrip2	5.29187	5.26258	4.62366	5.97592	5.28851	5.15997	4.0228	3.54566	5.04765	4.44402	15.3336	12.1188	11.1777	11.9941	12.6561	9.96408	10.4354	15.044	11.3926	11.709	1.15632	3.97698e-09	up	up_and_full_separation	-0.248571	0.390904	no_change	no_change	-0.144069	0.623377	no_change	no_change	0.104502	0.97423	no_change	no_change	Cluster_1
Rhot2	8.67428	9.22019	9.65755	11.9554	9.87685	11.0819	8.31327	8.45454	11.5772	9.85672	17.6124	16.4664	14.9186	15.7834	16.1952	16.5035	19.9494	15.4017	16.6159	17.1176	0.645003	3.71074e-05	up	up_and_full_separation	-0.0122137	0.968183	no_change	no_change	0.123736	0.586503	no_change	no_change	0.135949	0.943264	no_change	no_change	Cluster_1
Taf3	37.2313	41.7383	38.2196	44.7275	40.4792	33.4183	35.3598	38.01	39.9741	36.6906	74.8139	89.4778	98.7819	93.4956	89.1423	68.6446	78.9057	84.9038	79.9207	78.0937	1.40017	3.09099e-56	up	up_and_full_separation	-0.0827903	0.559153	no_change	no_change	-0.160139	0.166127	no_change	no_change	-0.0773484	0.946905	no_change	no_change	Cluster_1
Slco3a1	89.6324	104.582	96.7448	96.5506	96.8773	86.9328	99.4018	99.2018	111.94	99.3691	170.812	180.47	171.601	176.823	174.926	159.863	165.982	174.84	187.132	171.954	1.0643	1.54972e-39	up	up_and_full_separation	0.113515	0.333197	no_change	no_change	0.0109533	0.940177	no_change	no_change	-0.102562	0.895862	no_change	no_change	Cluster_1
Xiap	25.1004	26.0874	16.9563	20.5333	22.1694	23.1867	25.5222	26.7151	17.3007	23.1812	52.8261	57.4328	46.0647	26.9537	45.8193	45.8467	65.1991	76.9277	40.6117	57.1463	1.02415	9.12594e-13	up	up_and_full_separation	0.0550028	0.829322	no_change	no_change	0.150688	0.460392	no_change	no_change	0.0956852	0.965708	no_change	no_change	Cluster_1
Arl10	4.90735	5.41108	4.9517	4.11484	4.84624	4.64725	3.7269	7.34552	6.25431	5.49349	11.9204	10.7189	14.3714	9.63567	11.6616	9.34997	9.37794	12.0095	9.41849	10.039	1.0992	1.04128e-07	up	up_and_full_separation	0.179464	0.576033	no_change	no_change	-0.245391	0.380978	no_change	no_change	-0.424855	0.700478	no_change	no_change	Cluster_1
Smad7	29.9417	28.4839	26.7976	27.1532	28.0941	27.7922	26.6965	20.3713	30.6279	26.372	94.5161	88.4143	74.7685	72.5632	82.5655	71.3643	85.5621	73.2378	67.6264	74.4477	1.74402	1.72661e-54	up	up_and_full_separation	-0.0239374	0.913596	no_change	no_change	-0.114585	0.487935	no_change	no_change	-0.0906472	0.952495	no_change	no_change	Cluster_1
Rdh10	30.9387	24.2564	24.5294	36.5095	29.0585	19.7902	29.9914	23.1008	22.6868	23.8923	48.9608	50.2605	49.8586	45.5345	48.6536	43.5466	51.5164	44.3202	41.2413	45.1561	0.772476	8.46949e-08	up	up_and_full_separation	-0.261998	0.166696	no_change	no_change	-0.0521651	0.826006	no_change	no_change	0.209833	0.84568	no_change	no_change	Cluster_1
Msc	4.20453	3.8805	4.89862	2.80313	3.9467	5.09558	3.75824	5.74096	4.86548	4.86506	5.88809	6.59686	10.1742	10.0188	8.16948	8.96447	7.79103	6.1377	6.69684	7.39751	0.850322	0.000215087	up	up_and_full_separation	0.272788	0.40283	no_change	no_change	-0.114848	0.74841	no_change	no_change	-0.387635	0.791137	no_change	no_change	Cluster_1
Klf7	35.7838	35.5983	28.8113	28.7019	32.2238	45.8365	38.0726	38.1827	35.585	39.4192	89.3136	72.9555	77.6164	65.6235	76.3772	91.215	81.815	119.769	76.8425	92.4105	1.39595	2.61931e-26	up	up_and_full_separation	0.306595	0.0689956	no_change	no_change	0.18625	0.298514	no_change	no_change	-0.120345	0.942285	no_change	no_change	Cluster_1
Slc40a1	22.4604	24.5999	19.5264	23.3743	22.4902	24.0544	24.8621	26.2263	28.8338	25.9942	65.2861	87.6628	48.1781	32.7431	58.4675	46.1858	55.671	67.6264	40.7275	52.5527	1.40168	1.72229e-12	up	up_and_full_separation	0.244596	0.397738	no_change	no_change	-0.0674032	0.83902	no_change	no_change	-0.312	0.825526	no_change	no_change	Cluster_1
Ikzf2	6.89978	10.6949	6.41922	7.74602	7.93997	11.2094	11.7155	13.576	9.49955	11.5001	34.302	27.1532	27.5409	20.9992	27.4988	35.2375	34.8374	45.9179	31.3675	36.8401	1.70014	3.65447e-25	up	up_and_full_separation	0.471721	0.0195631	no_change	no_change	0.229212	0.296079	no_change	no_change	-0.242508	0.84735	no_change	no_change	Cluster_1
Cdk15	7.1879	6.65087	6.38097	4.82123	6.26024	6.78595	6.45138	4.83742	5.60369	5.91961	10.441	9.78317	13.0691	10.6033	10.9741	10.143	11.5176	11.0834	9.54918	10.5733	0.624185	0.000295164	up	up_and_full_separation	-0.105582	0.708053	no_change	no_change	-0.0336772	0.907906	no_change	no_change	0.071905	0.977653	no_change	no_change	Cluster_1
Stradb	30.9505	24.1115	25.3053	28.0912	27.1146	28.4318	22.9974	28.5632	24.3651	26.0894	219.306	188.552	187.286	118.518	178.415	169.785	160.134	191.533	115.326	159.195	2.60058	3.59802e-97	up	up_and_full_separation	-0.0989506	0.632479	no_change	no_change	-0.114279	0.540819	no_change	no_change	-0.0153286	0.99163	no_change	no_change	Cluster_1
Cflar	38.2196	57.7298	52.3637	43.5466	47.9649	50.5422	58.7275	54.2993	60.5906	56.0399	92.7959	123.3	120.922	91.4668	107.121	99.9312	127.991	173.575	123.44	131.234	1.37857	9.20862e-30	up	up_and_full_separation	0.278317	0.0758351	no_change	no_change	0.235944	0.128944	no_change	no_change	-0.0423721	0.9789	no_change	no_change	Cluster_1
Chst10	27.5623	24.9181	22.8165	24.7845	25.0203	24.356	23.38	22.3711	21.1237	22.8077	44.6791	45.4759	38.2894	29.5171	39.4904	37.4255	33.2326	32.1395	26.6105	32.352	0.902297	3.2224e-20	up	up_and_full_separation	-0.0385787	0.827779	no_change	no_change	-0.265924	0.0234577	no_change	no_change	-0.227345	0.641479	no_change	no_change	Cluster_1
Nabp1	14.1601	12.3199	15.9773	18.3659	15.2058	13.5244	7.58734	19.9397	14.4399	13.8728	146.665	119.054	153.219	82.2102	125.287	100.436	88.8447	179.359	102.249	117.722	3.27042	4.06741e-87	up	up_and_full_separation	-0.132994	0.628634	no_change	no_change	-0.107203	0.684639	no_change	no_change	0.0257908	0.990393	no_change	no_change	Cluster_1
Cnot9	39.839	39.5471	40.0338	37.08	39.125	48.698	40.927	45.7937	42.6121	44.5077	71.7612	67.0069	79.278	61.6961	69.9356	64.1222	65.0354	85.4773	76.6059	72.8102	0.795882	1.39074e-12	up	up_and_full_separation	0.195727	0.19361	no_change	no_change	0.119372	0.456334	no_change	no_change	-0.0763552	0.963243	no_change	no_change	Cluster_1
Stk11ip	28.3818	30.0763	36.9425	42.1594	34.39	42.8031	38.592	31.0712	38.9695	37.8589	49.7064	56.8109	49.872	51.2658	51.9138	67.2467	60.5757	36.8485	46.8993	52.8926	0.776711	6.81238e-06	up	up_and_full_separation	0.186367	0.456887	no_change	no_change	0.0391637	0.894727	no_change	no_change	-0.147204	0.94462	no_change	no_change	Cluster_1
2810459M11Rik	5.46589	3.52775	6.65498	7.91989	5.89213	7.23733	5.82425	7.90509	7.71973	7.1716	13.55	10.2095	14.9957	17.1762	13.9828	11.8855	10.9713	17.1574	18.852	14.7165	1.21145	1.2221e-14	up	up_and_full_separation	0.325489	0.116228	no_change	no_change	0.106855	0.654717	no_change	no_change	-0.218634	0.865003	no_change	no_change	Cluster_1
Epha4	49.3767	36.0685	42.2734	41.2689	42.2469	56.2874	51.3245	41.9585	46.6622	49.0581	134.865	113.023	98.0793	70.9554	104.231	130.514	108.902	104.111	82.5267	106.513	1.51589	1.99309e-45	up	up_and_full_separation	0.25991	0.0588773	no_change	no_change	0.0229772	0.90435	no_change	no_change	-0.236933	0.680426	no_change	no_change	Cluster_1
Cops7b	29.2979	35.6095	31.6499	36.793	33.3375	32.035	27.6133	31.0769	37.1292	31.9636	57.2848	57.7455	59.3944	59.0001	58.3562	59.8686	57.034	51.2314	55.107	55.8102	1.08568	5.67176e-25	up	up_and_full_separation	0.0246852	0.903243	no_change	no_change	-0.0493132	0.778255	no_change	no_change	-0.0739984	0.961386	no_change	no_change	Cluster_1
Rnpepl1	89.7698	91.5624	99.4018	98.2382	94.743	75.7509	79.4774	90.632	100.934	86.6986	275.972	237.08	216.997	212.865	235.728	220.321	216.798	197.909	199.988	208.754	1.39571	1.61572e-38	up	up_and_full_separation	-0.0511519	0.788235	no_change	no_change	-0.166618	0.251832	no_change	no_change	-0.115466	0.925071	no_change	no_change	Cluster_1
Capn10	39.2044	32.4537	41.7957	45.9757	39.8574	30.4796	31.2559	35.6224	38.8323	34.0475	100.956	96.948	111.617	97.3528	101.719	66.1732	80.3144	84.1008	92.7383	80.8317	1.23645	4.1745e-23	up	up_and_full_separation	-0.262852	0.109438	no_change	no_change	-0.339788	0.0229482	no_change	no_change	-0.0769361	0.972811	no_change	no_change	Cluster_1
Ing5	17.9235	20.3633	18.2579	20.0873	19.158	14.5636	21.7422	15.3501	25.285	19.2352	35.2989	45.3873	44.8174	23.04	37.1359	29.0623	40.1859	33.8336	32.716	33.9495	1.15682	4.11623e-11	up	up_and_full_separation	0.0712629	0.817412	no_change	no_change	-0.080739	0.778456	no_change	no_change	-0.152002	0.946022	no_change	no_change	Cluster_1
Atg16l1	26.1619	31.3772	36.033	37.7054	32.8194	31.0982	36.8973	28.8797	37.8833	33.6896	88.2117	119.231	88.4143	79.172	93.7572	104.04	117.972	79.8529	109.282	102.787	1.59269	5.74814e-33	up	up_and_full_separation	0.047916	0.843625	no_change	no_change	0.184351	0.313141	no_change	no_change	0.136435	0.93237	no_change	no_change	Cluster_1
Ccnt2	61.86	79.4774	72.4878	77.5735	72.8497	79.0026	84.9655	83.8939	95.9988	85.9652	144.773	180.743	164.332	106.778	149.157	172.031	155.262	190.777	149.718	166.947	1.10902	8.33758e-22	up	up_and_full_separation	0.224984	0.141543	no_change	no_change	0.0708369	0.702231	no_change	no_change	-0.154147	0.877597	no_change	no_change	Cluster_1
Ptpn4	11.5527	13.4633	9.07233	9.03196	10.7801	11.0247	10.9294	10.1017	9.43526	10.3728	41.4505	48.5757	53.1082	21.131	41.0664	33.4772	51.9444	59.0437	27.6876	43.0382	1.66151	6.06027e-23	up	up_and_full_separation	-0.102773	0.725032	no_change	no_change	-0.202117	0.388214	no_change	no_change	-0.0993443	0.97313	no_change	no_change	Cluster_1
Pfkfb2	7.7181	10.2314	8.76267	10.743	9.3638	11.67	12.1683	10.5903	15.4092	12.4594	18.1049	19.5063	16.442	11.9009	16.4885	21.6746	18.2295	18.5494	14.6611	18.2786	0.99581	5.55778e-09	up	up_and_full_separation	0.459326	0.0250744	no_change	no_change	0.204426	0.381154	no_change	no_change	-0.2549	0.839606	no_change	no_change	Cluster_1
Cdk18	7.04045	6.86848	9.4444	10.2964	8.41244	8.24327	6.84491	6.25811	7.33521	7.17038	16.4494	21.6764	21.4549	18.9937	19.6436	18.2351	17.6947	14.7194	15.8941	16.6358	1.38657	1.30372e-16	up	up_and_full_separation	-0.158648	0.547553	no_change	no_change	-0.201366	0.386783	no_change	no_change	-0.0427179	0.983589	no_change	no_change	Cluster_1
Pik3c2b	7.69426	6.32219	9.50162	5.26723	7.19633	6.57443	6.25811	8.51969	11.2329	8.14628	10.7005	10.8849	10.9915	11.426	11.0007	9.4444	10.1579	16.8292	11.0359	11.8668	0.759816	1.43813e-05	up	up_and_full_separation	0.187624	0.462447	no_change	no_change	-0.0422414	0.885823	no_change	no_change	-0.229865	0.874681	no_change	no_change	Cluster_1
Adipor1	213.446	207.894	214.267	208.374	210.995	214.042	207.408	206.016	221.209	212.169	378.336	394.441	380.889	294.845	362.127	335.238	371.65	375.326	308.837	347.763	0.775292	5.83241e-13	up	up_and_full_separation	0.0295025	0.881983	no_change	no_change	-0.0217069	0.908761	no_change	no_change	-0.0512095	0.975306	no_change	no_change	Cluster_1
Rgs16	6.68425	7.64496	5.83106	9.22548	7.34644	6.40343	9.11981	9.23465	11.8119	9.14244	41.3289	47.7775	40.7534	29.3554	39.8038	33.8677	44.0281	51.3075	43.2598	43.1158	2.27094	3.82449e-28	up	up_and_full_separation	0.251396	0.419005	no_change	no_change	0.109031	0.745918	no_change	no_change	-0.142365	0.963394	no_change	no_change	Cluster_1
Rgl1	66.8019	58.9652	55.4517	59.842	60.2652	62.2336	73.625	57.5321	61.522	63.7282	89.4378	83.2754	72.0786	74.0846	79.7191	81.6615	102.116	91.9823	88.2117	90.9928	0.666051	7.21974e-10	up	up_and_full_separation	0.184988	0.198482	no_change	no_change	0.220842	0.0985568	no_change	no_change	0.0358546	0.979984	no_change	no_change	Cluster_1
Desi2	60.6743	47.8561	51.2494	58.8281	54.652	48.0717	39.3729	46.4258	41.3378	43.802	108.12	100.145	117.826	83.4113	102.376	84.811	84.8312	112.811	87.9137	92.5917	0.934731	3.48355e-17	up	up_and_full_separation	-0.361152	0.00567573	no_change	no_change	-0.281589	0.0350925	no_change	no_change	0.0795635	0.959826	no_change	no_change	Cluster_1
Cnih3	1.39084	1.61754	2.52608	1.71276	1.81181	1.96527	2.85328	2.40669	1.6688	2.22351	3.36951	5.7304	8.77546	7.16972	6.26127	3.84051	6.83356	5.39061	4.57071	5.15885	1.8206	2.46155e-13	up	up_and_full_separation	0.372479	0.296665	no_change	no_change	-0.227573	0.517309	no_change	no_change	-0.600052	0.596857	no_change	no_change	Cluster_1
Pou2f1	18.0407	22.806	22.4569	23.3541	21.6644	18.2579	24.4081	28.0805	23.797	23.6359	123.169	133.004	119.681	100.674	119.132	102.249	156.67	138.133	110.315	126.842	2.28706	3.96157e-82	up	up_and_full_separation	0.0031871	0.991342	no_change	no_change	-0.161653	0.325053	no_change	no_change	-0.16484	0.874681	no_change	no_change	Cluster_1
Scyl3	27.6191	33.1192	33.9606	29.9693	31.1671	30.9694	35.6036	32.4966	36.1161	33.7964	43.6706	61.522	49.2883	39.8143	48.5738	49.8838	59.295	48.4493	39.4397	49.267	0.818323	2.38309e-14	up	up_and_full_separation	0.19717	0.167461	no_change	no_change	0.0888188	0.582104	no_change	no_change	-0.108351	0.932343	no_change	no_change	Cluster_1
Sec16b	1.30834	1.26403	1.05629	1.25663	1.22132	1.18113	1.27558	1.20133	1.38041	1.25961	3.78523	1.5897	1.61577	2.46583	2.36413	1.88038	1.73649	2.16739	3.67505	2.36483	1.40776	4.87841e-05	up	up_and_full_separation	0.155106	0.792692	no_change	no_change	0.0182159	0.976349	no_change	no_change	-0.13689	0.977869	no_change	no_change	Cluster_1
Tmem206	16.7817	16.4494	18.3618	22.3978	18.4977	15.0691	12.8306	18.1454	19.3793	16.3561	64.1318	57.3518	53.7389	43.9816	54.801	41.9211	52.4981	47.3955	47.8907	47.4263	1.42951	3.93748e-16	up	up_and_full_separation	-0.205931	0.431679	no_change	no_change	-0.197696	0.426802	no_change	no_change	0.00823519	0.995386	no_change	no_change	Cluster_1
Nmt2	42.4551	45.9757	35.1002	40.9969	41.132	50.1983	49.3025	44.3022	28.4571	43.065	114.952	114.763	115.627	87.3672	108.177	96.6926	93.9917	114.051	74.838	94.8932	1.57494	1.73883e-34	up	up_and_full_separation	0.0819086	0.709363	no_change	no_change	-0.140604	0.451167	no_change	no_change	-0.222512	0.80278	no_change	no_change	Cluster_1
Pigc	36.1161	39.2425	37.4094	44.83	39.3995	41.6357	36.4077	47.437	42.6875	42.042	78.0234	71.7927	68.711	69.6472	72.0436	58.0379	69.736	81.5354	69.1246	69.6085	1.02546	4.85314e-19	up	up_and_full_separation	0.120612	0.489397	no_change	no_change	-0.00170731	0.993947	no_change	no_change	-0.12232	0.924793	no_change	no_change	Cluster_1
Serpinc1	2.69832	4.22169	4.09548	4.71352	3.93225	3.41351	6.62972	5.24666	4.33355	4.90586	27.7191	39.0037	38.4161	22.1119	31.8127	17.0987	35.2842	53.9128	25.0538	32.8374	3.26579	4.77928e-59	up	up_and_full_separation	0.409213	0.141763	no_change	no_change	0.0121444	0.97349	no_change	no_change	-0.397069	0.744357	no_change	no_change	Cluster_1
Pip4k2a	32.4853	25.4224	24.8696	25.9452	27.1807	25.0319	24.4117	23.3687	25.7106	24.6307	51.1694	52.8559	51.1294	32.7486	46.9758	44.7707	45.9926	48.3339	31.4221	42.6298	0.775427	5.53735e-08	up	up_and_full_separation	-0.124299	0.570732	no_change	no_change	-0.073924	0.747602	no_change	no_change	0.0503753	0.978158	no_change	no_change	Cluster_1
Mllt10	29.5721	36.0188	30.3693	36.2554	33.0539	35.3427	35.6311	33.8514	33.0168	34.4605	60.2899	62.6286	54.569	49.2625	56.6875	55.6327	56.8799	66.1281	48.3898	56.7576	1.03579	3.20416e-18	up	up_and_full_separation	0.132419	0.459332	no_change	no_change	0.0333078	0.870593	no_change	no_change	-0.0991111	0.94922	no_change	no_change	Cluster_1
Tor1b	42.515	39.0555	36.3235	36.8218	38.6789	41.4109	42.0616	37.2186	44.5567	41.312	92.6456	76.8425	81.008	76.8069	81.8258	94.8034	79.8129	102.732	89.7698	91.7795	1.34609	9.06227e-35	up	up_and_full_separation	0.188174	0.213158	no_change	no_change	0.209705	0.134707	no_change	no_change	0.0215315	0.986246	no_change	no_change	Cluster_1
Dolpp1	30.6949	25.699	30.0443	31.0507	29.3722	32.1981	27.286	28.5892	35.7778	30.9628	54.8612	47.0068	53.9474	57.9794	53.4487	51.5101	38.701	51.8072	48.3605	47.5947	0.702438	1.80176e-10	up	up_and_full_separation	0.0316776	0.876457	no_change	no_change	-0.172075	0.231042	no_change	no_change	-0.203753	0.76059	no_change	no_change	Cluster_1
Ttll11	7.53621	6.09721	4.16227	5.64242	5.85953	6.09	6.9774	4.70128	6.2068	5.99387	21.2078	22.648	17.9445	14.3714	19.0429	18.1071	16.988	8.98386	12.4098	14.1222	1.63237	3.13747e-21	up	up_and_full_separation	0.0325819	0.9248	no_change	no_change	-0.424488	0.0396764	no_change	no_change	-0.45707	0.538616	no_change	no_change	Cluster_1
Brd3	95.5143	107.055	97.5749	111.228	102.843	116.251	101.371	117.514	112.777	111.978	240.699	249.54	242.275	249.297	245.453	271.131	242.553	316.755	289.848	280.072	1.49845	3.40068e-43	up	up_and_full_separation	0.205856	0.161206	no_change	no_change	0.17371	0.234574	no_change	no_change	-0.0321459	0.981413	no_change	no_change	Cluster_1
Nacc2	205.622	205.426	209.741	232.855	213.411	191.606	178.754	205.75	239.986	204.024	528.846	542.21	488.202	451.614	502.718	452.545	567.587	532.348	415.17	491.912	1.46462	7.03555e-40	up	up_and_full_separation	-0.0232879	0.913368	no_change	no_change	-0.127146	0.427773	no_change	no_change	-0.103858	0.941545	no_change	no_change	Cluster_1
Camsap1	42.4217	44.6867	45.3728	42.2268	43.677	35.2622	42.4632	33.1679	46.2507	39.286	70.8801	84.4176	74.4358	56.0767	71.4526	73.87	82.5756	67.859	64.4432	72.1869	0.834686	2.66472e-14	up	up_and_full_separation	-0.147416	0.348503	no_change	no_change	-0.101778	0.527817	no_change	no_change	0.0456377	0.977653	no_change	no_change	Cluster_1
Rbms1	80.1256	89.696	80.078	84.9942	83.7235	113.207	106.269	90.4468	86.1605	99.0209	312.559	313.085	300.459	237.577	290.92	311.105	329.282	377.709	279.011	324.277	1.95131	1.77247e-80	up	up_and_full_separation	0.268026	0.0396961	no_change	no_change	0.199144	0.134846	no_change	no_change	-0.0688816	0.967906	no_change	no_change	Cluster_1
Arrdc1	35.4127	48.8283	58.6114	53.1364	48.9972	45.9179	45.5489	47.9329	47.6605	46.765	91.5108	113.761	91.5306	90.9408	96.9358	107.942	77.5735	92.7959	93.5452	92.9642	0.819984	5.56648e-07	up	up_and_full_separation	-0.116898	0.652111	no_change	no_change	-0.0692949	0.794702	no_change	no_change	0.0476027	0.981413	no_change	no_change	Cluster_1
Baz2b	58.2077	100.305	99.6134	83.4568	85.3957	89.4778	100.008	94.0806	93.4956	94.2655	140.598	202.702	168.564	151.892	165.939	232.156	188.552	207.517	153.219	195.361	1.07155	3.35327e-12	up	up_and_full_separation	0.164356	0.473542	no_change	no_change	0.130682	0.56984	no_change	no_change	-0.0336742	0.985198	no_change	no_change	Cluster_1
Slc43a1	7.79103	12.0705	11.4877	9.25312	10.1506	12.9895	12.7729	14.2567	13.1862	13.3013	26.8476	27.2897	24.7562	19.4226	24.579	23.2815	24.5125	26.2432	26.7976	25.2087	1.39068	1.5895e-22	up	up_and_full_separation	0.439875	0.0103329	no_change	no_change	0.0867566	0.699452	no_change	no_change	-0.353118	0.582526	no_change	no_change	Cluster_1
Ccdc34	22.0603	20.784	18.3233	23.4186	21.1466	22.9411	20.7875	18.2594	19.2626	20.3127	40.5732	35.0666	38.5642	38.8512	38.2638	42.0015	37.5103	55.2917	47.1594	45.4907	0.73679	2.63417e-08	up	up_and_full_separation	-0.0825658	0.707355	no_change	no_change	0.240748	0.144867	no_change	no_change	0.323314	0.579713	no_change	no_change	Cluster_1
Elf5	0.240943	0.185365	0.537958	0.465088	0.357338	0.0508428	0.596007	1.02313	0.596007	0.566496	0.842256	0.941604	0.731884	1.13738	0.913281	0.507042	1.15406	1.44504	0.955646	1.01545	1.21063	0.0232199	up	up_and_full_separation	0.405666	0.613388	no_change	no_change	0.17552	0.815438	no_change	no_change	-0.230146	0.975306	no_change	no_change	Cluster_1
Chst1	33.6954	28.1668	36.448	51.6289	37.4848	33.0677	44.1684	46.9408	72.3179	49.1237	145.634	131.34	130.119	148.697	138.947	128.364	175.017	149.419	191.855	161.164	1.78675	1.24707e-26	up	up_and_full_separation	0.347756	0.113217	no_change	no_change	0.203039	0.389157	no_change	no_change	-0.144717	0.946905	no_change	no_change	Cluster_1
Ubox5	20.4673	23.9247	29.1749	28.1026	25.4174	20.784	26.5977	27.7095	31.1554	26.5617	45.3332	46.2745	51.3896	37.3998	45.0993	32.9991	47.3701	32.7431	39.7846	38.2242	0.912006	1.42935e-10	up	up_and_full_separation	0.107644	0.634324	no_change	no_change	-0.19681	0.303138	no_change	no_change	-0.304454	0.685012	no_change	no_change	Cluster_1
Rtf1	37.9375	39.0091	35.458	40.7071	38.2779	42.3732	45.7807	40.5084	34.3849	40.7618	85.4773	99.4553	101.556	117.514	101.001	132.837	111.395	188.308	126.196	139.684	1.66045	3.92229e-23	up	up_and_full_separation	0.176561	0.488449	no_change	no_change	0.493297	0.0124073	no_change	no_change	0.316737	0.759175	no_change	no_change	Cluster_1
4930402H24Rik	47.2277	39.7867	38.9457	42.1689	42.0323	45.7322	33.4468	45.9926	40.85	41.5054	91.9823	82.5267	72.5458	65.1513	78.0515	82.5974	72.8201	76.1541	75.8925	76.866	1.119	5.85016e-24	up	up_and_full_separation	0.0404872	0.839523	no_change	no_change	-0.0609505	0.737767	no_change	no_change	-0.101438	0.942285	no_change	no_change	Cluster_1
Chac1	1.81034	2.46244	2.05718	1.95387	2.07096	1.11167	0.903004	1.20133	1.76569	1.24543	4.21992	4.90735	7.46259	6.25431	5.71104	3.24117	3.68251	4.46982	5.4916	4.22128	1.35144	2.09207e-08	up	up_and_full_separation	-0.883308	0.00262768	down	down_and_full_separation	-0.449943	0.126299	no_change	no_change	0.433365	0.784643	no_change	no_change	Cluster_1
1700037H04Rik	37.8833	36.5824	34.5082	34.7022	35.9191	37.6852	37.2856	29.0115	33.5784	34.3902	81.5879	67.5183	67.5183	84.2742	75.2247	53.3226	61.5854	68.1094	69.9626	63.245	0.950313	2.58423e-18	up	up_and_full_separation	-0.142613	0.369944	no_change	no_change	-0.252451	0.0582486	no_change	no_change	-0.109837	0.933937	no_change	no_change	Cluster_1
Fam98b	6.65087	6.91267	9.68535	6.43455	7.42086	10.0038	9.55613	8.64318	6.41269	8.65396	14.5239	12.5792	17.5035	19.6967	16.0758	13.1266	17.1459	22.3552	17.6535	17.5703	0.855927	2.15041e-05	up	up_and_full_separation	0.129331	0.692217	no_change	no_change	0.113541	0.714738	no_change	no_change	-0.0157907	0.994334	no_change	no_change	Cluster_1
Bcl2l11	32.8927	46.0135	41.0531	27.242	36.8003	27.1798	34.1212	37.3998	30.4111	32.278	76.5482	116.062	110.052	50.9757	88.4093	46.574	91.4815	67.6762	52.6386	64.5926	1.51516	5.44018e-31	up	up_and_full_separation	-0.0726303	0.74895	no_change	no_change	-0.407981	0.00779173	no_change	no_change	-0.335351	0.568054	no_change	no_change	Cluster_1
Ttl	7.83646	8.37808	7.09644	6.16776	7.36968	5.6514	6.35921	6.43077	6.95507	6.34911	14.4975	12.9059	10.8035	8.42419	11.6578	12.4336	12.443	15.4812	9.34284	12.4252	0.873294	5.38235e-07	up	up_and_full_separation	-0.121717	0.665282	no_change	no_change	0.129215	0.618336	no_change	no_change	0.250932	0.848404	no_change	no_change	Cluster_1
Polr3f	33.2713	39.295	29.2979	32.0461	33.4776	33.968	33.1767	38.4595	27.7999	33.351	57.8848	66.0971	53.8264	40.0641	54.4681	46.6123	64.7365	53.2617	39.9089	51.1299	0.830514	1.41303e-14	up	up_and_full_separation	0.0233076	0.909231	no_change	no_change	-0.0363971	0.84089	no_change	no_change	-0.0597047	0.974098	no_change	no_change	Cluster_1
Dnmt3b	4.22883	4.08706	6.04403	4.59037	4.73757	3.6011	3.68438	4.28588	4.58467	4.03901	17.1869	19.3159	15.5654	19.8198	17.972	20.9789	12.8306	14.848	18.1822	16.7099	2.09907	1.12096e-34	up	up_and_full_separation	-0.187179	0.493076	no_change	no_change	-0.0677473	0.80825	no_change	no_change	0.119431	0.963243	no_change	no_change	Cluster_1
Rbm38	2.44326	2.96858	3.74101	2.6842	2.95926	5.58692	6.30416	3.25013	5.75761	5.22471	16.0241	11.2842	12.4747	12.7087	13.1229	12.2792	14.9342	14.5146	17.728	14.864	1.88301	8.14193e-19	up	up_and_full_separation	0.803539	0.00111053	up	no_change	0.160815	0.606895	no_change	no_change	-0.642724	0.395261	no_change	no_change	Cluster_1
Rab22a	53.3599	47.8086	50.5134	46.1585	49.4601	55.1898	52.9467	60.5328	57.7225	56.598	208.813	218.046	194.379	130.648	187.971	182.483	238.423	186.462	144.498	187.967	2.08841	5.77709e-90	up	up_and_full_separation	0.250872	0.0629086	no_change	no_change	-0.0706704	0.669478	no_change	no_change	-0.321542	0.404473	no_change	no_change	Cluster_1
Snx16	33.0712	25.852	20.3842	24.7485	26.014	42.1147	31.483	37.0219	23.6639	33.5709	120.238	102.249	112.777	65.2098	100.118	138.663	120.238	136.813	97.0817	123.199	1.72705	2.35478e-52	up	up_and_full_separation	0.280892	0.0544963	no_change	no_change	0.327792	0.0144176	no_change	no_change	0.0468998	0.977869	no_change	no_change	Cluster_1
Chmp4c	33.3178	40.0508	35.7065	32.2693	35.3361	30.6774	35.3746	37.2674	34.4457	34.4413	57.5843	59.8277	64.6207	47.4258	57.3646	52.5295	55.4112	62.4151	55.8905	56.5616	0.937298	6.47069e-20	up	up_and_full_separation	0.0122747	0.952545	no_change	no_change	-0.0324708	0.852905	no_change	no_change	-0.0447456	0.977653	no_change	no_change	Cluster_1
Ptpn1	50.6042	49.7064	57.8042	51.2314	52.3365	75.1705	63.7221	53.9535	71.5777	66.106	91.7275	83.15	89.8367	91.2486	88.9907	113.652	104.289	93.0533	107.507	104.625	0.950507	5.93973e-25	up	up_and_full_separation	0.399311	0.000108494	no_change	no_change	0.2708	0.0125268	no_change	no_change	-0.12851	0.867169	no_change	no_change	Cluster_1
Car2	194.379	220.584	234.849	272.644	230.614	179.181	222.52	284.705	279.562	241.492	381.677	399.414	461.964	449.244	423.075	301.391	325.548	574.776	488.202	422.479	0.80672	1.29151e-10	up	up_and_full_separation	0.0252833	0.914442	no_change	no_change	-0.0460024	0.825368	no_change	no_change	-0.0712857	0.974058	no_change	no_change	Cluster_1
Mrgbp	20.7165	34.0861	32.6293	40.1803	31.9031	39.2329	38.7862	38.8179	38.2506	38.7719	68.3591	78.4498	64.1392	52.2714	65.8049	80.1494	74.3831	96.2616	68.1876	79.7454	0.990255	1.22803e-07	up	up_and_full_separation	0.271001	0.291568	no_change	no_change	0.33104	0.159754	no_change	no_change	0.060039	0.980114	no_change	no_change	Cluster_1
Il12a	0.284757	0.211863	0.177008	0.211863	0.221373	0.255718	0.465088	0.0934496	0.567795	0.345513	1.10754	1.55026	2.6344	1.44863	1.68521	0.662091	1.98027	2.30831	1.06022	1.50273	2.736	7.37965e-07	up	up_and_full_separation	0.541346	0.532218	no_change	no_change	-0.17915	0.817596	no_change	no_change	-0.720496	0.866793	no_change	no_change	Cluster_1
Tsc22d2	36.0038	31.2755	26.4403	26.6607	30.0951	37.9545	40.7275	37.1346	33.7205	37.3843	76.7281	73.9946	67.2969	42.0015	65.0053	65.3802	87.2291	74.5929	49.4303	69.1581	1.07112	3.1073e-19	up	up_and_full_separation	0.269984	0.0779247	no_change	no_change	-0.0757638	0.687662	no_change	no_change	-0.345748	0.447681	no_change	no_change	Cluster_1
Nras	142.207	141.231	121.515	139.054	136.002	113.171	122.236	126.873	101.976	116.064	439.109	405.131	367.374	256.614	367.057	324.111	335.238	397.084	250.032	326.616	1.5838	2.0788e-54	up	up_and_full_separation	-0.191632	0.166696	no_change	no_change	-0.134837	0.347717	no_change	no_change	0.056795	0.974098	no_change	no_change	Cluster_1
Ngf	1.49072	1.09345	1.29307	1.37253	1.31244	1.18339	1.21643	1.30834	0.666128	1.09357	3.58517	2.75797	3.49105	3.96578	3.44999	1.35991	2.80878	4.67174	1.47999	2.58011	1.45249	6.04344e-05	up	up_and_full_separation	-0.329532	0.554516	no_change	no_change	-0.505847	0.276331	no_change	no_change	-0.176315	0.975192	no_change	no_change	Cluster_1
Dram2	63.6654	63.0217	49.1739	64.0195	59.9702	54.1866	52.5683	66.3202	39.6863	53.1904	121.316	131.662	125.35	86.315	116.161	97.0269	115.424	154.018	94.4681	115.234	0.658975	1.16429e-08	up	up_and_full_separation	-0.23716	0.108872	no_change	no_change	-0.14873	0.342791	no_change	no_change	0.0884293	0.954863	no_change	no_change	Cluster_1
S100a11	112.473	109.906	112.642	104.488	109.877	131.1	137.273	113.097	97.116	119.647	293.523	204.2	230.999	268.53	249.313	216.997	257.183	249.297	232.367	238.961	1.53829	1.30748e-67	up	up_and_full_separation	0.121431	0.349441	no_change	no_change	-0.0362606	0.809644	no_change	no_change	-0.157692	0.794454	no_change	no_change	Cluster_1
Crtc2	41.6579	38.2358	40.2457	48.2697	42.1023	49.9949	43.1547	45.9302	50.2457	47.3314	77.3114	80.2017	70.0931	66.1409	73.4368	81.6969	78.5933	67.4023	61.611	72.3259	0.720751	2.09144e-07	up	up_and_full_separation	0.145651	0.476514	no_change	no_change	0.00214153	0.993528	no_change	no_change	-0.143509	0.925384	no_change	no_change	Cluster_1
Efna1	74.299	83.5008	90.5134	96.6123	86.2314	74.9724	94.0174	109.348	91.6792	92.5042	216.798	228.466	247.962	231.643	231.217	176.823	218.771	226.477	194.543	204.154	1.30974	1.09593e-28	up	up_and_full_separation	0.0379253	0.860991	no_change	no_change	-0.216851	0.15519	no_change	no_change	-0.254777	0.689636	no_change	no_change	Cluster_1
Tbck	6.65498	8.40904	7.63754	5.53732	7.05972	6.48436	8.21781	7.57623	6.37945	7.16446	8.80873	9.84049	9.65755	9.4812	9.44699	12.3594	11.4185	11.6722	8.83085	11.0702	0.628875	0.000214107	up	up_and_full_separation	0.0709526	0.804075	no_change	no_change	0.178923	0.440817	no_change	no_change	0.10797	0.967369	no_change	no_change	Cluster_1
Efna4	13.5299	16.2752	20.5401	17.0449	16.8475	12.4098	15.9208	15.1802	15.5106	14.7554	24.8355	23.1114	33.9312	31.1641	28.2606	21.2344	25.7184	26.7074	28.6614	25.5804	0.59062	2.97719e-07	up	up_and_full_separation	-0.23305	0.118559	no_change	no_change	-0.150462	0.329214	no_change	no_change	0.0825883	0.959539	no_change	no_change	Cluster_1
Zbtb7b	11.3707	11.8187	12.3367	12.2642	11.9476	7.59113	6.66391	9.55105	11.5945	8.85016	31.2242	35.8774	41.427	36.7517	36.3201	22.1178	30.3129	35.3746	39.1904	31.7489	1.71331	4.79689e-34	up	up_and_full_separation	-0.360055	0.0496833	no_change	no_change	-0.196286	0.304743	no_change	no_change	0.163769	0.917244	no_change	no_change	Cluster_1
Fbxw7	24.8932	23.2059	17.9313	19.268	21.3246	35.4982	31.7045	23.2481	21.6764	28.0318	56.1769	59.4951	45.9046	37.523	49.7749	56.1496	62.7377	56.0364	42.016	54.235	1.41385	2.08304e-36	up	up_and_full_separation	0.450543	0.000471673	no_change	no_change	0.198917	0.17012	no_change	no_change	-0.251626	0.666854	no_change	no_change	Cluster_1
Rnf115	83.3479	83.5879	70.1746	86.904	81.0036	97.2697	89.1959	83.5392	71.0586	85.2659	199.53	202.123	198.842	144.936	186.358	190.496	232.156	214.042	138.766	193.865	1.02899	5.92714e-19	up	up_and_full_separation	0.0046666	0.985575	no_change	no_change	0.0894619	0.614396	no_change	no_change	0.0847953	0.959539	no_change	no_change	Cluster_1
Tmem56	24.1953	20.7875	20.8869	24.4668	22.5841	23.7613	22.7673	30.2173	25.5311	25.5693	31.5128	39.7846	42.1946	24.8139	34.5765	31.0507	45.9476	56.3623	23.8489	39.3024	0.726648	7.75429e-06	up	up_and_full_separation	0.188231	0.41832	no_change	no_change	0.0883307	0.730199	no_change	no_change	-0.0999005	0.970048	no_change	no_change	Cluster_1
Tspan5	108.594	98.5318	101.556	106.354	103.759	96.9729	98.7478	120.136	120.967	109.206	193.711	173.971	167.912	120.184	163.945	182.411	240.286	205.847	189.971	204.628	0.858063	2.06672e-12	up	up_and_full_separation	0.139065	0.439166	no_change	no_change	0.256725	0.0895465	no_change	no_change	0.11766	0.937405	no_change	no_change	Cluster_1
Trp53inp1	49.5423	56.6992	44.4237	52.6761	50.8353	49.3613	57.6253	57.2848	56.0616	55.0833	135.805	209.621	203.028	83.5183	157.993	128.588	199.177	187.755	106.136	155.414	1.70426	1.66901e-30	up	up_and_full_separation	0.164145	0.46602	no_change	no_change	-0.0462138	0.856443	no_change	no_change	-0.210359	0.865003	no_change	no_change	Cluster_1
Tgs1	35.7501	37.9737	38.263	32.4705	36.1143	40.9198	43.2226	44.6344	41.7663	42.6358	110.755	143.533	133.359	101.705	122.338	118.016	143.321	180.47	133.564	143.843	1.91654	3.33787e-72	up	up_and_full_separation	0.276488	0.0422746	no_change	no_change	0.269656	0.0388341	no_change	no_change	-0.00683235	0.995278	no_change	no_change	Cluster_1
Coq3	12.4908	13.9075	17.0655	15.4586	14.7306	13.2365	12.4785	17.4151	12.0466	13.7942	23.5974	30.2488	30.2488	24.2657	27.0902	26.1067	27.1102	38.4054	27.2105	29.7082	0.72333	2.54665e-10	up	up_and_full_separation	-0.147403	0.37821	no_change	no_change	0.159325	0.29228	no_change	no_change	0.306728	0.511368	no_change	no_change	Cluster_1
Pnisr	92.5563	108.089	66.3377	100.145	91.7821	144.498	116.357	87.8436	90.5134	109.803	238.186	199.656	116.827	109.31	165.995	341.598	191.533	182.241	112.436	206.952	0.9524	8.09877e-08	up	up_and_full_separation	0.256152	0.292531	no_change	no_change	0.357889	0.101321	no_change	no_change	0.101736	0.97313	no_change	no_change	Cluster_1
Rragd	24.9011	27.3502	25.9212	27.5817	26.4386	22.6404	28.8872	24.6534	28.5275	26.1771	37.8485	46.121	42.534	29.7652	39.0672	28.2732	42.4713	36.0038	29.6805	34.1072	0.809695	6.32723e-14	up	up_and_full_separation	0.0765533	0.663413	no_change	no_change	-0.164498	0.252031	no_change	no_change	-0.241051	0.659478	no_change	no_change	Cluster_1
Epha7	246.741	267.594	347.157	283.195	286.172	263.57	317.204	307.197	312.559	300.133	461.964	537.365	536.092	374.4	477.455	483.163	614.337	511.085	437.367	511.488	0.91297	2.66324e-17	up	up_and_full_separation	0.111415	0.493293	no_change	no_change	0.0186347	0.922019	no_change	no_change	-0.0927803	0.946905	no_change	no_change	Cluster_1
C9orf72	37.1731	37.9869	33.6228	41.9882	37.6928	23.5424	32.7597	36.7203	28.8358	30.4646	76.9521	82.1659	86.1279	66.1732	77.8548	58.5614	74.0205	79.1129	57.9997	67.4236	1.02103	2.55507e-18	up	up_and_full_separation	-0.351479	0.0126651	no_change	no_change	-0.170971	0.278229	no_change	no_change	0.180508	0.836241	no_change	no_change	Cluster_1
Zfp618	38.6622	47.3062	48.5501	41.4707	43.9973	37.6453	39.9741	32.951	41.0531	37.9059	135.358	124.88	118.32	109.801	122.09	133.834	145.332	120.412	99.7005	124.82	1.54245	3.96342e-41	up	up_and_full_separation	-0.231448	0.133348	no_change	no_change	-0.121294	0.470677	no_change	no_change	0.110154	0.940491	no_change	no_change	Cluster_1
Snx30	12.1608	17.6986	13.5407	11.9328	13.8332	15.1856	16.7539	14.3699	18.7445	16.2635	32.716	30.3693	25.6475	28.5275	29.3151	29.7652	35.6958	37.8208	28.1121	32.8485	1.27216	3.94939e-19	up	up_and_full_separation	0.306908	0.0981316	no_change	no_change	0.0840439	0.710688	no_change	no_change	-0.222864	0.828957	no_change	no_change	Cluster_1
Plpp3	417.491	417.491	352.894	422.416	402.573	378.832	389.827	343.526	399.414	377.9	899.745	922.034	681.68	628.419	782.969	720.653	940.832	730.32	667.681	764.871	1.01535	1.12534e-15	up	up_and_full_separation	-0.05775	0.792692	no_change	no_change	0.00646364	0.978529	no_change	no_change	0.0642137	0.975192	no_change	no_change	Cluster_1
Ak4	8.27321	7.1879	7.80949	11.0912	8.59045	8.02272	9.6283	7.45113	9.79077	8.72323	55.0342	39.0091	44.9556	33.5881	43.1467	37.3427	30.3845	33.4468	26.5826	31.9392	2.50303	2.91506e-52	up	up_and_full_separation	0.127814	0.643714	no_change	no_change	-0.383623	0.0569449	no_change	no_change	-0.511436	0.396854	no_change	no_change	Cluster_1
2610528J11Rik	5.94332	7.48286	8.2162	8.03226	7.41866	4.19237	7.58921	9.17374	7.15336	7.02717	16.7346	22.1046	23.9502	23.0415	21.4577	11.0559	20.6005	21.9641	18.7445	18.0912	1.50607	4.18548e-24	up	up_and_full_separation	-0.142425	0.549703	no_change	no_change	-0.279617	0.134733	no_change	no_change	-0.137192	0.942285	no_change	no_change	Cluster_1
Echdc2	14.2229	17.0151	17.0031	17.4397	16.4202	13.6057	9.52525	16.0458	14.1764	13.3383	29.5932	27.5315	31.3264	31.5128	29.991	26.1117	28.2057	28.2901	28.3661	27.7434	0.748233	1.04381e-07	up	up_and_full_separation	-0.363473	0.0349697	no_change	no_change	-0.127939	0.528773	no_change	no_change	0.235534	0.805802	no_change	no_change	Cluster_1
Cpt2	42.8629	48.2697	53.7871	46.8993	47.9547	36.9701	29.3819	39.6208	39.9199	36.4732	78.5674	78.1072	84.0767	96.8312	84.3956	67.9924	77.7402	54.4128	80.8841	70.2574	0.663852	3.34456e-07	up	up_and_full_separation	-0.452304	0.00209336	no_change	no_change	-0.24735	0.12536	no_change	no_change	0.204954	0.819732	no_change	no_change	Cluster_1
Dyrk2	50.8197	52.1063	55.7595	53.2044	52.9725	48.2364	57.8237	43.9028	55.0901	51.2633	135.476	164.852	145	124.203	142.383	101.14	138.133	90.0128	93.1692	105.614	1.67339	1.13704e-59	up	up_and_full_separation	0.00587816	0.979316	no_change	no_change	-0.461379	5.20844e-05	no_change	no_change	-0.467257	0.0779749	no_change	no_change	Cluster_1
Lypla2	65.769	63.2852	66.524	64.756	65.0836	68.3115	57.1779	60.0599	79.172	66.1803	111.433	110.536	106.493	143.486	117.987	110.163	94.9697	112.995	146.731	116.215	0.640995	1.58415e-13	up	up_and_full_separation	-0.00844887	0.960591	no_change	no_change	-0.0596145	0.658488	no_change	no_change	-0.0511656	0.97313	no_change	no_change	Cluster_1
Gale	15.5195	19.0491	20.2155	17.8151	18.1498	27.7534	22.8697	21.5842	23.7613	23.9922	31.1872	35.6095	37.3697	38.8585	35.7562	40.0446	38.6422	48.8224	37.5511	41.2651	0.829219	2.36763e-10	up	up_and_full_separation	0.355458	0.0244139	no_change	no_change	0.205715	0.224013	no_change	no_change	-0.149743	0.917244	no_change	no_change	Cluster_1
Ptch2	5.19362	6.00578	6.57949	6.85951	6.1596	3.9421	6.26209	5.09369	7.56747	5.71634	10.8981	12.0426	11.0912	7.8807	10.4782	7.86183	14.7719	11.0102	10.5316	11.0439	0.910832	2.29675e-06	up	up_and_full_separation	-0.0665026	0.845021	no_change	no_change	0.0454998	0.889523	no_change	no_change	0.112002	0.97313	no_change	no_change	Cluster_1
Mutyh	2.60472	1.87832	2.47289	2.26003	2.30399	2.15965	2.87641	2.69307	2.70639	2.60888	4.42029	4.95939	3.86212	2.81809	4.01497	5.38563	4.95939	5.31728	4.64914	5.07786	0.740287	0.00393533	up	up_and_full_separation	0.143006	0.729522	no_change	no_change	0.317214	0.32957	no_change	no_change	0.174208	0.959539	no_change	no_change	Cluster_1
Mob3c	7.77223	13.4837	12.3388	13.928	11.8807	10.6258	11.8399	14.1601	17.2402	13.4665	33.558	36.7517	57.6387	36.5361	41.1211	30.9694	49.4814	53.2369	44.231	44.4797	1.69048	1.65988e-25	up	up_and_full_separation	0.199006	0.413021	no_change	no_change	0.151522	0.524049	no_change	no_change	-0.0474834	0.981413	no_change	no_change	Cluster_1
Atpaf1	11.5325	14.0226	11.6126	12.5078	12.4189	10.4777	11.0525	11.0744	13.0916	11.424	27.0017	31.8725	30.6895	31.1136	30.1693	21.9344	32.6257	36.1764	32.2179	30.7386	1.11334	7.17925e-16	up	up_and_full_separation	-0.166059	0.423499	no_change	no_change	0.0513758	0.821089	no_change	no_change	0.217434	0.827914	no_change	no_change	Cluster_1
Tmem234	107.055	137.166	120.76	117.657	120.66	112.349	118.901	119.882	114.212	116.336	231.643	213.255	208.374	206.148	214.855	202.527	188.197	264.099	194.137	212.24	0.716752	1.03076e-08	up	up_and_full_separation	-0.0981207	0.61665	no_change	no_change	-0.0554973	0.786122	no_change	no_change	0.0426234	0.978868	no_change	no_change	Cluster_1
Zfp362	63.006	69.5437	63.6654	63.3772	64.8981	64.2832	64.4432	60.2545	65.514	63.6237	225.821	213.065	193.218	186.646	204.687	184.062	240.555	278.702	209.621	228.235	1.50086	9.38027e-33	up	up_and_full_separation	-0.0516654	0.819684	no_change	no_change	0.15014	0.401737	no_change	no_change	0.201805	0.825526	no_change	no_change	Cluster_1
Ago3	8.55421	11.9328	8.60218	11.2977	10.0967	11.2457	12.3367	15.5211	12.2826	12.8465	29.4449	26.4832	22.9172	16.1397	23.7462	35.9501	26.672	37.7375	25.879	31.5596	0.895445	4.05815e-07	up	up_and_full_separation	0.21808	0.389705	no_change	no_change	0.152267	0.549555	no_change	no_change	-0.0658133	0.977944	no_change	no_change	Cluster_1
Tekt2	5.15235	9.25844	12.2255	14.2273	10.2159	7.21564	8.89953	9.7517	8.48999	8.58921	17.0117	22.9003	17.192	18.4094	18.8783	22.8675	18.3731	16.7539	14.9342	18.2322	0.779022	0.00317745	up	up_and_full_separation	-0.281755	0.451106	no_change	no_change	-0.0283546	0.950864	no_change	no_change	0.253401	0.931726	no_change	no_change	Cluster_1
Gpatch3	7.67936	9.01951	8.7789	8.86252	8.58507	7.77414	14.7363	7.84767	14.2344	11.1481	14.1601	16.2159	17.3427	19.5211	16.8099	11.9981	16.7619	14.9505	17.5367	15.3118	0.715961	1.63603e-05	up	up_and_full_separation	0.309592	0.147623	no_change	no_change	-0.158741	0.496588	no_change	no_change	-0.468334	0.441163	no_change	no_change	Cluster_1
Eya3	5.48553	7.40308	6.21916	8.09026	6.79951	5.98906	5.82727	5.82425	7.06668	6.17682	15.7075	15.23	15.6326	11.8654	14.6089	16.5825	14.9564	17.7898	17.0031	16.583	1.35509	2.92095e-17	up	up_and_full_separation	-0.0437686	0.88688	no_change	no_change	0.201118	0.357294	no_change	no_change	0.244886	0.838902	no_change	no_change	Cluster_1
Mtf1	47.5268	53.4591	51.0756	46.0733	49.5337	55.3277	50.1304	54.7353	48.798	52.2479	83.0918	86.1279	98.9079	89.0393	89.2917	89.3715	85.852	104.997	86.5771	91.6993	1.00822	5.49924e-20	up	up_and_full_separation	0.126649	0.441866	no_change	no_change	-0.0611077	0.733872	no_change	no_change	-0.187757	0.805802	no_change	no_change	Cluster_1
Sesn2	22.8217	21.3188	35.1461	31.4294	27.679	28.0805	27.1138	23.3488	31.2755	27.4547	94.319	77.1141	101.084	75.851	87.0919	81.6109	71.4032	61.1251	65.69	69.9573	1.65542	9.7829e-27	up	up_and_full_separation	0.0185034	0.952805	no_change	no_change	-0.302005	0.125082	no_change	no_change	-0.320508	0.716377	no_change	no_change	Cluster_1
Vamp3	81.3731	87.9137	71.0186	82.3596	80.6662	76.4525	76.7547	83.0918	66.0472	75.5866	172.98	170.812	166.03	116.279	156.525	144.317	162.712	148.348	124.244	144.905	0.764252	1.767e-14	up	up_and_full_separation	-0.167467	0.216182	no_change	no_change	-0.0822634	0.584148	no_change	no_change	0.0852033	0.946905	no_change	no_change	Cluster_1
Fastk	82.6362	97.1451	95.929	101.976	94.4217	98.2114	92.2973	90.0885	117.405	99.5004	178.398	169.785	153.696	181.669	170.887	179.026	156.549	175.521	177.807	172.226	0.8623	6.3714e-22	up	up_and_full_separation	0.0831839	0.550272	no_change	no_change	0.043935	0.767492	no_change	no_change	-0.0392489	0.977653	no_change	no_change	Cluster_1
Errfi1	44.9556	46.6056	39.4081	42.2678	43.3093	42.7704	40.953	34.6657	34.302	38.1728	91.5306	97.3528	97.1649	94.3416	95.0975	81.815	81.4938	79.2071	62.4151	76.2328	1.06269	1.71372e-26	up	up_and_full_separation	-0.210136	0.110988	no_change	no_change	-0.289996	0.0139705	no_change	no_change	-0.0798597	0.952495	no_change	no_change	Cluster_1
Dffa	18.3215	18.9581	13.5849	16.3334	16.7995	18.336	17.4854	16.3972	15.647	16.9664	74.8262	49.0796	56.1364	57.2637	59.3265	64.9854	45.6037	69.8469	64.1702	61.1515	1.6729	7.57997e-30	up	up_and_full_separation	-0.0221595	0.940494	no_change	no_change	0.0839069	0.725297	no_change	no_change	0.106066	0.959855	no_change	no_change	Cluster_1
Nmnat1	9.44934	10.7878	9.28067	12.6603	10.5445	12.8372	10.9753	11.8822	11.867	11.8904	18.9765	19.0541	20.9398	22.2559	20.3066	20.891	20.5401	22.4604	22.4992	21.5977	0.809739	1.08825e-11	up	up_and_full_separation	0.180993	0.278748	no_change	no_change	0.130374	0.43192	no_change	no_change	-0.050619	0.977653	no_change	no_change	Cluster_1
Mthfr	38.4406	53.1279	52.9891	61.6576	51.5538	61.2162	58.9652	40.8832	76.2406	59.3263	67.4432	80.9401	65.9632	63.7221	69.5171	65.4328	72.8064	65.6818	79.2071	70.782	0.692442	4.06134e-06	up	up_and_full_separation	0.264072	0.175809	no_change	no_change	-0.0168174	0.950466	no_change	no_change	-0.280889	0.744539	no_change	no_change	Cluster_1
Miip	6.03147	10.2329	8.94021	12.8935	9.52451	14.7005	12.2007	9.90652	12.2473	12.2638	37.4991	42.016	20.4653	20.3713	30.0879	50.0315	22.0078	35.2842	27.5063	33.7075	1.43177	0.000237346	up	up_and_full_separation	0.274827	0.649193	no_change	no_change	0.155067	0.802501	no_change	no_change	-0.119761	0.980479	no_change	no_change	Cluster_1
Tnfrsf4	0.470042	0.737156	0.771633	0.325407	0.57606	0.86094	0.306699	0.438702	0.361537	0.49197	0.813117	1.43743	0.801471	0.879611	0.982908	0.815377	0.708238	1.05836	0.647276	0.807312	1.03954	0.0436273	up	up_and_full_separation	-0.0072423	0.994722	no_change	no_change	-0.281806	0.70535	no_change	no_change	-0.274563	0.973391	no_change	no_change	Cluster_1
Nelfa	48.4637	55.4774	56.6646	60.4645	55.2676	56.9882	53.8165	60.0483	57.6253	57.1196	98.6867	87.9495	90.1567	90.1972	91.7475	93.8086	103.477	103.76	103.175	101.055	0.594633	3.96401e-09	up	up_and_full_separation	0.0144927	0.940993	no_change	no_change	0.167137	0.197538	no_change	no_change	0.152644	0.837083	no_change	no_change	Cluster_1
Nrbp1	140.074	138.171	153.219	156.413	146.969	150.264	136.446	157.834	169.558	153.525	303.402	307.197	315.805	282.286	302.172	268.53	291.251	273.522	265.912	274.804	0.887173	2.55491e-14	up	up_and_full_separation	0.0208872	0.926126	no_change	no_change	-0.145975	0.36598	no_change	no_change	-0.166862	0.858335	no_change	no_change	Cluster_1
Krtcap3	6.32219	12.1768	11.8399	12.3273	10.6665	7.93958	9.85162	8.36125	9.03196	8.7961	28.3361	32.602	25.0633	30.9115	29.2283	25.1461	21.5588	26.2002	28.498	25.3508	1.42104	5.42925e-16	up	up_and_full_separation	-0.278981	0.257491	no_change	no_change	-0.239262	0.312166	no_change	no_change	0.0397194	0.985063	no_change	no_change	Cluster_1
Klf3	79.278	95.598	77.8986	87.7306	85.1263	71.6987	106.88	87.4515	92.5563	89.6466	272.016	341.598	247.632	251.998	278.311	219.306	355.669	303.402	251.998	282.594	1.94568	1.19903e-90	up	up_and_full_separation	0.125072	0.385586	no_change	no_change	0.0177489	0.918123	no_change	no_change	-0.107323	0.920206	no_change	no_change	Cluster_1
Pi4k2b	22.7271	33.2637	35.2429	36.4612	31.9237	31.5991	35.1316	31.3325	34.7339	33.1993	48.4533	79.9685	78.9487	61.0496	67.105	53.7499	81.5207	73.0989	58.1783	66.6369	0.971583	3.35991e-13	up	up_and_full_separation	0.0439974	0.855311	no_change	no_change	0.0482765	0.827735	no_change	no_change	0.00427913	0.996315	no_change	no_change	Cluster_1
Tada2b	64.1392	56.6298	51.448	58.8365	57.7634	54.9341	52.1063	48.2787	51.6749	51.7485	114.126	134.468	106.661	70.1853	106.36	94.1951	109.172	75.4144	63.3288	85.5276	0.937862	2.07414e-10	up	up_and_full_separation	-0.121857	0.596879	no_change	no_change	-0.266537	0.154964	no_change	no_change	-0.14468	0.936546	no_change	no_change	Cluster_1
Rest	81.4266	95.3674	116.968	100.508	98.5677	129.259	122.084	122.387	114.519	122.062	173.359	187.405	189.971	209.47	190.051	248.44	210.521	227.039	245.999	233	1.12197	3.18305e-17	up	up_and_full_separation	0.367827	0.0224752	no_change	no_change	0.215525	0.218502	no_change	no_change	-0.152302	0.917244	no_change	no_change	Cluster_1
Mtf2	31.712	55.2596	54.4613	53.5097	48.7356	45.7397	53.9823	56.1496	52.2345	52.0265	150.264	216.997	328.791	159.63	213.921	186.219	206.413	337.172	256.381	246.546	2.09785	1.67567e-42	up	up_and_full_separation	0.135765	0.578773	no_change	no_change	0.185581	0.395354	no_change	no_change	0.0498152	0.980676	no_change	no_change	Cluster_1
Fam69a	126.041	131.909	140.598	149.776	137.081	127.944	135.41	164.852	114.126	135.583	259.031	272.644	282.645	180.294	248.654	175.521	237.793	255.765	142.351	202.857	0.627539	4.45103e-07	up	up_and_full_separation	-0.0881635	0.653831	no_change	no_change	-0.284429	0.0564339	no_change	no_change	-0.196265	0.817246	no_change	no_change	Cluster_1
Slc10a6	0.243203	0.493972	0.255718	0.376847	0.342435	0.220626	0.269751	0.0489737	0.534932	0.268571	0.876208	1.83418	1.30834	2.07196	1.52267	2.12512	2.42363	0.378348	0.461175	1.34707	1.95112	0.00129033	up	up_and_full_separation	-0.282482	0.792473	no_change	no_change	-0.128282	0.893207	no_change	no_change	0.1542	0.983445	no_change	no_change	Cluster_1
Ccng2	83.2754	102.413	110.715	109.172	101.394	77.5735	113.652	108.859	100.843	100.232	214.042	295.352	287.486	150.89	236.943	233.047	283.568	213.446	156.723	221.696	1.34548	7.7118e-23	up	up_and_full_separation	0.00498482	0.98711	no_change	no_change	-0.0357402	0.881444	no_change	no_change	-0.040725	0.981413	no_change	no_change	Cluster_1
Abcb9	25.4832	24.3857	28.7446	25.3292	25.9857	23.6639	23.9502	27.0429	23.9469	24.651	38.8323	40.8705	49.9604	51.5955	45.3147	31.6733	36.4098	44.6791	46.0043	39.6916	0.784957	1.38356e-11	up	up_and_full_separation	-0.044316	0.830809	no_change	no_change	-0.174201	0.256913	no_change	no_change	-0.129885	0.919218	no_change	no_change	Cluster_1
Sdad1	26.2002	27.7534	28.9532	25.6053	27.128	31.7653	29.1609	29.0185	36.7517	31.6741	36.4532	45.4294	42.1998	37.8485	40.4827	40.85	41.5464	42.4495	38.5938	40.8599	0.830485	2.08251e-15	up	up_and_full_separation	0.312077	0.0122863	no_change	no_change	0.0494412	0.774244	no_change	no_change	-0.262636	0.56986	no_change	no_change	Cluster_1
Bcl7a	22.7781	30.6774	25.1756	26.3632	26.2486	18.8459	24.2961	25.0692	24.2603	23.1179	51.2494	59.2621	53.8078	39.9199	51.0598	33.6395	40.7632	58.2334	41.0531	43.4223	1.20267	2.70598e-15	up	up_and_full_separation	-0.0912158	0.724511	no_change	no_change	-0.200268	0.338248	no_change	no_change	-0.109052	0.959778	no_change	no_change	Cluster_1
Mapkapk5	18.5384	22.9172	24.0822	22.9783	22.129	24.2286	25.5958	24.1953	26.672	25.1729	66.1281	61.1719	75.9724	55.3958	64.667	68.0476	69.5222	73.9306	55.1786	66.6697	1.37408	7.31183e-24	up	up_and_full_separation	0.13249	0.532387	no_change	no_change	0.0468802	0.837877	no_change	no_change	-0.0856097	0.971187	no_change	no_change	Cluster_1
P2rx4	63.9543	61.9783	62.1604	62.483	62.644	61.9578	56.1496	73.5877	75.9267	66.9054	98.869	96.9971	100.172	101.266	99.326	106.661	115.197	132.322	126.911	120.273	0.769818	2.17284e-14	up	up_and_full_separation	0.137704	0.337188	no_change	no_change	0.322468	0.00517566	no_change	no_change	0.184764	0.77007	no_change	no_change	Cluster_1
Sirt4	7.37324	8.62097	5.88239	10.2002	8.01921	10.2388	6.91267	6.99596	7.83148	7.99472	17.4151	16.1967	10.4889	14.6054	14.6766	22.7744	10.8386	13.0497	13.9094	15.143	0.706959	0.000934113	up	up_and_full_separation	-0.0597184	0.87512	no_change	no_change	0.0337969	0.924625	no_change	no_change	0.0935153	0.977206	no_change	no_change	Cluster_1
Triap1	26.1117	27.3557	25.3545	21.2078	25.0074	27.4179	27.1798	26.0874	23.3836	26.0172	41.5464	36.759	45.2056	42.1998	41.4277	36.6245	39.1041	53.8078	41.86	42.8491	0.714982	1.36879e-11	up	up_and_full_separation	0.018649	0.928037	no_change	no_change	0.0573258	0.736841	no_change	no_change	0.0386768	0.977981	no_change	no_change	Cluster_1
Acads	31.0769	30.0245	32.7824	31.8372	31.4302	23.546	26.1727	25.2295	29.2805	26.0572	57.9794	58.5195	46.3089	67.3345	57.5356	50.5422	43.9726	56.676	55.0342	51.5562	0.659467	4.28623e-08	up	up_and_full_separation	-0.316277	0.0304154	no_change	no_change	-0.181769	0.247101	no_change	no_change	0.134508	0.91764	no_change	no_change	Cluster_1
Foxp2	35.3598	32.2068	25.008	27.3774	29.988	29.129	36.6031	33.8857	24.8861	31.126	117.917	119.981	80.9634	51.6012	92.6155	90.8666	119.427	91.919	55.4112	89.4059	1.76596	1.75345e-41	up	up_and_full_separation	0.0703766	0.759625	no_change	no_change	-0.0758096	0.723123	no_change	no_change	-0.146186	0.920057	no_change	no_change	Cluster_1
Arpc1a	175.699	178.292	151.989	152.55	164.633	146.066	133.307	140.793	118.962	134.782	352.273	295.642	282.063	238.947	292.231	239.986	235.054	304.728	215.669	248.859	0.729788	4.29291e-10	up	up_and_full_separation	-0.318531	0.0231238	no_change	no_change	-0.248991	0.0836124	no_change	no_change	0.0695403	0.97313	no_change	no_change	Cluster_1
Cdk8	23.5812	26.1951	24.8139	29.1661	25.9391	20.9748	26.6293	23.1867	25.2968	24.0219	92.2402	101.705	93.7427	69.9205	89.4022	76.0076	86.5063	83.4341	70.7785	79.1816	1.87261	1.09611e-81	up	up_and_full_separation	-0.0932287	0.555618	no_change	no_change	-0.117727	0.395273	no_change	no_change	-0.0244984	0.984624	no_change	no_change	Cluster_1
Glcci1	0.636377	1.11906	1.823	1.26027	1.20968	0.999416	1.5094	1.48162	1.12608	1.27913	2.11211	2.73417	2.50416	3.31432	2.66619	2.15812	2.05404	4.39413	4.02466	3.15774	1.63305	3.51821e-07	up	up_and_full_separation	0.169849	0.757295	no_change	no_change	0.138541	0.782717	no_change	no_change	-0.031308	0.993649	no_change	no_change	Cluster_1
Wasl	55.8285	60.2709	58.2134	64.2571	59.6425	57.8658	61.6676	60.812	52.8011	58.2866	93.6832	119.572	117.405	90.632	105.323	84.2987	99.4018	119.932	89.9567	98.3974	0.980398	5.33926e-23	up	up_and_full_separation	-0.000317187	0.999017	no_change	no_change	-0.0440018	0.790691	no_change	no_change	-0.0436846	0.977653	no_change	no_change	Cluster_1
Gigyf1	7.54163	16.1669	18.2259	15.6198	14.3886	16.1761	20.4171	16.6997	27.3925	20.1713	120.184	141.303	125.378	115.069	125.484	136.55	147.045	185.029	178.64	161.816	3.43748	2.08334e-104	up	up_and_full_separation	0.605398	0.00120152	up	no_change	0.334209	0.0940071	no_change	no_change	-0.271189	0.807667	no_change	no_change	Cluster_1
Dlx5	7.23194	8.70102	8.38759	14.0092	9.58243	6.64757	8.86252	15.8554	11.7046	10.7675	31.0913	25.8313	37.1068	41.2578	33.8218	28.4613	25.3347	64.0323	32.8151	37.6608	1.70148	2.98343e-14	up	up_and_full_separation	0.0631313	0.879801	no_change	no_change	0.108791	0.765537	no_change	no_change	0.0456598	0.985874	no_change	no_change	Cluster_1
Igf2bp3	24.7673	27.8808	25.9452	26.8623	26.3639	46.4258	44.83	35.6663	31.8372	39.6898	90.2899	96.8951	99.749	74.6083	90.3856	114.126	113.761	121.895	93.3074	110.772	1.98899	8.48616e-65	up	up_and_full_separation	0.65096	4.45538e-07	up	up_and_full_separation	0.348638	0.0116655	no_change	no_change	-0.302322	0.563766	no_change	no_change	Cluster_1
Hoxa1	0.150687	0.0394238	0.110062	0.143507	0.11092	0.163621	0.167148	0.067916	0.0861991	0.121221	2.80313	0.999416	2.53753	0.794968	1.78376	0.4021	1.77351	2.81809	2.43992	1.85841	3.32745	7.09819e-05	up	up_and_full_separation	0.428566	0.770647	no_change	no_change	0.112873	0.914797	no_change	no_change	-0.315692	0.977653	no_change	no_change	Cluster_1
Prdm5	8.60218	11.6865	13.952	13.2785	11.8798	11.2094	10.7929	13.85	16.3705	13.0557	19.112	17.7154	19.482	20.9789	19.3221	20.5863	21.0651	22.2353	22.7271	21.6534	0.803091	3.5987e-08	up	up_and_full_separation	0.157004	0.467015	no_change	no_change	0.207329	0.279323	no_change	no_change	0.0503251	0.978504	no_change	no_change	Cluster_1
Mrpl19	29.3338	30.8928	29.0007	27.5838	29.2028	31.6085	28.286	31.5093	27.286	29.6725	47.2703	39.1296	48.4169	47.9602	45.6942	42.8405	41.4364	51.0933	57.2848	48.1637	0.902216	6.27547e-10	up	up_and_full_separation	0.111381	0.629618	no_change	no_change	0.112337	0.609685	no_change	no_change	0.000956448	0.999131	no_change	no_change	Cluster_1
Abtb1	19.8936	26.4475	33.4468	29.9417	27.4324	20.2878	28.5275	27.2897	34.7022	27.7018	84.9655	114.713	104.289	91.5624	98.8823	77.4041	116.52	118.348	115.627	106.975	2.12331	1.16236e-83	up	up_and_full_separation	0.0912257	0.613456	no_change	no_change	0.125591	0.425439	no_change	no_change	0.034365	0.981413	no_change	no_change	Cluster_1
Mlf2	408.824	409.746	405.131	387.516	402.804	457.498	370.19	388.781	394.441	402.727	826.136	761.52	720.653	599.945	727.063	870.364	826.136	778.626	595.962	767.772	0.918791	4.56282e-17	up	up_and_full_separation	-0.00170187	0.994553	no_change	no_change	0.132006	0.390478	no_change	no_change	0.133708	0.903568	no_change	no_change	Cluster_1
Plxnd1	92.214	78.7322	80.5173	90.5552	85.5047	65.0886	68.9807	70.2184	109.906	78.5485	145.764	135.358	103.587	101.453	121.541	145.634	147.449	136.446	122.084	137.903	0.613061	1.36291e-05	up	up_and_full_separation	-0.0828593	0.719145	no_change	no_change	0.0879229	0.683955	no_change	no_change	0.170782	0.895262	no_change	no_change	Cluster_1
Tmcc1	22.3881	22.4569	17.3427	19.3775	20.3913	18.5084	19.3213	18.6103	16.0162	18.1141	138.171	113.884	86.3448	73.6439	103.011	121.047	120.412	146.731	94.2307	120.605	2.60366	1.25627e-75	up	up_and_full_separation	-0.0760782	0.762694	no_change	no_change	0.246595	0.183868	no_change	no_change	0.322673	0.662424	no_change	no_change	Cluster_1
Magohb	8.41672	9.4444	7.70546	8.14033	8.42673	11.3926	11.7265	12.8096	8.07022	10.9997	16.3047	14.1601	15.3283	14.7752	15.1421	15.3336	16.9991	17.9586	18.759	17.2626	0.775246	1.20836e-08	up	up_and_full_separation	0.270193	0.125106	no_change	no_change	0.207301	0.23454	no_change	no_change	-0.0628921	0.975917	no_change	no_change	Cluster_1
Bhlhe41	34.1861	39.5955	29.5932	41.4999	36.2187	43.0922	52.5295	53.28	37.8041	46.6765	187.895	197.909	180.172	148.876	178.713	210.144	225.3	331.255	157.224	230.981	2.54482	3.32761e-52	up	up_and_full_separation	0.420344	0.0482075	no_change	no_change	0.321891	0.136247	no_change	no_change	-0.0984529	0.973918	no_change	no_change	Cluster_1
Rassf8	12.5451	9.5899	7.58548	7.0331	9.18839	10.3004	10.0357	11.6942	7.57061	9.90024	22.0918	21.4625	18.0407	14.427	19.0055	19.5063	20.8469	27.083	15.6582	20.7736	1.29823	1.54539e-15	up	up_and_full_separation	0.19908	0.409321	no_change	no_change	0.145904	0.540819	no_change	no_change	-0.0531757	0.980114	no_change	no_change	Cluster_1
Ergic2	101.528	98.7478	89.1959	105.817	98.8221	111.883	105.105	113.724	92.9153	105.907	161.53	151.112	148.348	120.29	145.32	153.63	156.271	145.684	127.991	145.894	0.650153	8.47212e-21	up	up_and_full_separation	0.114174	0.232204	no_change	no_change	0.0392256	0.729875	no_change	no_change	-0.0749488	0.922906	no_change	no_change	Cluster_1
Vgll4	60.1485	68.3932	80.8264	78.5933	71.9904	69.6987	62.7195	94.2937	82.033	77.1862	115.326	113.431	140.326	160.134	132.304	101.453	107.231	109.04	115.659	108.346	0.698213	2.30415e-12	up	up_and_full_separation	0.0461725	0.788839	no_change	no_change	-0.268493	0.0226032	no_change	no_change	-0.314665	0.360235	no_change	no_change	Cluster_1
Tead4	1.01352	1.23117	0.831309	1.48551	1.14038	0.862804	1.16461	0.862804	2.28922	1.29486	3.22238	5.0658	5.82199	2.64726	4.18935	4.15	5.53883	7.16972	4.69574	5.38857	2.0562	1.20479e-08	up	up_and_full_separation	0.181331	0.774003	no_change	no_change	0.34374	0.490569	no_change	no_change	0.162409	0.977162	no_change	no_change	Cluster_1
Zik1	10.8035	11.7507	10.0959	12.0705	11.1802	6.09152	12.7034	12.0766	8.2162	9.77193	53.3804	65.4267	55.9205	28.3976	50.7813	30.6449	61.9274	35.8084	26.3027	38.6708	2.2166	1.75931e-34	up	up_and_full_separation	-0.222882	0.41754	no_change	no_change	-0.385133	0.0888642	no_change	no_change	-0.162251	0.944518	no_change	no_change	Cluster_1
Nova2	1.31037	1.95565	1.15901	1.51143	1.48412	1.20325	1.88789	1.92786	2.70801	1.93175	7.09074	5.80177	6.48075	3.8528	5.80651	5.91951	4.55449	7.06668	3.74713	5.32195	2.26374	2.15176e-14	up	up_and_full_separation	0.413938	0.337703	no_change	no_change	-0.279248	0.503987	no_change	no_change	-0.693186	0.621829	no_change	no_change	Cluster_1
Zfp583	3.14516	5.23085	4.98121	4.55049	4.47693	3.36052	5.7829	4.55049	3.95831	4.41305	10.6258	8.86752	12.452	8.79795	10.1858	8.01189	6.83754	10.2964	8.65078	8.44916	0.99477	6.53023e-07	up	up_and_full_separation	-0.0921526	0.790584	no_change	no_change	-0.225348	0.408791	no_change	no_change	-0.133195	0.964665	no_change	no_change	Cluster_1
Zfp273	6.14528	4.00995	4.38876	4.62366	4.79191	3.32557	4.69348	5.18185	3.16744	4.09209	18.5567	11.7013	14.7398	7.73435	13.183	9.15036	12.2971	7.90509	7.75635	9.27721	1.11927	2.27459e-06	up	up_and_full_separation	-0.320466	0.340723	no_change	no_change	-0.480049	0.0932813	no_change	no_change	-0.159583	0.96291	no_change	no_change	Cluster_1
Pex11a	11.3584	13.4164	14.4417	15.3852	13.6504	13.9225	13.4001	15.7218	13.9779	14.2556	36.2554	34.3849	35.6492	36.2259	35.6288	33.8097	29.6472	40.2457	32.9991	34.1754	1.23154	5.64346e-27	up	up_and_full_separation	0.0441984	0.833977	no_change	no_change	-0.0491428	0.794687	no_change	no_change	-0.0933412	0.952026	no_change	no_change	Cluster_1
Lrrc28	28.5499	26.3304	26.4511	29.07	27.6004	29.5932	34.7444	30.8987	30.2704	31.3767	42.9366	40.8116	40.3054	39.1163	40.7925	39.7731	53.8593	51.1694	36.3804	45.2956	0.796637	1.33933e-11	up	up_and_full_separation	0.244803	0.105784	no_change	no_change	0.180383	0.244306	no_change	no_change	-0.0644202	0.974098	no_change	no_change	Cluster_1
Nox4	4.96524	7.48475	7.44742	5.77956	6.41924	4.26572	8.0426	7.27801	4.62517	6.05288	16.9047	25.9178	24.539	13.0008	20.0906	13.2491	18.9581	20.7678	10.9844	15.9898	1.54128	4.06368e-38	up	up_and_full_separation	-0.113115	0.570732	no_change	no_change	-0.368244	0.00641349	no_change	no_change	-0.255129	0.704107	no_change	no_change	Cluster_1
Cln3	23.546	25.0692	26.7328	26.4052	25.4383	25.8879	22.5237	28.296	29.9328	26.6601	55.671	47.1667	52.6874	51.8859	51.8528	51.9729	41.8475	44.2168	53.0311	47.7671	0.9872	3.05615e-22	up	up_and_full_separation	0.0756624	0.651584	no_change	no_change	-0.0807484	0.602529	no_change	no_change	-0.156411	0.837979	no_change	no_change	Cluster_1
Nfatc2ip	2.63064	1.78259	2.07716	1.56417	2.01364	3.05698	1.44656	3.16921	3.19728	2.71751	3.10153	4.17889	4.03509	2.78496	3.52511	3.8805	3.36052	4.42766	3.10853	3.6943	1.00205	0.000971163	up	up_and_full_separation	0.527232	0.171614	no_change	no_change	0.0768669	0.875805	no_change	no_change	-0.450365	0.828192	no_change	no_change	Cluster_1
Lipt2	10.5496	10.0169	11.6126	12.3594	11.1346	8.51441	8.76824	11.8556	10.5386	9.91921	50.3042	42.5906	62.5396	46.4258	50.4651	30.6136	40.1935	46.1345	39.6208	39.1406	2.06183	2.60331e-52	up	up_and_full_separation	-0.203621	0.30985	no_change	no_change	-0.372021	0.0204261	no_change	no_change	-0.1684	0.905506	no_change	no_change	Cluster_1
Pgm2l1	13.643	17.9348	10.4276	11.6144	13.405	15.3982	16.6703	15.23	9.87174	14.2926	42.1724	38.3613	47.8782	28.182	39.1485	30.12	47.2703	81.9727	38.8844	49.5618	1.50407	1.06081e-12	up	up_and_full_separation	0.0436405	0.913544	no_change	no_change	0.153123	0.634834	no_change	no_change	0.109483	0.974246	no_change	no_change	Cluster_1
Adm	0.636377	0.955646	0.748203	1.13156	0.867947	1.7275	1.32138	1.92786	0.925808	1.47564	6.31682	5.53004	3.02047	4.64172	4.87726	5.93597	5.46066	5.63846	4.02827	5.26584	2.61685	1.18914e-16	up	up_and_full_separation	0.864447	0.0299342	up	no_change	0.129171	0.7912	no_change	no_change	-0.735276	0.618193	no_change	no_change	Cluster_1
Pycard	9.19615	7.55259	9.39992	9.61588	8.94113	8.99003	6.83194	8.25101	8.3004	8.09335	11.5757	10.0766	13.9393	18.0693	13.4152	8.75594	11.7987	11.3784	13.4451	11.3445	0.622315	0.000617902	up	up_and_full_separation	-0.113313	0.697668	no_change	no_change	-0.165383	0.519194	no_change	no_change	-0.0520694	0.981413	no_change	no_change	Cluster_1
Prss8	85.2376	93.1692	117.139	108.244	100.947	85.852	87.6628	109.67	115.659	99.711	506.714	520.044	484.639	416.353	481.938	397.084	440.424	447.698	402.637	421.961	2.11984	2.66157e-49	up	up_and_full_separation	-0.0736325	0.77025	no_change	no_change	-0.202962	0.30687	no_change	no_change	-0.12933	0.944518	no_change	no_change	Cluster_1
Fbxl19	4.76362	6.54448	4.56175	4.52107	5.09773	4.81403	5.02547	4.8967	8.7789	5.87878	18.9824	15.5746	18.4075	13.2122	16.5442	14.4032	15.7887	17.0947	20.4582	16.9362	1.66294	4.14226e-15	up	up_and_full_separation	0.227411	0.48193	no_change	no_change	0.027191	0.941475	no_change	no_change	-0.20022	0.940491	no_change	no_change	Cluster_1
Bcl7c	52.5785	56.3754	60.7361	63.1291	58.2048	66.524	60.9558	67.1302	70.8176	66.3569	79.278	72.2579	83.6599	81.1411	79.0842	71.9146	78.3052	93.9521	91.1541	83.8315	0.690286	1.16154e-11	up	up_and_full_separation	0.283542	0.0199401	no_change	no_change	0.0530916	0.748477	no_change	no_change	-0.230451	0.644613	no_change	no_change	Cluster_1
Gga2	76.317	60.5204	68.4239	77.9646	70.8065	81.1028	68.1763	73.712	78.8842	75.4688	150.427	126.041	105.652	118.86	125.245	145.764	143.181	105.77	116.09	127.701	1.06764	7.68691e-25	up	up_and_full_separation	0.184632	0.189418	no_change	no_change	0.0537919	0.754096	no_change	no_change	-0.13084	0.895262	no_change	no_change	Cluster_1
Lyrm1	6.80247	5.94332	5.65663	7.58734	6.49744	5.00134	4.49891	7.34932	5.96977	5.70484	9.57481	9.47959	10.0357	9.34997	9.61002	9.66692	7.63754	10.3447	12.0223	9.91786	0.792609	2.71008e-06	up	up_and_full_separation	-0.151052	0.559045	no_change	no_change	0.0292189	0.919434	no_change	no_change	0.180271	0.920206	no_change	no_change	Cluster_1
Knop1	77.5491	91.5108	86.0699	93.7716	87.2254	74.8638	84.256	84.2987	75.3642	79.6957	165.982	182.736	188.056	161.004	174.445	182.171	188.989	247.473	188.469	201.775	1.24983	3.02803e-34	up	up_and_full_separation	-0.0428563	0.815647	no_change	no_change	0.194134	0.142029	no_change	no_change	0.23699	0.644662	no_change	no_change	Cluster_1
Ccdc120	15.3871	15.6907	17.3007	19.1436	16.8805	21.8607	23.2723	19.1857	23.9097	22.0571	27.8995	28.8797	27.766	33.8097	29.5887	29.3819	36.1957	33.7205	34.9581	33.564	0.836284	2.36325e-14	up	up_and_full_separation	0.424128	0.000613792	no_change	no_change	0.213949	0.116409	no_change	no_change	-0.210179	0.744539	no_change	no_change	Cluster_1
Aff2	4.26572	4.79692	4.13309	4.88942	4.52129	4.86548	7.36069	4.83928	2.90277	4.99205	7.31502	8.90483	7.8807	9.06855	8.29227	10.0038	13.872	9.21293	7.10335	10.048	1.10515	1.22982e-06	up	up_and_full_separation	0.179717	0.613388	no_change	no_change	0.270035	0.379782	no_change	no_change	0.0903184	0.977869	no_change	no_change	Cluster_1
Gla	12.6547	11.9941	9.69229	13.2491	11.8976	14.427	9.55613	12.4747	11.2515	11.9273	28.0732	28.5499	24.1115	23.9861	26.1802	25.5806	35.8737	22.1413	27.9773	27.8932	1.07124	3.01926e-12	up	up_and_full_separation	0.0124859	0.967748	no_change	no_change	0.139831	0.530726	no_change	no_change	0.127345	0.948899	no_change	no_change	Cluster_1
Lrch2	2.95971	5.19553	2.79735	4.34826	3.82521	5.84202	4.5451	6.13248	2.57607	4.77392	9.79628	16.2027	13.8074	6.93121	11.6844	12.4808	13.3779	18.1386	7.23194	12.8073	1.53866	2.3029e-11	up	up_and_full_separation	0.296742	0.376537	no_change	no_change	0.0369114	0.925795	no_change	no_change	-0.259831	0.917244	no_change	no_change	Cluster_1
Cdkl5	1.90381	1.2877	2.31177	1.51294	1.75405	1.95387	1.41542	1.48162	2.19082	1.76043	5.18023	8.05928	4.67532	4.82307	5.68447	7.97501	7.79293	6.87956	3.84441	6.62298	1.82845	5.46351e-10	up	up_and_full_separation	-0.0307935	0.958437	no_change	no_change	0.02138	0.966377	no_change	no_change	0.0521735	0.98902	no_change	no_change	Cluster_1
Chic1	6.61647	10.7947	6.24885	7.54163	7.80042	6.81553	11.5908	9.37049	7.31842	8.77382	39.3006	61.2276	52.6386	23.6276	44.1986	29.9273	45.3332	59.0587	32.7726	41.773	2.43631	9.39616e-56	up	up_and_full_separation	0.145732	0.561764	no_change	no_change	-0.2319	0.258423	no_change	no_change	-0.377632	0.609992	no_change	no_change	Cluster_1
Zfp275	31.1641	24.9831	29.2523	21.5059	26.7264	28.8062	19.1857	34.8684	36.2108	29.7678	51.7243	38.2358	44.6791	32.035	41.6685	44.9359	52.3934	65.3802	41.3796	51.0223	0.86263	7.93406e-08	up	up_and_full_separation	0.207668	0.360609	no_change	no_change	0.273106	0.180236	no_change	no_change	0.0654377	0.977653	no_change	no_change	Cluster_1
Nek3	5.75761	5.23437	8.45857	5.7047	6.28881	5.25669	3.61969	5.8805	4.42766	4.79613	13.4887	9.25844	13.928	10.6637	11.8347	12.4874	11.0121	17.0031	11.016	12.8797	0.737039	3.24266e-07	up	up_and_full_separation	-0.40631	0.0229064	no_change	no_change	0.132272	0.51702	no_change	no_change	0.538582	0.200994	no_change	no_change	Cluster_1
Vps36	88.5724	86.3952	93.1692	87.1978	88.8336	67.8015	74.838	80.609	71.2375	73.6215	145.923	155.262	164.489	137.351	150.756	141.303	142.548	149.718	130.706	141.069	0.7881	3.16284e-32	up	up_and_full_separation	-0.260846	0.00070845	no_change	no_change	-0.0477516	0.648941	no_change	no_change	0.213094	0.369425	no_change	no_change	Cluster_1
Ido2	0.0896506	0.310285	0.38171	0.689742	0.367847	0.0298378	0.0298378	0.143507	0.400486	0.150917	1.13361	2.03491	1.81386	1.22242	1.5512	0.222489	0.999416	1.64533	1.67643	1.13592	2.22697	0.000811917	up	up_and_full_separation	-1.29109	0.183569	no_change	no_change	-0.657272	0.427018	no_change	no_change	0.633817	0.938234	no_change	no_change	Cluster_1
Plpp5	35.9853	53.2385	46.4336	48.4533	46.0277	43.9523	51.655	48.5501	45.1572	47.3287	86.2854	90.0885	77.9821	70.396	81.188	87.7306	85.3864	87.1277	76.9521	84.2992	0.684331	4.64461e-08	up	up_and_full_separation	0.00414636	0.988212	no_change	no_change	0.0647888	0.747836	no_change	no_change	0.0606424	0.975192	no_change	no_change	Cluster_1
Galnt7	86.0699	75.482	95.8278	84.9038	85.5708	78.523	91.6792	100.487	94.693	91.3456	132.837	153.219	142.47	97.8645	131.598	147.765	165.176	146.98	109.223	142.286	0.73416	3.40784e-10	up	up_and_full_separation	0.108528	0.541111	no_change	no_change	0.155659	0.325933	no_change	no_change	0.0471308	0.977869	no_change	no_change	Cluster_1
N4bp1	29.3839	28.0896	28.6949	28.4571	28.6564	27.9951	23.5202	22.2025	28.1353	25.4633	44.9556	44.1354	51.7094	40.0855	45.2215	44.6487	40.4017	40.7071	45.7283	42.8715	0.898997	5.1606e-16	up	up_and_full_separation	-0.0885206	0.618918	no_change	no_change	-0.118797	0.455752	no_change	no_change	-0.0302765	0.983445	no_change	no_change	Cluster_1
Ist1	123.44	132.454	138.812	153.402	137.027	176.284	174.57	142.132	151.771	161.189	274.779	288.475	227.63	241.089	257.993	333.161	304.386	236.232	258.503	283.07	1.07566	3.0195e-17	up	up_and_full_separation	0.2664	0.105784	no_change	no_change	0.0666749	0.750358	no_change	no_change	-0.199725	0.828192	no_change	no_change	Cluster_1
Phlpp2	2.34635	3.58312	3.30346	2.87298	3.02648	2.5962	2.85667	1.94532	2.13639	2.38365	9.32409	12.3059	14.6752	9.50162	11.4517	12.0056	14.2381	19.4856	16.5511	15.5701	2.07317	1.0204e-22	up	up_and_full_separation	-0.299655	0.348503	no_change	no_change	0.34803	0.191299	no_change	no_change	0.647685	0.404444	no_change	no_change	Cluster_1
Ciapin1	129.009	126.911	121.797	134.955	128.168	162.422	126.307	149.046	161.331	149.777	184.062	173.688	178.292	261.801	199.461	199.303	176.058	213.63	232.855	205.462	0.805274	3.66854e-12	up	up_and_full_separation	0.304581	0.0303652	no_change	no_change	0.0882896	0.616719	no_change	no_change	-0.216292	0.758183	no_change	no_change	Cluster_1
Mthfsd	15.4993	15.7141	20.5198	21.1057	18.2097	18.5792	17.0449	20.4653	21.1982	19.3219	32.4448	30.4693	30.9799	32.5084	31.6006	39.0637	26.5021	38.8179	37.0631	35.3617	0.901744	6.26482e-11	up	up_and_full_separation	0.113608	0.600774	no_change	no_change	0.0231974	0.922973	no_change	no_change	-0.0904106	0.967471	no_change	no_change	Cluster_1
Zdhhc7	54.887	50.5188	58.2334	59.0827	55.6805	56.3222	56.6298	50.4816	59.8133	55.8117	110.626	116.357	119.846	103.84	112.667	102.168	97.8076	102.168	93.3234	98.8669	0.906747	3.48886e-17	up	up_and_full_separation	-0.0120917	0.955095	no_change	no_change	-0.171601	0.226756	no_change	no_change	-0.15951	0.84568	no_change	no_change	Cluster_1
Mau2	82.2935	93.2208	96.948	93.9917	91.6135	88.8447	95.803	81.5879	102.056	92.073	135.224	132.322	113.285	101.769	120.65	159.56	114.763	130.648	127.546	133.129	0.64999	2.61478e-07	up	up_and_full_separation	0.0872779	0.66428	no_change	no_change	0.14902	0.390478	no_change	no_change	0.0617416	0.975192	no_change	no_change	Cluster_1
Lpar2	3.39709	3.88608	6.13619	3.40416	4.20588	1.83192	5.38563	4.73767	3.80906	3.94107	8.45857	12.4747	17.6124	7.63754	11.5458	5.70781	10.0469	8.01002	9.31996	8.27117	1.70847	3.82796e-14	up	up_and_full_separation	-0.0741063	0.858907	no_change	no_change	-0.439747	0.117589	no_change	no_change	-0.36564	0.816862	no_change	no_change	Cluster_1
D230025D16Rik	40.0172	35.6958	43.2598	44.5981	40.8927	37.5542	41.2353	39.6576	45.5652	41.0031	87.7541	99.3119	92.8566	77.9821	89.4762	78.1072	80.2277	65.831	68.0593	73.0563	1.04254	3.14999e-18	up	up_and_full_separation	-0.0201144	0.932202	no_change	no_change	-0.254438	0.0883864	no_change	no_change	-0.234323	0.74048	no_change	no_change	Cluster_1
Pla2g15	18.5808	18.9581	21.6497	21.3837	20.1431	18.676	16.7289	26.557	24.7057	21.6669	38.4948	37.5322	43.2911	45.5489	41.2168	38.1438	41.6204	47.6253	46.6295	43.5048	0.893396	7.88271e-15	up	up_and_full_separation	0.0613867	0.75769	no_change	no_change	0.107244	0.522176	no_change	no_change	0.0458572	0.977944	no_change	no_change	Cluster_1
Zfp90	22.5812	34.1508	28.1235	33.2228	29.5196	27.8808	37.1403	30.0299	30.3525	31.3509	34.16	43.5042	38.4406	39.8282	38.9832	33.4292	51.3595	39.6755	35.6095	40.0184	0.605671	5.55208e-07	up	up_and_full_separation	0.134545	0.444522	no_change	no_change	-0.0211429	0.919195	no_change	no_change	-0.155688	0.880949	no_change	no_change	Cluster_1
Maml2	57.3032	60.5906	49.9949	49.9297	54.4546	49.5525	55.7829	55.4244	38.4948	49.8137	91.4815	90.7407	88.3659	80.1665	87.6887	69.0274	74.756	93.8395	57.0723	73.6738	0.927321	1.03475e-11	up	up_and_full_separation	-0.0846433	0.709891	no_change	no_change	-0.316097	0.0566754	no_change	no_change	-0.231454	0.801811	no_change	no_change	Cluster_1
Ankrd49	27.2897	27.2288	23.0047	27.3869	26.2275	21.829	22.648	26.1951	17.0449	21.9293	118.381	114.051	111.104	67.9016	102.859	91.1819	116.175	123.566	76.406	101.832	1.81488	1.25773e-53	up	up_and_full_separation	-0.334883	0.0239453	no_change	no_change	2.79762e-05	0.999862	no_change	no_change	0.334911	0.482846	no_change	no_change	Cluster_1
Vstm5	3.05859	1.85612	1.25287	1.62309	1.94767	2.75407	2.34635	0.698345	0.984289	1.69576	12.4963	8.95905	6.25239	5.14467	8.21311	7.42371	7.453	9.91027	5.35419	7.53529	2.02458	1.09554e-10	up	up_and_full_separation	-0.282296	0.573284	no_change	no_change	0.010215	0.985759	no_change	no_change	0.292511	0.940491	no_change	no_change	Cluster_1
Tmem170	1.99822	1.45364	2.31366	1.39452	1.79001	1.99822	0.730021	1.28393	2.26164	1.56846	6.24344	4.20453	6.89752	5.02547	5.59274	2.4033	3.54063	5.32671	4.97232	4.06074	1.91075	5.96531e-09	up	up_and_full_separation	-0.188483	0.738747	no_change	no_change	-0.403807	0.360859	no_change	no_change	-0.215325	0.967619	no_change	no_change	Cluster_1
Ldhd	8.50063	8.28056	9.13129	10.25	9.04062	9.72219	8.27645	9.94542	8.46631	9.10259	15.1802	13.743	17.2883	13.9094	15.0302	18.7261	14.3644	19.1821	12.8372	16.2775	0.869419	1.93375e-08	up	up_and_full_separation	0.0606009	0.824604	no_change	no_change	0.151692	0.491612	no_change	no_change	0.0910911	0.97313	no_change	no_change	Cluster_1
Usp2	20.615	21.7061	24.1953	22.2025	22.1797	22.8772	20.4891	20.3787	17.0819	20.2067	52.9098	44.3221	45.7807	40.2857	45.8246	41.5832	40.5732	49.492	30.4693	40.5294	1.13622	8.72706e-18	up	up_and_full_separation	-0.100254	0.641902	no_change	no_change	-0.131796	0.494067	no_change	no_change	-0.0315416	0.984889	no_change	no_change	Cluster_1
Tirap	14.5775	21.4509	21.3949	19.3862	19.2024	15.2951	20.2694	18.2984	22.4604	19.0808	44.4979	49.7643	59.8594	41.6613	48.9457	31.6335	46.0271	57.9225	45.3224	45.2264	1.57905	4.32739e-32	up	up_and_full_separation	0.088012	0.700392	no_change	no_change	-0.0798553	0.711258	no_change	no_change	-0.167867	0.898847	no_change	no_change	Cluster_1
Hmbs	69.4885	79.447	78.6923	78.5674	76.5488	60.4528	80.7423	72.7856	75.4531	72.3585	163.384	162.239	173.488	151.56	162.668	124.379	158.969	158.658	146.341	147.087	0.926824	1.04795e-20	up	up_and_full_separation	-0.114055	0.443608	no_change	no_change	-0.123476	0.374404	no_change	no_change	-0.00942047	0.993661	no_change	no_change	Cluster_1
Tyk2	18.7494	14.8585	19.2548	24.8505	19.4283	23.9861	18.8576	15.5786	27.9951	21.6044	31.8447	32.1716	26.91	26.8348	29.4403	29.9417	31.3772	20.3528	28.3731	27.5112	0.842309	1.54354e-07	up	up_and_full_separation	0.215316	0.338367	no_change	no_change	-0.102648	0.678737	no_change	no_change	-0.317964	0.724354	no_change	no_change	Cluster_1
Pde4a	21.4035	18.8754	15.9793	19.6911	18.9873	23.9629	20.3787	19.1063	24.3365	21.9461	43.7271	35.2788	32.602	38.5938	37.5504	33.5462	32.1416	27.8602	31.7356	31.3209	1.18294	2.9622e-34	up	up_and_full_separation	0.290591	0.0146119	no_change	no_change	-0.226903	0.0574037	no_change	no_change	-0.517494	0.0188822	no_change	down_and_full_separation	Cluster_1
Tmod2	55.223	67.5703	53.3747	46.6295	55.6994	51.4264	48.0963	47.0659	37.2674	45.964	159.263	156.352	157.224	122.084	148.731	121.895	141.358	123.675	92.4968	119.856	1.38259	1.664e-34	up	up_and_full_separation	-0.345126	0.0116917	no_change	no_change	-0.500347	5.94076e-05	no_change	no_change	-0.155222	0.874681	no_change	no_change	Cluster_1
Rora	94.319	117.05	116.31	136.609	116.072	75.9909	101.905	94.1951	75.9344	87.0063	498.104	572.978	512.902	478.981	515.741	278.339	434.768	449.244	355.669	379.505	2.06345	2.10186e-62	up	up_and_full_separation	-0.494202	0.000529342	no_change	no_change	-0.75934	9.94106e-09	down	down_and_full_separation	-0.265138	0.698724	no_change	no_change	Cluster_1
Cln6	21.1237	22.3711	23.4369	22.7814	22.4283	21.0189	23.3836	26.7976	26.3226	24.3807	63.2067	57.5189	63.4668	51.6367	58.9573	48.2638	61.0496	62.8815	50.4524	55.6618	1.23137	1.83918e-19	up	up_and_full_separation	0.0579392	0.811867	no_change	no_change	-0.0837756	0.698889	no_change	no_change	-0.141715	0.930137	no_change	no_change	Cluster_1
Tent5a	39.7974	57.1378	72.4639	57.7042	56.7758	61.7905	67.7122	76.8985	76.2767	70.6695	105.708	137.351	177.565	141.519	140.536	124.561	141.81	176.284	175.912	154.642	1.56689	5.57271e-39	up	up_and_full_separation	0.403519	0.00448205	no_change	no_change	0.131635	0.449994	no_change	no_change	-0.271884	0.659478	no_change	no_change	Cluster_1
Ulk3	11.0834	16.8571	16.0735	18.9468	15.7402	10.5903	13.7251	14.1716	16.0389	13.6315	52.4834	61.6961	45.7855	49.0348	52.25	49.9189	45.3909	37.1292	45.1721	44.4028	1.63308	2.4265e-24	up	up_and_full_separation	-0.220267	0.347909	no_change	no_change	-0.210171	0.342145	no_change	no_change	0.0100959	0.995278	no_change	no_change	Cluster_1
Rasgrf1	17.303	27.286	33.1192	22.982	25.1726	40.3654	60.1958	52.8344	46.2745	49.9175	42.896	73.9306	119.882	107.105	85.9534	75.9545	89.059	143.817	99.65	102.12	2.01012	8.88714e-29	up	up_and_full_separation	1.1428	2.68947e-09	up	up_and_full_separation	0.330209	0.156554	no_change	no_change	-0.812591	0.0769084	no_change	no_change	Cluster_1
Lactb	14.6442	14.2953	12.15	15.5509	14.1601	14.536	10.1579	13.7307	11.9009	12.5814	24.3225	24.1045	34.3688	25.4371	27.0582	22.0078	24.9181	32.2035	28.8221	26.9879	0.756024	9.03629e-07	up	up_and_full_separation	-0.20084	0.358815	no_change	no_change	0.00862561	0.975266	no_change	no_change	0.209466	0.866793	no_change	no_change	Cluster_1
Plod2	152.493	155.614	179.256	195.376	170.685	104.773	138.04	162.239	163.094	142.037	286.858	348.29	296.148	234.296	291.398	210.648	255.004	266.284	225.096	239.258	0.780507	3.12187e-10	up	up_and_full_separation	-0.276231	0.076575	no_change	no_change	-0.249636	0.105712	no_change	no_change	0.0265945	0.985874	no_change	no_change	Cluster_1
Dapk2	7.04434	6.74721	8.19044	7.27499	7.31424	6.0933	10.7037	10.0766	10.2964	9.29249	11.1206	11.9743	13.8596	13.3668	12.5803	10.0038	18.4094	11.5119	13.8401	13.4413	0.608767	0.0016471	up	up_and_full_separation	0.272012	0.29064	no_change	no_change	0.0864597	0.774244	no_change	no_change	-0.185552	0.932274	no_change	no_change	Cluster_1
Csnk1g1	20.2465	26.681	23.7988	19.7665	22.6232	25.4698	30.9188	30.8767	32.1137	29.8448	37.0888	59.4361	56.6867	35.0129	47.0561	44.1292	48.4695	52.3752	44.048	47.2555	1.20212	6.35238e-26	up	up_and_full_separation	0.43417	0.000939335	no_change	no_change	-0.0301849	0.878631	no_change	no_change	-0.464355	0.140361	no_change	no_change	Cluster_1
Rbpms2	10.0999	8.50063	11.0414	12.5488	10.5477	10.8421	12.5155	12.4336	12.0056	11.9492	51.7976	45.699	50.085	32.8024	45.096	38.8323	43.8252	37.1609	35.3746	38.7983	1.93978	2.46342e-27	up	up_and_full_separation	0.132705	0.654084	no_change	no_change	-0.223983	0.367242	no_change	no_change	-0.356688	0.73662	no_change	no_change	Cluster_1
Parp16	12.6351	13.9094	19.5924	19.6967	16.4584	12.9538	16.3047	19.0093	18.5004	16.6921	33.5281	35.0965	39.3989	32.6647	35.1721	30.8767	32.7026	36.6744	37.6227	34.4691	0.975817	6.22327e-13	up	up_and_full_separation	-0.00760247	0.979316	no_change	no_change	-0.0177807	0.940432	no_change	no_change	-0.0101783	0.994724	no_change	no_change	Cluster_1
Igdcc3	30.8531	41.9211	47.3955	39.8847	40.0136	26.1383	28.4613	32.3898	36.245	30.8086	782.767	890.828	724.54	570.487	742.155	559.845	681.68	624.738	512.902	594.791	4.19991	2.35448e-198	up	up_and_full_separation	-0.368045	0.0408567	no_change	no_change	-0.37332	0.0294723	no_change	no_change	-0.00527469	0.995853	no_change	no_change	Cluster_1
Rasa2	16.3068	22.6271	24.4804	24.0288	21.8608	17.6787	24.9332	26.5099	21.4366	22.6396	43.3357	54.7242	62.7677	36.4687	49.3241	40.2819	44.0689	54.6473	40.9934	44.9979	1.2885	1.30767e-32	up	up_and_full_separation	0.063643	0.735397	no_change	no_change	-0.202047	0.145735	no_change	no_change	-0.26569	0.600988	no_change	no_change	Cluster_1
Zfp949	15.8218	31.0162	21.0687	29.945	24.4629	29.781	32.0586	25.3915	27.6285	28.7149	50.4196	65.0756	45.2112	45.2802	51.4967	65.5861	62.483	65.9632	57.3731	62.8514	1.09212	9.73211e-12	up	up_and_full_separation	0.26227	0.227943	no_change	no_change	0.383142	0.0466351	no_change	no_change	0.120872	0.955846	no_change	no_change	Cluster_1
Faim	30.7565	30.7528	28.4318	27.8673	29.4521	24.5789	25.3545	30.2597	23.6998	25.9732	45.2112	48.0519	59.8133	43.9361	49.2531	42.7295	43.5966	56.0473	38.6422	45.2539	0.898637	3.32039e-16	up	up_and_full_separation	-0.13704	0.399198	no_change	no_change	-0.065517	0.709889	no_change	no_change	0.0715225	0.969443	no_change	no_change	Cluster_1
Cdc25a	31.3893	27.8298	30.0078	39.2636	32.1227	31.9499	37.6768	35.3427	44.874	37.4608	64.0824	73.7494	69.6141	64.7237	68.0424	61.9578	62.8668	60.2438	60.7222	61.4476	1.16711	1.40691e-29	up	up_and_full_separation	0.241523	0.0696449	no_change	no_change	-0.0806675	0.611766	no_change	no_change	-0.32219	0.387171	no_change	no_change	Cluster_1
Dhx30	2.52608	2.90788	2.82157	3.76831	3.00596	2.11753	3.8683	3.16921	2.67655	2.9579	5.00529	5.74971	5.3248	6.37739	5.61429	5.94179	6.39538	8.67614	5.8805	6.72345	1.2255	3.97967e-07	up	up_and_full_separation	0.0323456	0.945948	no_change	no_change	0.270235	0.41153	no_change	no_change	0.23789	0.933937	no_change	no_change	Cluster_1
Trib1	27.9424	36.0783	35.9964	34.7727	33.6975	14.3489	19.8011	20.6777	27.6967	20.6311	87.0779	93.5248	83.5008	79.9207	86.006	66.0066	64.9854	73.861	55.9093	65.1906	1.58227	8.73979e-27	up	up_and_full_separation	-0.654995	8.7352e-05	down	down_and_full_separation	-0.367639	0.0413152	no_change	no_change	0.287356	0.744539	no_change	no_change	Cluster_1
Gnai2	413.158	426.845	457.498	466.014	440.879	428.537	414.323	409.746	491.667	436.068	730.32	736.022	761.52	751.194	744.764	605.362	787.812	688.4	681.68	690.813	0.698726	3.82272e-10	up	up_and_full_separation	-0.0709592	0.699234	no_change	no_change	-0.142147	0.352737	no_change	no_change	-0.0711882	0.969619	no_change	no_change	Cluster_1
Cish	12.4003	17.3007	14.0351	12.4164	14.0382	16.9494	14.6518	17.3172	12.6254	15.386	23.8188	22.2927	23.3376	23.9097	23.3397	25.8155	23.9822	28.2637	25.9892	26.0127	0.987495	1.4072e-10	up	up_and_full_separation	0.224259	0.295644	no_change	no_change	0.192569	0.358958	no_change	no_change	-0.0316902	0.985874	no_change	no_change	Cluster_1
Amt	5.26571	6.42115	7.10335	5.75761	6.13696	4.42766	4.60702	5.96977	6.56002	5.39112	9.58211	9.9134	12.5967	11.4317	10.881	8.92938	9.71274	12.3059	11.9758	10.7309	0.656628	1.21149e-05	up	up_and_full_separation	-0.206352	0.333067	no_change	no_change	-0.011202	0.965581	no_change	no_change	0.19515	0.87627	no_change	no_change	Cluster_1
Crebl2	12.4164	18.0789	15.2508	16.0259	15.443	13.3502	11.1206	15.9037	9.88454	12.5648	49.3025	65.69	47.8907	36.0919	49.7438	30.3915	41.86	38.7132	38.4872	37.363	1.72482	2.49355e-25	up	up_and_full_separation	-0.246567	0.300835	no_change	no_change	-0.346094	0.0956655	no_change	no_change	-0.099527	0.97313	no_change	no_change	Cluster_1
43893	2.7263	3.75824	4.90735	3.23725	3.65728	3.80906	3.30346	5.50403	7.22219	4.95968	16.4738	15.8539	18.8896	17.0893	17.0766	15.4886	17.5492	27.4424	22.1489	20.6573	2.4764	9.4513e-40	up	up_and_full_separation	0.50612	0.0360892	no_change	no_change	0.286991	0.23525	no_change	no_change	-0.21913	0.917244	no_change	no_change	Cluster_1
Pon2	71.5777	79.1518	68.9964	80.4924	75.0546	63.6803	61.022	64.6901	51.845	60.3093	161.715	162.337	150.651	124.031	149.683	124.989	173.227	161.236	111.617	142.767	0.747183	2.96405e-12	up	up_and_full_separation	-0.37939	0.00194953	no_change	no_change	-0.106409	0.492625	no_change	no_change	0.272981	0.555547	no_change	no_change	Cluster_1
Resf1	36.8772	53.0462	48.1893	50.8304	47.2358	48.5032	55.0531	53.3599	37.6307	48.6367	75.9045	84.7165	98.56	61.4148	80.149	89.4563	94.2307	140.21	86.9631	102.715	0.945096	4.20553e-12	up	up_and_full_separation	0.0671642	0.774672	no_change	no_change	0.332602	0.0423537	no_change	no_change	0.265438	0.739824	no_change	no_change	Cluster_1
Trib3	2.70242	3.26143	3.3784	2.6879	3.00754	2.36634	3.96988	5.11715	5.15422	4.1519	12.5808	9.95804	6.92781	5.92522	8.84796	4.06512	9.43526	10.5756	8.89791	8.24348	1.41135	6.7026e-06	up	up_and_full_separation	0.419365	0.337703	no_change	no_change	-0.202539	0.667314	no_change	no_change	-0.621903	0.717887	no_change	no_change	Cluster_1
Mier3	47.2531	46.9268	40.1803	43.6227	44.4957	61.3177	71.4155	60.0357	47.5683	60.0843	144.317	149.718	144.125	76.9775	128.784	158.212	140.841	192.413	104.997	149.116	1.70515	4.62876e-49	up	up_and_full_separation	0.469992	0.000398102	no_change	no_change	0.21654	0.148776	no_change	no_change	-0.253452	0.685687	no_change	no_change	Cluster_1
Tpcn1	8.27645	9.44934	10.5222	10.1112	9.5898	10.4573	9.35366	10.8165	10.8981	10.3814	14.8087	13.7667	16.2732	22.1839	16.7581	14.1161	16.769	25.4698	23.1114	19.8666	1.00071	1.53588e-09	up	up_and_full_separation	0.196199	0.418534	no_change	no_change	0.257318	0.2294	no_change	no_change	0.0611187	0.977981	no_change	no_change	Cluster_1
Ppp1r9a	14.2582	18.9937	11.7383	17.4095	15.5999	19.5447	15.441	15.9531	16.9563	16.9738	28.1305	38.4272	28.3445	23.7223	29.6561	41.3378	28.6236	31.0982	28.4724	32.383	0.912129	1.65236e-07	up	up_and_full_separation	0.105036	0.716036	no_change	no_change	-0.0265362	0.929343	no_change	no_change	-0.131572	0.955231	no_change	no_change	Cluster_1
Zswim6	8.76267	8.14598	4.64725	5.11893	6.66871	6.05479	7.26764	5.15235	5.80177	6.06914	30.5552	27.6933	28.2789	16.1268	25.6636	23.8266	30.034	36.448	17.9641	27.0682	2.18775	3.18407e-29	up	up_and_full_separation	-0.0183047	0.963858	no_change	no_change	0.10023	0.752636	no_change	no_change	0.118534	0.97313	no_change	no_change	Cluster_1
Atg12	76.2164	81.4041	73.0989	84.256	78.7438	74.2095	72.9699	77.0915	64.0824	72.0883	151.052	197.11	196.023	127.546	167.933	141.033	163.001	150.056	123.759	144.462	1.28138	2.12729e-44	up	up_and_full_separation	-0.0875815	0.543192	no_change	no_change	-0.166755	0.163824	no_change	no_change	-0.0791732	0.946905	no_change	no_change	Cluster_1
5730522E02Rik	0.726288	0.799858	1.18339	0.666128	0.843916	0.433461	0.813117	2.14846	0.957272	1.08808	3.49848	4.46982	3.52775	3.20578	3.67546	2.43269	4.21992	4.53197	2.019	3.30089	2.19815	7.89021e-10	up	up_and_full_separation	0.273887	0.642804	no_change	no_change	-0.320131	0.517868	no_change	no_change	-0.594018	0.805802	no_change	no_change	Cluster_1
Entpd6	40.7071	43.363	49.2883	49.1369	45.6238	35.7065	38.6917	46.4958	46.7929	41.9217	137.842	116.909	115.732	117.165	121.912	129.664	111.329	120.734	135.639	124.342	1.33634	1.5326e-31	up	up_and_full_separation	-0.14546	0.392359	no_change	no_change	0.0600046	0.751225	no_change	no_change	0.205465	0.785286	no_change	no_change	Cluster_1
Rnf125	3.54566	4.70128	2.59284	2.8052	3.41124	1.92159	2.4033	3.59746	2.83221	2.68864	5.42895	8.21427	6.56761	4.98878	6.2999	5.04181	4.82123	9.07233	6.622	6.38934	0.72483	0.00699062	up	up_and_full_separation	-0.442687	0.201903	no_change	no_change	0.0335163	0.939971	no_change	no_change	0.476203	0.75859	no_change	no_change	Cluster_1
Slc35d2	2.95971	3.76013	2.90099	4.14452	3.44134	2.26779	1.54277	2.14846	2.10657	2.0164	28.9441	30.8767	29.179	22.0131	27.7532	21.2984	23.1591	26.3632	18.4823	22.3257	2.80205	8.55518e-56	up	up_and_full_separation	-0.919551	2.64873e-05	down	down_and_full_separation	-0.287185	0.202667	no_change	no_change	0.632367	0.296977	no_change	no_change	Cluster_1
Stk36	9.08644	7.10543	9.13129	10.4276	8.9377	6.06463	7.23541	6.71187	9.92307	7.48374	18.0626	15.3539	13.1704	14.0072	15.1485	16.3254	10.0745	10.1071	13.4524	12.4899	1.02892	3.46619e-09	up	up_and_full_separation	-0.171392	0.518397	no_change	no_change	-0.284072	0.206792	no_change	no_change	-0.112681	0.968812	no_change	no_change	Cluster_1
Frrs1	19.7665	24.1658	28.7019	26.7468	24.8453	23.2723	26.7371	26.0059	22.806	24.7053	37.2949	45.0381	46.0043	55.7032	46.0101	35.5983	44.4578	48.5501	46.6368	43.8108	1.08952	1.74186e-13	up	up_and_full_separation	0.0528275	0.841486	no_change	no_change	-0.136742	0.528773	no_change	no_change	-0.18957	0.887438	no_change	no_change	Cluster_1
Gucd1	27.1251	31.8609	35.0044	34.1081	32.0246	26.3632	33.0346	31.1872	36.1764	31.6903	128.447	136.182	142.548	106.587	128.441	112.037	114.051	110.275	99.9012	109.066	2.05435	1.73418e-65	up	up_and_full_separation	0.000992321	0.997574	no_change	no_change	-0.188131	0.245371	no_change	no_change	-0.189123	0.834619	no_change	no_change	Cluster_1
Cacul1	31.1136	29.0623	28.7947	22.8806	27.9628	36.1575	39.892	30.6279	28.5778	33.8138	55.1236	69.6141	64.2571	35.4261	56.1052	59.4835	68.9807	70.845	48.2787	61.897	1.21043	4.99123e-27	up	up_and_full_separation	0.329873	0.015749	no_change	no_change	0.176106	0.23856	no_change	no_change	-0.153768	0.874349	no_change	no_change	Cluster_1
Lpar6	21.4366	25.7514	26.3719	28.7986	25.5896	25.7604	34.8928	39.9513	31.5144	33.0297	70.3644	73.7737	75.0682	53.6798	68.2215	70.4227	81.8334	101.14	60.5518	78.487	1.49138	1.46651e-43	up	up_and_full_separation	0.393564	0.00186725	no_change	no_change	0.0419826	0.81596	no_change	no_change	-0.351582	0.349947	no_change	no_change	Cluster_1
Tagap	1.9059	1.73497	2.56535	1.64846	1.96367	3.13404	1.79348	2.91164	1.92159	2.44019	7.88232	5.06783	8.69876	3.93245	6.39534	10.6761	7.01322	8.49312	3.42592	7.4021	1.75055	1.83475e-15	up	up_and_full_separation	0.37117	0.230986	no_change	no_change	0.22048	0.464884	no_change	no_change	-0.15069	0.962413	no_change	no_change	Cluster_1
Tomm6	0.431431	0.698345	0.58577	0.573336	0.57222	0.163621	0.371099	0.698345	0.49581	0.432219	1.78109	1.46278	1.31037	1.53487	1.52227	1.5662	1.77541	2.81809	1.67643	1.95904	1.71575	1.5453e-05	up	up_and_full_separation	-0.267158	0.695235	no_change	no_change	0.336082	0.528773	no_change	no_change	0.60324	0.829164	no_change	no_change	Cluster_1
Fndc3a	123.675	121.262	113.171	122.566	120.169	110.755	114.61	112.178	149.579	121.78	160.267	199.419	177.041	127	165.932	185.511	194.736	244.347	150.5	193.774	0.668614	1.39112e-07	up	up_and_full_separation	0.0565866	0.79364	no_change	no_change	0.186863	0.262654	no_change	no_change	0.130276	0.927203	no_change	no_change	Cluster_1
Znrf1	54.3703	68.7947	58.9794	72.1115	63.564	64.4028	62.8815	52.964	62.9224	60.7927	122.182	120.734	93.7072	100.956	109.395	124.782	88.7944	104.074	95.0873	103.184	1.03892	8.61248e-13	up	up_and_full_separation	0.00106232	0.997995	no_change	no_change	-0.0777619	0.742419	no_change	no_change	-0.0788243	0.974098	no_change	no_change	Cluster_1
Igf2bp2	106.205	93.03	83.0918	89.2938	92.9051	129.528	118.32	86.1779	101.022	108.762	297.883	273.522	174.374	157.922	225.925	303.402	289.848	178.101	145.414	229.191	1.47261	2.44108e-37	up	up_and_full_separation	0.303943	0.0348167	no_change	no_change	0.0394972	0.841211	no_change	no_change	-0.264446	0.652065	no_change	no_change	Cluster_1
Reep4	10.329	10.8035	11.8635	12.6146	11.4027	14.7719	11.1151	15.2389	19.0598	15.0464	65.665	53.6542	52.8104	56.2697	57.0998	60.9696	55.4167	72.9181	66.3544	63.9147	2.21303	2.19471e-51	up	up_and_full_separation	0.333662	0.0859637	no_change	no_change	0.146935	0.49173	no_change	no_change	-0.186727	0.895262	no_change	no_change	Cluster_1
Pank1	24.2603	20.1344	25.655	24.5405	23.6475	24.8059	21.792	25.3053	21.6817	23.3962	62.9224	56.951	59.4215	56.5519	58.9617	49.0145	55.0787	60.6632	48.4493	53.3014	1.34708	2.92669e-38	up	up_and_full_separation	0.0211029	0.917484	no_change	no_change	-0.097944	0.525828	no_change	no_change	-0.119047	0.919218	no_change	no_change	Cluster_1
Pcgf3	35.5572	31.3547	38.2358	33.6466	34.6986	26.9245	25.5087	37.2949	31.7876	30.3789	75.1066	79.546	96.1562	59.0247	77.4584	55.7345	64.0024	88.3421	66.1135	68.5481	1.27863	3.21382e-37	up	up_and_full_separation	-0.210615	0.116228	no_change	no_change	-0.272924	0.0236236	no_change	no_change	-0.0623094	0.972811	no_change	no_change	Cluster_1
Alg3	26.1634	26.7774	29.3819	26.572	27.2237	27.3925	21.4509	28.3164	29.9082	26.767	74.5736	58.5867	64.2076	62.3629	64.9327	64.2571	57.0481	74.4533	64.7872	65.1364	1.1809	1.15721e-20	up	up_and_full_separation	-0.0805848	0.708255	no_change	no_change	0.00405468	0.986448	no_change	no_change	0.0846395	0.967369	no_change	no_change	Cluster_1
Klf9	65.5861	75.1517	72.4238	64.1066	69.3171	104.376	92.18	80.6498	95.1826	93.0972	211.185	222.701	235.671	209.741	219.824	321.505	368.191	341.598	234.849	316.536	1.61344	2.58784e-40	up	up_and_full_separation	0.438624	0.00192362	no_change	no_change	0.567891	2.0442e-05	no_change	no_change	0.129267	0.926527	no_change	no_change	Cluster_1
Ppargc1b	8.09382	10.6839	8.08676	9.04499	8.97738	10.3041	10.2521	6.71573	9.94542	9.30432	41.8475	38.0209	28.2901	35.1316	35.8225	34.5025	30.1427	24.5789	29.73	29.7385	1.98693	2.28862e-71	up	up_and_full_separation	0.0763054	0.700392	no_change	no_change	-0.237662	0.080258	no_change	no_change	-0.313968	0.492545	no_change	no_change	Cluster_1
Map9	24.3365	27.8917	31.4166	35.4261	29.7677	32.695	33.5025	35.5572	30.8928	33.1619	45.9123	52.4981	58.2134	56.5885	53.3031	48.9608	47.1914	51.6801	47.6605	48.8732	1.05402	7.96125e-18	up	up_and_full_separation	0.20038	0.234183	no_change	no_change	-0.151246	0.376514	no_change	no_change	-0.351626	0.454972	no_change	no_change	Cluster_1
Gucy1a1	57.1779	45.699	56.1136	62.1424	55.2832	44.6417	48.7775	67.1846	58.853	54.8642	72.9963	69.1964	89.8214	62.5396	73.6384	60.2194	75.2668	64.2702	62.9093	65.6664	0.624951	1.71537e-07	up	up_and_full_separation	0.0353138	0.869686	no_change	no_change	-0.105849	0.544222	no_change	no_change	-0.141163	0.906992	no_change	no_change	Cluster_1
Rnf225	2.00369	1.2877	2.56904	2.5302	2.09766	2.19599	1.83192	1.94532	2.26367	2.05923	4.8967	4.03359	2.82875	4.50806	4.06677	2.46244	4.07973	3.99387	3.43383	3.49247	1.10971	0.00026787	up	up_and_full_separation	0.00911484	0.989276	no_change	no_change	-0.193312	0.670515	no_change	no_change	-0.202427	0.962413	no_change	no_change	Cluster_1
Coil	5.55196	7.48974	5.0624	5.70631	5.9526	3.21688	6.3096	6.32807	4.93556	5.19752	8.48999	10.9453	9.49221	9.76454	9.67301	9.52525	11.3784	10.143	11.3584	10.6013	0.638251	0.000602725	up	up_and_full_separation	-0.202674	0.452134	no_change	no_change	0.171195	0.50834	no_change	no_change	0.373869	0.698995	no_change	no_change	Cluster_1
Ccdc17	4.39968	5.36904	6.10278	6.70115	5.64316	5.8641	3.97194	4.89862	3.68438	4.60476	13.3266	13.71	10.2314	9.61765	11.7214	10.474	10.7929	16.453	12.2935	12.5033	0.905226	6.0038e-05	up	up_and_full_separation	-0.323522	0.29783	no_change	no_change	0.0681578	0.852904	no_change	no_change	0.39168	0.781647	no_change	no_change	Cluster_1
Ypel4	2.44724	4.91941	4.35012	4.35012	4.01672	3.46536	2.13639	3.19728	4.0763	3.21883	18.6854	22.2958	18.1655	14.0092	18.289	16.5511	14.9658	21.3026	14.8955	16.9287	2.04696	1.87433e-16	up	up_and_full_separation	-0.358826	0.322252	no_change	no_change	-0.121642	0.761793	no_change	no_change	0.237184	0.940491	no_change	no_change	Cluster_1
Zfp551	4.08706	4.30452	6.85951	4.41421	4.91633	2.13952	5.02945	4.37043	4.27496	3.95359	13.5244	15.6841	21.5142	14.6876	16.3526	10.6505	19.3012	11.3217	12.159	13.3581	1.55162	1.18222e-12	up	up_and_full_separation	-0.378853	0.210088	no_change	no_change	-0.253926	0.397933	no_change	no_change	0.124928	0.974098	no_change	no_change	Cluster_1
Lrrc58	306.321	251.652	186.646	244.871	247.372	209.47	201.559	229.783	184.565	206.344	631.201	730.32	583.103	322.917	566.885	486.484	495.222	599.945	315.084	474.184	1.21244	4.05755e-17	up	up_and_full_separation	-0.282158	0.135657	no_change	no_change	-0.417026	0.0140198	no_change	no_change	-0.134868	0.940491	no_change	no_change	Cluster_1
Zfc3h1	21.9731	30.9115	20.2766	26.1634	24.8311	25.7184	21.8607	18.4238	30.0133	24.0041	49.7772	60.7866	38.1306	36.4998	46.2985	57.0812	45.9046	39.7604	43.6058	46.588	1.07097	5.45617e-13	up	up_and_full_separation	-0.00944839	0.97553	no_change	no_change	-0.0300765	0.90828	no_change	no_change	-0.0206281	0.99163	no_change	no_change	Cluster_1
Ccnd3	232.156	225.096	239.986	236.232	233.368	239.986	210.325	230.501	272.644	238.364	605.362	574.776	570.487	511.085	565.427	550.183	548.268	552.171	493.526	536.037	1.40076	2.90767e-55	up	up_and_full_separation	0.0661481	0.653831	no_change	no_change	-0.0703167	0.614649	no_change	no_change	-0.136465	0.844908	no_change	no_change	Cluster_1
Chchd4	17.6625	16.1761	16.6104	16.5759	16.7562	22.2335	18.2594	18.1545	17.1352	18.9457	42.9549	45.7074	55.3369	39.4547	45.8635	43.8217	40.0751	58.9794	44.0561	46.7331	1.43471	3.78813e-26	up	up_and_full_separation	0.184669	0.351503	no_change	no_change	0.0935355	0.6584	no_change	no_change	-0.0911335	0.966706	no_change	no_change	Cluster_1
Polq	0.728126	0.854096	0.517965	0.932841	0.758257	0.284757	0.685935	0.615607	1.41879	0.751272	1.23117	2.28574	1.57488	1.14253	1.55858	2.57066	1.312	3.10853	1.48162	2.1182	1.26383	0.0061757	up	up_and_full_separation	-0.0887767	0.915833	no_change	no_change	0.33338	0.602873	no_change	no_change	0.422157	0.936546	no_change	no_change	Cluster_1
Jdp2	32.5439	35.7189	36.6969	40.2857	36.3113	29.2088	31.1997	34.7251	31.3028	31.6091	62.6085	71.8238	80.037	72.9963	71.8664	59.3473	70.9969	81.9386	69.2258	70.3771	0.836483	3.73334e-14	up	up_and_full_separation	-0.270969	0.0507677	no_change	no_change	-0.0403522	0.826511	no_change	no_change	0.230617	0.700897	no_change	no_change	Cluster_1
Igsf9b	5.61648	4.7765	5.3248	3.19135	4.72728	7.83148	6.3096	6.05686	5.48553	6.42087	7.09644	8.33371	9.30549	8.88656	8.40555	9.67438	9.65202	6.94086	10.2592	9.13161	0.598382	0.0100434	up	up_and_full_separation	0.396247	0.171802	no_change	no_change	-0.133097	0.697154	no_change	no_change	-0.529344	0.591866	no_change	no_change	Cluster_1
Zbed4	6.83194	3.49848	3.86212	3.67318	4.46643	7.33521	2.98584	3.62334	4.33542	4.56996	12.3367	12.5078	16.8842	10.1295	12.9645	11.2495	14.2663	15.9239	8.88258	12.5806	1.84269	6.38902e-14	up	up_and_full_separation	0.114262	0.791717	no_change	no_change	-0.0285136	0.948746	no_change	no_change	-0.142776	0.97339	no_change	no_change	Cluster_1
Ube2f	38.6422	42.3379	39.8847	40.859	40.4309	42.1998	36.1764	45.0129	37.6768	40.2665	75.2096	70.4136	86.2572	56.7428	72.1558	59.9974	65.2642	83.0918	68.3226	69.169	1.09036	3.90484e-19	up	up_and_full_separation	0.0674414	0.746148	no_change	no_change	-0.044075	0.830194	no_change	no_change	-0.111516	0.942285	no_change	no_change	Cluster_1
Cpne2	22.05	20.0819	16.553	19.7486	19.6084	19.6115	16.3845	17.3427	17.9445	17.8208	47.6191	37.9939	44.7599	41.4364	42.9523	37.9939	43.4019	32.4027	32.4027	36.5503	0.972749	4.63695e-13	up	up_and_full_separation	-0.180892	0.35111	no_change	no_change	-0.216616	0.215643	no_change	no_change	-0.035724	0.983445	no_change	no_change	Cluster_1
Lif	0.340123	0.49581	0.271378	1.04882	0.539032	0.317893	0.999416	1.12422	1.52751	0.992261	2.32056	2.74003	2.43422	2.24003	2.43371	2.95066	1.51294	2.13265	2.97845	2.39368	2.31743	7.68871e-09	up	up_and_full_separation	0.63875	0.251876	no_change	no_change	-0.0404795	0.951238	no_change	no_change	-0.67923	0.785154	no_change	no_change	Cluster_1
Neurl1b	3.30911	3.56168	4.21992	4.62366	3.92859	3.96762	3.44149	1.61754	2.99085	3.00437	11.3138	9.55408	14.8293	6.83754	10.6337	8.14598	9.61765	8.21781	9.08644	8.76697	1.68261	3.99832e-09	up	up_and_full_separation	-0.396427	0.332659	no_change	no_change	-0.303524	0.449528	no_change	no_change	0.0929032	0.980114	no_change	no_change	Cluster_1
Tmem30b	304.728	335.238	319.355	347.74	326.765	269.829	296.148	294.28	277.936	284.548	870.364	979.102	907.659	591.918	837.261	773.338	870.364	652.202	523.664	704.892	1.38639	2.55251e-23	up	up_and_full_separation	-0.16545	0.423703	no_change	no_change	-0.297581	0.0893639	no_change	no_change	-0.132131	0.940491	no_change	no_change	Cluster_1
Dhrs11	9.29175	11.6126	13.5928	14.1951	12.1731	14.7719	11.6276	12.6791	11.7747	12.7133	22.2702	18.6672	17.8767	19.8046	19.6547	20.784	16.3068	19.5323	19.5537	19.0442	0.593423	0.000253925	up	up_and_full_separation	0.00499192	0.988806	no_change	no_change	-0.0512987	0.845459	no_change	no_change	-0.0562906	0.977981	no_change	no_change	Cluster_1
Gjc1	46.0996	45.509	45.7074	40.2001	44.379	52.0931	54.6081	53.4914	49.0498	52.3106	68.491	76.1306	86.8098	67.0371	74.6171	75.8046	94.5465	89.8367	70.1225	82.5776	0.730868	8.99523e-14	up	up_and_full_separation	0.236631	0.0529506	no_change	no_change	0.201691	0.0976142	no_change	no_change	-0.0349406	0.978291	no_change	no_change	Cluster_1
Zfp395	32.9991	41.3701	38.8512	35.3248	37.1363	32.6407	52.3345	33.5994	53.0424	42.9042	57.1838	63.7518	52.2433	57.3301	57.6273	44.2168	74.3175	41.1672	61.5338	55.3088	0.808275	7.95988e-11	up	up_and_full_separation	0.234987	0.148599	no_change	no_change	-0.0534287	0.794467	no_change	no_change	-0.288415	0.624103	no_change	no_change	Cluster_1
Ppp1r18	17.5692	18.5494	18.5254	18.7281	18.343	17.4697	17.0763	19.1634	22.731	19.1101	30.1269	28.7446	24.8861	33.6954	29.3632	26.5549	24.7673	31.7688	33.968	29.2648	0.686242	4.00514e-08	up	up_and_full_separation	0.066629	0.751626	no_change	no_change	0.0348962	0.86774	no_change	no_change	-0.0317327	0.983445	no_change	no_change	Cluster_1
Ppm1h	19.9015	22.7073	17.163	17.4854	19.3143	24.3651	22.3627	20.7273	17.4854	21.2351	36.1457	47.2799	50.7487	34.6935	42.217	36.2614	45.4936	58.5652	38.5001	44.7051	1.35899	8.38477e-17	up	up_and_full_separation	0.227253	0.330504	no_change	no_change	0.0525972	0.849083	no_change	no_change	-0.174656	0.923323	no_change	no_change	Cluster_1
Pik3ip1	84.811	122.287	122.287	103.35	108.184	82.14	118.762	113.048	108.468	105.605	230.999	322.917	270.86	246.741	267.879	213.065	370.744	327.424	276.871	297.026	1.1633	2.689e-30	up	up_and_full_separation	-0.0641653	0.710941	no_change	no_change	0.145075	0.297982	no_change	no_change	0.209241	0.721602	no_change	no_change	Cluster_1
Bmp2k	16.3845	12.9269	14.7719	13.6057	14.4222	16.3254	15.0515	16.0477	15.9629	15.8469	29.5653	27.8398	30.5779	27.9234	28.9766	28.2093	26.3632	38.9293	25.4299	29.7329	1.1799	3.31739e-23	up	up_and_full_separation	0.182002	0.28122	no_change	no_change	-0.0537632	0.784001	no_change	no_change	-0.235765	0.737338	no_change	no_change	Cluster_1
Pbx2	20.2751	21.9731	19.7445	24.7562	21.6872	22.4533	19.0006	17.4659	20.2694	19.7973	92.4311	85.6179	77.7819	79.1129	83.736	74.3831	72.297	93.2683	75.9909	78.9848	1.88724	9.13763e-40	up	up_and_full_separation	-0.141905	0.5278	no_change	no_change	-0.0428132	0.862313	no_change	no_change	0.0990918	0.96401	no_change	no_change	Cluster_1
Cnot6l	14.5395	16.0713	15.1988	15.9696	15.4448	21.7044	20.4245	28.2637	18.187	22.1449	54.1994	59.6155	61.5939	37.7763	53.2963	54.6789	72.2579	78.5674	50.0497	63.8885	1.6828	6.05351e-51	up	up_and_full_separation	0.452023	0.00052122	no_change	no_change	0.0249508	0.898269	no_change	no_change	-0.427072	0.202941	no_change	no_change	Cluster_1
Dusp5	10.1017	10.1391	11.4737	10.1112	10.4564	14.8016	10.3202	11.4654	13.5909	12.5445	28.6835	31.3379	36.7427	37.457	33.5553	30.188	31.7215	38.8678	30.8928	32.9175	1.50521	7.51312e-28	up	up_and_full_separation	0.227773	0.240144	no_change	no_change	-0.00753576	0.976349	no_change	no_change	-0.235309	0.805802	no_change	no_change	Cluster_1
Gna11	119.427	114.086	113.465	114.023	115.25	119.681	118.107	116.827	119.427	118.51	217.633	196.502	218.771	228.903	215.452	198.462	197.25	216.339	218.994	207.761	0.846457	2.24263e-23	up	up_and_full_separation	0.044818	0.760344	no_change	no_change	-0.0213632	0.885981	no_change	no_change	-0.0661812	0.955208	no_change	no_change	Cluster_1
Tet3	57.1838	64.0024	60.2251	46.7457	57.0393	70.2342	62.2854	72.137	81.6464	71.5757	112.58	131.221	120.497	99.4553	115.938	127.339	153.92	179.469	122.94	145.917	0.960541	6.34246e-20	up	up_and_full_separation	0.297012	0.0199682	no_change	no_change	0.103918	0.499179	no_change	no_change	-0.193094	0.772568	no_change	no_change	Cluster_1
Ankrd27	30.4348	26.158	25.3937	32.1565	28.5358	25.9583	22.9783	23.484	32.4966	26.2293	68.9382	61.4484	44.1039	46.6295	55.28	59.9525	49.1974	41.8249	38.8377	47.4531	1.13803	6.91241e-15	up	up_and_full_separation	-0.0370641	0.893727	no_change	no_change	-0.169278	0.411331	no_change	no_change	-0.132214	0.942676	no_change	no_change	Cluster_1
Rnf44	56.8904	63.9082	43.3135	57.7455	55.4644	63.881	57.5438	50.6616	62.0398	58.5315	161.236	151.244	121.755	101.14	133.844	105.443	107.177	97.3906	86.904	99.2286	1.42298	3.25139e-26	up	up_and_full_separation	0.139627	0.495504	no_change	no_change	-0.393947	0.0132656	no_change	no_change	-0.533574	0.159784	no_change	no_change	Cluster_1
Rubcnl	0.163621	0.643129	0.771633	0.666128	0.561128	0.119575	0.601397	1.15558	0.632253	0.627202	0.881135	1.26403	0.83884	0.987405	0.992853	0.277013	0.787621	1.68143	0.685935	0.858001	1.03416	0.0452078	up	up_and_full_separation	0.134503	0.879838	no_change	no_change	-0.179639	0.812556	no_change	no_change	-0.314142	0.965708	no_change	no_change	Cluster_1
Parm1	43.8678	41.8904	37.3244	40.8705	40.9883	32.8151	40.318	40.859	33.5025	36.8736	67.0594	57.1838	53.669	63.7315	60.4109	54.0743	59.7051	71.1169	62.0561	61.7381	0.818422	1.20479e-08	up	up_and_full_separation	-0.0716088	0.769217	no_change	no_change	0.0644155	0.783422	no_change	no_change	0.136024	0.938885	no_change	no_change	Cluster_1
Vat1	13.0858	13.6739	13.0301	13.4185	13.3021	9.36888	10.8981	8.90483	12.3331	10.3762	46.2268	40.5407	39.2425	43.063	42.2683	26.1634	26.0804	32.4379	31.6407	29.0806	1.46537	3.18345e-31	up	up_and_full_separation	-0.369405	0.0202569	no_change	no_change	-0.528816	0.000135283	no_change	no_change	-0.15941	0.898558	no_change	no_change	Cluster_1
Htr2a	1.35805	1.26595	1.0047	2.40669	1.50885	1.52751	1.73346	2.03491	2.16739	1.86582	2.8052	3.20944	2.89514	2.90625	2.95401	3.02252	4.17696	1.22016	2.10281	2.63061	1.46909	1.03018e-05	up	up_and_full_separation	0.421633	0.369468	no_change	no_change	-0.218597	0.662553	no_change	no_change	-0.640231	0.734237	no_change	no_change	Cluster_1
Zbtb7a	42.6456	50.277	49.1612	44.9556	46.7599	43.4147	42.9366	41.1132	45.252	43.1791	318.171	340.28	279.198	287.216	306.216	279.835	321.07	382.423	310.474	323.45	2.95912	1.19141e-168	up	up_and_full_separation	-0.0441793	0.822836	no_change	no_change	0.0307126	0.869642	no_change	no_change	0.0748919	0.964398	no_change	no_change	Cluster_1
Egln3	3.74101	2.46244	4.0763	3.71735	3.49927	4.57071	3.41164	6.11646	5.65663	4.93886	7.40308	6.0459	8.93274	7.58734	7.49226	5.99924	6.15509	10.9844	7.69802	7.70918	0.995601	7.225e-08	up	up_and_full_separation	0.476411	0.0346539	no_change	no_change	0.0281704	0.927838	no_change	no_change	-0.448241	0.577749	no_change	no_change	Cluster_1
Secisbp2	14.0614	14.6132	14.2601	18.1232	15.2645	17.9604	15.4868	18.0357	16.5759	17.0147	28.7273	22.9783	30.0693	28.0658	27.4602	27.1049	23.1008	26.2117	30.8296	26.8118	0.82656	2.06014e-11	up	up_and_full_separation	0.17588	0.312497	no_change	no_change	0.00880746	0.967927	no_change	no_change	-0.167073	0.872505	no_change	no_change	Cluster_1
1110059E24Rik	44.6072	42.1147	37.6574	47.437	42.9541	40.318	46.0043	49.1369	30.4661	41.4813	88.6732	83.636	85.087	66.1493	80.8864	67.3481	73.6075	88.6865	58.0504	71.9231	0.743148	4.93753e-11	up	up_and_full_separation	-0.175525	0.259143	no_change	no_change	-0.182851	0.21362	no_change	no_change	-0.00732638	0.994993	no_change	no_change	Cluster_1
Plekhj1	40.4316	53.0621	44.3383	41.5964	44.8571	44.755	39.9993	44.3493	40.4087	42.3781	100.172	93.6255	87.422	85.087	91.5765	83.3313	73.3704	116.09	88.3659	90.2895	0.907834	1.69506e-12	up	up_and_full_separation	-0.124343	0.526103	no_change	no_change	-0.0561976	0.790719	no_change	no_change	0.0681455	0.97423	no_change	no_change	Cluster_1
Adrb1	3.05859	2.49834	0.771633	1.04882	1.84435	2.11905	2.31715	1.61754	0.722208	1.69399	14.5064	12.376	5.19926	7.56747	9.91229	6.15899	6.52324	5.32984	7.51976	6.38296	2.3569	1.16358e-12	up	up_and_full_separation	-0.00534356	0.994545	no_change	no_change	-0.468298	0.279152	no_change	no_change	-0.462954	0.865003	no_change	no_change	Cluster_1
Mid1	1.71429	1.75522	1.37253	0.989489	1.45788	1.95387	1.92159	2.03491	1.52751	1.85947	2.21484	2.6028	3.79031	3.349	2.98924	2.31177	3.40416	1.95085	4.48968	3.03911	1.39949	2.96578e-05	up	up_and_full_separation	0.472409	0.302502	no_change	no_change	0.0311251	0.957864	no_change	no_change	-0.441284	0.872153	no_change	no_change	Cluster_1
Fbxo33	14.3248	16.9193	14.7438	16.9748	15.7407	18.8294	19.5211	19.1299	19.1359	19.1541	29.7631	33.6753	31.5093	21.282	29.0574	37.2674	34.5477	29.1609	23.3965	31.0931	0.919867	2.57732e-12	up	up_and_full_separation	0.318756	0.0516844	no_change	no_change	0.154661	0.395021	no_change	no_change	-0.164095	0.893858	no_change	no_change	Cluster_1
Ccl7	2.75006	3.14332	2.85125	2.47843	2.80577	1.76569	1.76795	3.46536	2.19243	2.29786	14.2876	13.643	18.8275	12.9025	14.9152	8.54726	10.4964	20.4504	12.9095	13.1009	2.35847	8.12704e-36	up	up_and_full_separation	-0.384133	0.15885	no_change	no_change	-0.23187	0.357625	no_change	no_change	0.152264	0.953994	no_change	no_change	Cluster_1
Klf16	8.05034	7.83148	9.13334	7.16972	8.04622	8.8546	8.36923	7.21877	10.7249	8.79187	16.0915	14.6876	23.4445	15.7438	17.4919	16.1709	14.3992	13.6489	16.8199	15.2597	0.889529	3.43932e-07	up	up_and_full_separation	0.123105	0.661245	no_change	no_change	-0.185093	0.446014	no_change	no_change	-0.308198	0.779506	no_change	no_change	Cluster_1
Foxa1	1.28393	0.799858	1.35085	1.23117	1.16645	0.300998	1.24422	0.916151	1.15406	0.903855	1.85451	2.34274	1.91776	2.75199	2.21675	0.619605	2.01707	3.99736	2.55742	2.29786	1.07401	0.0172366	up	up_and_full_separation	-0.436925	0.499873	no_change	no_change	-0.0464142	0.951427	no_change	no_change	0.390511	0.941117	no_change	no_change	Cluster_1
Midn	1.82643	3.14516	4.60346	5.01037	3.64636	3.91019	2.81996	3.91962	4.22503	3.7187	9.7997	10.6355	12.2473	11.4674	11.0375	11.2094	10.682	15.9629	12.1608	12.5038	1.69586	3.15811e-14	up	up_and_full_separation	0.156692	0.675441	no_change	no_change	0.188555	0.562246	no_change	no_change	0.0318631	0.991367	no_change	no_change	Cluster_1
Zswim4	43.1547	56.2584	51.5631	47.6963	49.6681	56.3754	66.0971	50.6042	73.8851	61.7404	89.4159	111.024	93.1311	85.354	94.7312	108.568	125.492	63.1903	87.5456	96.199	1.12812	3.88377e-17	up	up_and_full_separation	0.395316	0.013614	no_change	no_change	0.012502	0.959422	no_change	no_change	-0.382814	0.458505	no_change	no_change	Cluster_1
Tnfsf9	1.46486	1.41025	1.37253	1.345	1.39816	1.61047	1.56417	1.04882	2.07716	1.57516	2.8052	2.67655	3.0919	3.09003	2.91592	2.89514	2.6223	2.84385	2.38099	2.68557	1.11957	6.97247e-05	up	up_and_full_separation	0.184807	0.685898	no_change	no_change	-0.0967889	0.827656	no_change	no_change	-0.281596	0.928784	no_change	no_change	Cluster_1
Mrps2	38.0726	40.5135	41.2858	41.8968	40.4422	44.9036	34.7022	45.8216	38.4054	40.9582	95.3674	89.7698	112.837	76.2954	93.5675	83.844	93.9686	105.817	73.4717	89.2753	1.06373	1.43658e-17	up	up_and_full_separation	-0.0174309	0.943301	no_change	no_change	-0.0430356	0.837028	no_change	no_change	-0.0256047	0.985874	no_change	no_change	Cluster_1
Cep19	27.4909	30.377	25.4754	32.6293	28.9932	26.5977	25.8681	27.7852	25.4754	26.4316	88.9713	79.9877	91.5624	76.0076	84.1322	57.034	70.8981	84.1203	63.006	68.7646	1.43055	2.07589e-32	up	up_and_full_separation	-0.180953	0.296026	no_change	no_change	-0.295905	0.0448396	no_change	no_change	-0.114952	0.940491	no_change	no_change	Cluster_1
Polr3g	8.12349	8.50649	9.38163	11.0024	9.25349	6.52324	5.39061	6.66795	7.97133	6.63828	49.492	57.996	59.92	38.6622	51.5175	31.3083	38.998	40.3375	35.4127	36.5141	2.35398	3.91025e-55	up	up_and_full_separation	-0.506215	0.006895	no_change	no_change	-0.451202	0.00998854	no_change	no_change	0.0550135	0.978504	no_change	no_change	Cluster_1
Fam214b	29.3037	35.0081	34.7006	36.7665	33.9447	21.1907	24.1441	27.405	32.2035	26.2358	157.555	167.318	157.834	151.244	158.487	102.502	123.087	123.711	115.347	116.162	2.17686	2.84959e-83	up	up_and_full_separation	-0.378321	0.00580634	no_change	no_change	-0.423497	0.000960771	no_change	no_change	-0.0451755	0.977944	no_change	no_change	Cluster_1
Prtg	5.85483	6.01498	6.58716	5.43453	5.97288	3.7269	5.46934	7.37161	7.07934	5.9118	68.711	92.1424	84.164	44.2542	72.3179	41.6392	98.56	77.6344	40.927	64.6902	3.57209	1.09426e-76	up	up_and_full_separation	-0.0457259	0.905105	no_change	no_change	-0.354205	0.149145	no_change	no_change	-0.308479	0.829017	no_change	no_change	Cluster_1
Dnajb5	9.80879	7.69426	11.6239	7.06668	9.04842	9.80879	9.01365	8.64891	9.83636	9.32693	33.61	36.1388	41.6357	26.681	34.5164	25.9178	43.3047	30.3063	29.1882	32.1792	2.18002	4.54224e-45	up	up_and_full_separation	0.149722	0.545154	no_change	no_change	-0.0850355	0.735392	no_change	no_change	-0.234757	0.844908	no_change	no_change	Cluster_1
Smug1	25.7031	27.1978	22.0918	25.5638	25.1391	20.6526	23.8694	22.0203	22.9426	22.3712	50.096	43.9135	50.2605	42.3007	46.6427	43.7271	45.2274	55.5628	39.4912	46.0021	0.992004	2.9642e-14	up	up_and_full_separation	-0.103925	0.618857	no_change	no_change	0.0393066	0.859118	no_change	no_change	0.143232	0.920057	no_change	no_change	Cluster_1
Sigmar1	62.0924	56.7319	56.6049	53.7276	57.2892	55.9447	40.5921	55.5896	50.8105	50.7342	146.282	113.097	114.713	113.859	121.988	101.528	100.956	109.833	122.865	108.796	0.968113	2.00553e-17	up	up_and_full_separation	-0.237201	0.110616	no_change	no_change	-0.167064	0.276564	no_change	no_change	0.0701376	0.972541	no_change	no_change	Cluster_1
Slf2	32.5176	26.4832	29.73	30.2843	29.7538	39.5372	42.505	39.2601	45.8688	41.7928	99.1542	111.329	103.737	63.8922	94.5282	110.275	130.514	145.764	93.9917	120.136	1.84112	5.01925e-53	up	up_and_full_separation	0.517751	0.000154291	no_change	no_change	0.296842	0.0435502	no_change	no_change	-0.220909	0.778738	no_change	no_change	Cluster_1
Vezt	31.1696	27.7045	28.0221	30.8431	29.4348	39.6353	32.1829	39.7731	35.3746	36.7415	58.0504	50.4032	69.1964	50.593	57.0607	66.4112	57.8042	78.2882	46.8667	62.3426	0.831186	1.41832e-11	up	up_and_full_separation	0.232692	0.150118	no_change	no_change	-0.10306	0.573317	no_change	no_change	-0.335752	0.490547	no_change	no_change	Cluster_1
Prr5	10.8981	11.7079	11.6257	9.63378	10.9664	9.05599	11.4877	11.0102	13.2937	11.2119	32.0024	36.3448	38.7862	29.945	34.2696	20.1344	32.0771	36.48	27.8398	29.1328	1.39303	2.57272e-19	up	up_and_full_separation	0.00907581	0.978424	no_change	no_change	-0.284668	0.146913	no_change	no_change	-0.293744	0.756782	no_change	no_change	Cluster_1
Mgat5	9.01365	8.19963	7.97133	7.29843	8.12076	8.03226	6.59523	8.17778	7.453	7.56457	14.0651	13.9225	15.208	10.4111	13.4017	14.429	15.5324	21.5913	14.2953	16.462	0.786866	1.03639e-07	up	up_and_full_separation	-0.0722601	0.777649	no_change	no_change	0.16447	0.418002	no_change	no_change	0.23673	0.815406	no_change	no_change	Cluster_1
Gxylt1	31.0328	27.5063	28.0912	22.7073	27.3344	26.8293	28.8498	33.297	31.9785	30.2386	48.0831	59.3336	58.9149	35.0965	50.357	50.7518	60.3912	61.2714	47.8782	55.0731	1.07174	1.50228e-23	up	up_and_full_separation	0.190405	0.19192	no_change	no_change	0.114884	0.456716	no_change	no_change	-0.0755204	0.961386	no_change	no_change	Cluster_1
Fstl4	3.90262	2.99839	5.14645	6.02598	4.51836	2.39974	4.02466	4.19237	2.90625	3.38076	7.70546	7.77824	7.65417	6.15693	7.3237	5.04368	4.93556	8.64318	7.01846	6.41022	0.945797	0.000387116	up	up_and_full_separation	-0.402056	0.260956	no_change	no_change	-0.198931	0.609719	no_change	no_change	0.203125	0.952495	no_change	no_change	Cluster_1
Lzts1	10.9879	11.9724	11.8953	11.3345	11.5475	8.75594	13.1614	10.7189	10.3644	10.7502	13.4241	18.3381	17.067	18.0769	16.7265	16.6365	16.0458	23.291	22.6038	19.6443	0.786702	1.786e-06	up	up_and_full_separation	-0.0194066	0.951862	no_change	no_change	0.263019	0.209738	no_change	no_change	0.282426	0.791567	no_change	no_change	Cluster_1
Gadd45a	13.7079	20.182	15.066	16.494	16.3625	12.3367	16.9563	14.4048	16.553	15.0627	30.8076	42.4178	36.2936	34.6151	36.0335	28.0085	34.7836	43.5683	31.3893	34.4374	1.10558	8.33531e-16	up	up_and_full_separation	-0.145803	0.486683	no_change	no_change	-0.0638182	0.777129	no_change	no_change	0.0819851	0.97313	no_change	no_change	Cluster_1
Sec24a	14.4641	13.4668	12.7563	14.855	13.8855	16.6851	15.4445	19.8658	17.0947	17.2725	25.5145	32.2767	27.8808	15.7944	25.3666	21.8538	27.1978	34.0252	22.274	26.3377	1.0396	8.55104e-12	up	up_and_full_separation	0.348965	0.0689956	no_change	no_change	0.0361769	0.890972	no_change	no_change	-0.312789	0.70669	no_change	no_change	Cluster_1
Cep135	3.11974	3.63485	3.9421	4.22169	3.7296	4.84118	6.46544	3.49848	5.76728	5.14309	8.30987	8.03226	6.35551	6.8652	7.39071	9.08644	10.6876	7.23194	6.91791	8.48097	1.26733	1.51021e-10	up	up_and_full_separation	0.512057	0.0344875	no_change	no_change	0.185922	0.510875	no_change	no_change	-0.326135	0.807085	no_change	no_change	Cluster_1
Siah2	25.5958	19.6226	25.699	24.4804	23.8494	31.0047	26.4052	27.0622	20.5735	26.2614	55.0787	41.6613	56.7993	38.1991	47.9346	51.6477	52.4337	59.4215	39.7328	50.8089	0.810581	5.45705e-08	up	up_and_full_separation	0.0801243	0.74895	no_change	no_change	0.11268	0.61391	no_change	no_change	0.032556	0.985198	no_change	no_change	Cluster_1
Hif1an	71.2957	64.1918	67.5829	63.4817	66.638	57.5189	54.0743	54.0357	90.5866	64.0539	87.4695	116.09	90.5134	79.3891	93.3656	67.9016	108.568	82.1659	82.1871	85.2058	0.725151	1.32401e-06	up	up_and_full_separation	-0.00451008	0.989276	no_change	no_change	-0.173056	0.401741	no_change	no_change	-0.168546	0.917244	no_change	no_change	Cluster_1
Slc38a7	20.062	16.5144	15.7785	13.7189	16.5184	15.4017	16.0713	17.9038	26.1619	18.8846	38.1438	35.3322	34.4898	26.8348	33.7001	31.3547	33.8677	34.1212	29.885	32.3071	1.00112	8.354e-08	up	up_and_full_separation	0.209346	0.443608	no_change	no_change	-0.021777	0.948256	no_change	no_change	-0.231123	0.893083	no_change	no_change	Cluster_1
Etl4	42.7608	42.3767	36.8314	47.3955	42.3411	30.4952	41.9423	37.0151	47.8173	39.3175	103.553	123.675	94.0806	76.856	99.5411	88.4143	61.5392	122.675	71.4857	86.0286	1.40192	8.89337e-14	up	up_and_full_separation	-0.0826092	0.800944	no_change	no_change	-0.296266	0.23138	no_change	no_change	-0.213657	0.917244	no_change	no_change	Cluster_1
Ago2	32.4288	32.3976	27.3557	27.9327	30.0287	40.4207	42.8405	35.1893	30.7565	37.3017	469.554	436.061	338.711	236.506	370.208	380.03	416.353	480.59	307.197	396.042	3.42355	1.4119e-151	up	up_and_full_separation	0.23094	0.207348	no_change	no_change	-0.14716	0.438125	no_change	no_change	-0.3781	0.468079	no_change	no_change	Cluster_1
Zscan12	12.3331	15.7234	19.3955	18.8896	16.5854	12.4003	13.9225	11.9186	12.6866	12.732	27.8074	29.6337	29.9194	21.7113	27.2679	22.4026	25.9452	29.4716	19.1063	24.2314	0.905565	6.96413e-10	up	up_and_full_separation	-0.318441	0.0916946	no_change	no_change	-0.122123	0.576337	no_change	no_change	0.196317	0.874946	no_change	no_change	Cluster_1
Cysrt1	3.19728	1.92786	3.49105	4.55449	3.29267	3.19135	2.6894	2.06084	4.01202	2.9884	6.43268	4.66984	5.02547	8.89791	6.25648	3.88608	4.67532	5.40726	5.94519	4.97846	0.858198	0.000312407	up	up_and_full_separation	-0.139936	0.722124	no_change	no_change	-0.257489	0.425938	no_change	no_change	-0.117554	0.975192	no_change	no_change	Cluster_1
Zic4	0.435238	0.352411	0.338193	0.193212	0.329764	0.259257	1.02852	0.380186	0.423059	0.522755	1.53487	0.943499	0.578315	0.704306	0.940246	0.619605	0.960726	0.700183	1.18339	0.865976	1.22991	0.0315236	up	up_and_full_separation	0.260375	0.777213	no_change	no_change	0.00737914	0.9939	no_change	no_change	-0.252996	NA	no_change	no_change	Cluster_1
Tfb1m	7.54873	4.49891	5.99289	6.05092	6.02286	6.06613	4.86726	5.97442	3.81305	5.18021	10.8035	10.269	9.84392	11.867	10.6959	7.49944	7.05403	10.6505	11.2807	9.12118	0.63399	0.00195611	up	up_and_full_separation	-0.286198	0.301511	no_change	no_change	-0.211107	0.446733	no_change	no_change	0.0750907	0.977944	no_change	no_change	Cluster_1
Zfp113	14.0297	19.3491	30.377	27.1193	22.7188	11.6407	16.3882	20.1025	21.3488	17.37	58.6287	68.659	91.6301	46.0647	66.2456	49.3583	47.8782	67.4687	54.3567	54.7655	1.78976	3.94797e-30	up	up_and_full_separation	-0.327622	0.116442	no_change	no_change	-0.297229	0.139586	no_change	no_change	0.0303931	0.986343	no_change	no_change	Cluster_1
Apln	4.82123	6.622	6.1377	7.62986	6.3027	4.38485	5.26408	9.18472	6.32405	6.28942	10.9485	12.7358	10.5903	9.49221	10.9417	10.1205	14.9785	11.4403	11.3946	11.9835	0.740448	0.000579645	up	up_and_full_separation	-0.00377182	0.993962	no_change	no_change	0.15406	0.62268	no_change	no_change	0.157832	0.955388	no_change	no_change	Cluster_1
Sh3glb1	92.9852	91.2486	78.2661	95.1826	89.4206	92.0628	96.2387	109.432	82.8065	95.135	170.436	187.286	184.276	117.364	164.84	134.636	185.795	186.646	117.013	156.022	1.06084	3.75829e-22	up	up_and_full_separation	0.114492	0.491195	no_change	no_change	-0.0925852	0.57828	no_change	no_change	-0.207078	0.759175	no_change	no_change	Cluster_1
Dcaf15	12.3367	17.7005	19.3491	15.8554	16.3104	20.7234	21.9363	18.715	20.5586	20.4833	27.0847	36.5609	25.027	32.903	30.3939	31.2651	33.6466	36.045	39.4581	35.1037	0.698545	9.91865e-08	up	up_and_full_separation	0.300985	0.0650354	no_change	no_change	0.205003	0.221876	no_change	no_change	-0.0959814	0.957202	no_change	no_change	Cluster_1
Setd7	8.98386	8.67806	7.49179	7.84767	8.25034	9.41849	8.67428	9.55613	11.6826	9.83288	20.8027	23.5939	19.8692	15.6294	19.9738	22.5179	25.4111	31.8062	18.1199	24.4638	1.39901	2.0065e-20	up	up_and_full_separation	0.288832	0.156629	no_change	no_change	0.210729	0.296332	no_change	no_change	-0.0781027	0.975012	no_change	no_change	Cluster_1
Mxd4	116.379	126.959	133.359	126.873	125.893	132.888	128.828	146.889	137.351	136.489	248.707	233.57	231.193	204.2	229.417	251.435	271.755	330.575	266.284	280.012	1.07246	5.71641e-30	up	up_and_full_separation	0.218164	0.0709986	no_change	no_change	0.318516	0.00343231	no_change	no_change	0.100352	0.926023	no_change	no_change	Cluster_1
Ovol2	4.45512	5.43814	6.04752	5.83679	5.44439	8.31327	4.11675	5.84901	6.26209	6.13528	12.9614	13.868	18.1049	16.2195	15.2884	9.97247	14.536	14.2434	12.8764	12.9071	1.33355	3.16892e-11	up	up_and_full_separation	0.145673	0.657095	no_change	no_change	-0.252136	0.354162	no_change	no_change	-0.397808	0.732791	no_change	no_change	Cluster_1
Traf3ip3	4.78816	4.95939	5.43073	5.91801	5.27407	4.26735	5.44993	5.85277	5.05879	5.15721	9.22548	9.30549	12.0466	9.29401	9.96789	8.46631	9.57481	10.743	8.48999	9.31854	0.873372	9.79133e-10	up	up_and_full_separation	-0.0297115	0.914108	no_change	no_change	-0.0391293	0.869616	no_change	no_change	-0.0094178	0.994929	no_change	no_change	Cluster_1
Capn15	18.9581	24.3018	25.6589	27.7922	24.1778	22.0992	21.5588	18.9383	32.5331	23.7823	55.6099	54.9251	40.237	45.3728	49.0362	44.7108	47.4025	33.7335	40.251	41.5244	1.19236	7.04942e-17	up	up_and_full_separation	0.0682599	0.78474	no_change	no_change	-0.252677	0.169555	no_change	no_change	-0.320937	0.657122	no_change	no_change	Cluster_1
Larp1	101.705	118.064	116.827	116.31	113.227	107.454	103.646	93.6832	117.267	105.513	185.259	207.517	142.591	159.139	173.626	197.25	219.149	166.94	168.784	188.031	0.81779	1.3224e-15	up	up_and_full_separation	-0.0628377	0.715223	no_change	no_change	0.0587575	0.722416	no_change	no_change	0.121595	0.911498	no_change	no_change	Cluster_1
Letmd1	38.701	36.4359	40.228	39.6208	38.7464	30.0867	33.5881	40.8334	36.0188	35.1318	107.507	102.945	95.7783	78.7601	96.2475	89.2291	81.4266	92.6456	83.3707	86.668	1.23181	4.52885e-21	up	up_and_full_separation	-0.17163	0.36916	no_change	no_change	-0.11714	0.547994	no_change	no_change	0.0544898	0.977653	no_change	no_change	Cluster_1
Fbxo27	16.134	21.3837	26.7814	24.9585	22.3144	20.0544	19.081	23.3965	23.484	21.504	48.0717	42.8259	50.1304	44.3221	46.3375	41.1672	32.9789	44.7883	38.5295	39.366	0.91482	5.4637e-11	up	up_and_full_separation	-0.0838154	0.72217	no_change	no_change	-0.236855	0.185771	no_change	no_change	-0.153039	0.919909	no_change	no_change	Cluster_1
Zdhhc18	23.9009	27.1532	25.8756	24.0822	25.253	24.7845	23.7988	22.9704	27.3704	24.731	162.712	140.908	138.929	108.282	137.708	127.076	130.27	118.86	110.163	121.592	2.65205	6.58967e-145	up	up_and_full_separation	0.0533527	0.777226	no_change	no_change	-0.165164	0.232135	no_change	no_change	-0.218517	0.717246	no_change	no_change	Cluster_1
Tob1	94.4681	101.586	94.7094	100.674	97.8592	134.748	140.95	115.347	104.424	123.867	186.739	215.234	200.343	112.777	178.774	182.598	181.545	172.98	122.675	164.949	0.65845	9.5865e-07	up	up_and_full_separation	0.272651	0.10817	no_change	no_change	-0.0780374	0.711165	no_change	no_change	-0.350688	0.520201	no_change	no_change	Cluster_1
Zfp60	35.0855	31.084	45.1836	45.1721	39.1313	31.7197	24.8231	49.6011	37.9005	36.0111	60.9809	62.2211	99.9012	52.1642	68.8168	68.6855	42.9142	98.2784	62.7677	68.1615	0.973174	5.65998e-15	up	up_and_full_separation	-0.120711	0.527319	no_change	no_change	-0.0760679	0.700709	no_change	no_change	0.0446426	0.978261	no_change	no_change	Cluster_1
Mrps26	40.6739	38.701	42.7502	37.3315	39.8642	51.3164	44.5037	42.6007	46.0889	46.1274	57.1914	52.2847	56.1496	56.0026	55.4071	58.2585	49.9067	65.69	66.5384	60.0984	0.656781	2.96975e-08	up	up_and_full_separation	0.295745	0.0399251	no_change	no_change	0.175998	0.257898	no_change	no_change	-0.119746	0.930751	no_change	no_change	Cluster_1
Fam222b	51.3706	57.7455	68.7947	63.3172	60.307	43.0012	43.6942	53.1364	59.5378	49.8424	342.3	333.161	332.123	286.858	323.611	283.901	324.846	284.992	270.21	290.987	2.4242	2.45631e-84	up	up_and_full_separation	-0.28376	0.0836605	no_change	no_change	-0.145393	0.420491	no_change	no_change	0.138367	0.920597	no_change	no_change	Cluster_1
Xkr8	6.71573	6.62767	6.8139	5.98376	6.53527	7.99492	5.26571	6.17645	6.65849	6.52389	26.247	25.5311	29.2805	23.6964	26.1887	20.3494	24.5664	32.8927	27.191	26.2499	2.15618	1.69346e-42	up	up_and_full_separation	0.071744	0.804075	no_change	no_change	0.0462814	0.862526	no_change	no_change	-0.0254627	0.99012	no_change	no_change	Cluster_1
N4bp2	17.0947	22.0332	19.6688	14.8218	18.4046	18.852	20.7003	19.5537	19.6668	19.6932	37.4255	44.2615	38.1438	27.9273	36.9395	39.6128	40.8208	41.9661	29.6855	38.0213	0.993351	2.233e-23	up	up_and_full_separation	0.0780587	0.632479	no_change	no_change	-0.0957299	0.511592	no_change	no_change	-0.173789	0.795592	no_change	no_change	Cluster_1
Abhd18	4.43707	8.01189	4.53714	6.14342	5.78238	3.06051	5.50791	6.57949	4.56175	4.92742	19.5063	25.0863	21.8538	14.9186	20.3412	15.1988	22.478	24.287	18.1906	20.0386	1.90845	1.46057e-30	up	up_and_full_separation	-0.214409	0.401925	no_change	no_change	-0.118575	0.638561	no_change	no_change	0.0958335	0.974098	no_change	no_change	Cluster_1
Ppm1k	8.07948	7.52948	8.47295	8.92938	8.25282	9.22548	8.15507	9.61916	7.72178	8.68037	24.9957	32.6407	32.2068	20.0819	27.4813	25.9212	21.1531	35.5684	19.0006	25.4109	1.86601	4.28336e-43	up	up_and_full_separation	0.107589	0.63578	no_change	no_change	-0.152063	0.426822	no_change	no_change	-0.259652	0.758579	no_change	no_change	Cluster_1
Nmrk1	22.6811	26.8771	21.1237	21.1645	22.9616	25.008	21.597	24.2657	19.3862	22.5642	44.4651	52.9007	46.2507	38.9457	45.6405	52.6529	41.687	51.0084	40.2073	46.3889	0.844772	1.21263e-12	up	up_and_full_separation	-0.113743	0.534935	no_change	no_change	0.0454358	0.816325	no_change	no_change	0.159179	0.874976	no_change	no_change	Cluster_1
Rcor1	80.9401	71.1722	75.2096	83.3313	77.6633	93.4956	70.9367	78.0421	90.2218	83.174	116.279	98.8023	106.309	116.743	109.533	118.279	110.127	106.422	106.309	110.285	0.754781	5.38485e-19	up	up_and_full_separation	0.173709	0.116323	no_change	no_change	0.00673956	0.964933	no_change	no_change	-0.166969	0.739596	no_change	no_change	Cluster_1
Ankrd9	12.1373	11.6126	16.0259	12.6644	13.11	12.4375	9.14452	11.6592	16.1527	12.3485	30.4505	28.498	37.6768	30.6359	31.8153	25.0713	31.1696	33.7431	38.7795	32.1909	1.05381	8.92321e-12	up	up_and_full_separation	-0.0892374	0.734855	no_change	no_change	0.00902652	0.974368	no_change	no_change	0.098264	0.970048	no_change	no_change	Cluster_1
Scarb1	77.6344	81.8571	79.9877	68.4001	76.9698	65.4267	69.736	80.8619	74.3175	72.5855	173.094	152.159	128.691	114.859	142.201	119.572	129.009	127.694	113.4	122.419	0.800021	2.69788e-11	up	up_and_full_separation	-0.0740221	0.711727	no_change	no_change	-0.158558	0.332954	no_change	no_change	-0.0845357	0.960102	no_change	no_change	Cluster_1
Snn	76.7957	92.083	75.726	75.7724	80.0943	48.4169	57.9614	54.8184	54.1478	53.8361	313.494	284.705	239.625	180.605	254.607	181.751	202.251	209.953	161.409	188.841	1.53863	3.14751e-28	up	up_and_full_separation	-0.595397	0.000157391	down	down_and_full_separation	-0.394044	0.018215	no_change	no_change	0.201354	0.861169	no_change	no_change	Cluster_1
Rmi2	0.866236	0.438702	1.64533	0.991749	0.985504	1.11553	0.505518	0.809293	1.02313	0.863368	1.6688	1.76569	1.82148	2.12675	1.84568	2.1009	1.45364	1.47023	2.27663	1.82535	1.20404	0.000803809	up	up_and_full_separation	-0.164378	0.788235	no_change	no_change	-6.16695e-06	0.999985	no_change	no_change	0.164371	0.975306	no_change	no_change	Cluster_1
Arap2	22.2851	16.9268	17.2141	19.1558	18.8955	17.5939	24.2564	23.3177	21.4418	21.6525	33.8765	39.736	48.3339	31.0913	38.2594	38.5938	44.3776	42.6121	37.1403	40.6809	1.13205	3.84494e-18	up	up_and_full_separation	0.19855	0.277463	no_change	no_change	0.0160498	0.945447	no_change	no_change	-0.1825	0.865197	no_change	no_change	Cluster_1
Acer2	24.0458	28.0414	34.0748	37.1949	30.8392	31.2053	37.6801	33.8677	35.2077	34.4902	69.7197	93.4636	98.7478	84.256	86.5468	51.845	83.0472	69.4061	72.0428	69.0853	1.68826	6.1077e-53	up	up_and_full_separation	0.250712	0.0834602	no_change	no_change	-0.285157	0.0337638	no_change	no_change	-0.535869	0.0451992	no_change	down_and_full_separation	Cluster_1
Wipf2	5.61839	10.143	7.92542	5.09369	7.19513	10.1205	8.90692	8.02272	8.53762	8.89695	30.9909	37.0631	41.2578	30.0133	34.8313	28.6914	46.5936	57.4169	32.9789	41.4202	2.48332	1.54931e-44	up	up_and_full_separation	0.430176	0.0628936	no_change	no_change	0.160187	0.539981	no_change	no_change	-0.26999	0.844383	no_change	no_change	Cluster_1
Rapgefl1	10.9526	13.2157	13.8779	14.114	13.04	11.3569	8.47693	7.60584	10.4925	9.48304	25.0764	25.4111	25.699	18.7261	23.7282	19.5832	20.0544	20.3312	18.2074	19.544	1.08346	1.73485e-12	up	up_and_full_separation	-0.361889	0.065124	no_change	no_change	-0.261521	0.186514	no_change	no_change	0.100368	0.968616	no_change	no_change	Cluster_1
Socs1	10.6761	11.7526	15.2824	13.872	12.8958	9.56191	14.8585	13.8094	19.6151	14.4612	127.836	121.047	131.221	148.425	132.132	78.0234	128.167	211.859	153.051	142.775	3.25935	1.11787e-78	up	up_and_full_separation	0.148304	0.602151	no_change	no_change	0.053509	0.857615	no_change	no_change	-0.0947949	0.97423	no_change	no_change	Cluster_1
Dexi	34.5362	32.9383	34.4804	33.1639	33.7797	32.8278	34.0688	33.7846	32.2068	33.222	62.5396	46.0889	56.4176	65.831	57.7193	50.096	53.4787	72.6739	61.9433	59.548	0.615511	1.73816e-06	up	up_and_full_separation	-0.0664199	0.758717	no_change	no_change	0.071698	0.723736	no_change	no_change	0.138118	0.920057	no_change	no_change	Cluster_1
Rnf144b	3.90675	3.65604	1.85451	2.19599	2.90332	3.42239	2.85859	5.21395	2.19599	3.42273	4.45512	5.53344	7.97133	6.11273	6.01815	4.76362	7.23194	11.8503	6.21197	7.51445	1.32197	0.000117741	up	up_and_full_separation	0.24912	0.640831	no_change	no_change	0.294121	0.54584	no_change	no_change	0.0450008	0.99163	no_change	no_change	Cluster_1
Phf20	31.1772	30.0918	41.6357	37.8485	35.1883	44.4203	41.8138	48.4695	36.937	42.9101	91.3034	89.4378	86.8831	79.8363	86.8652	116.135	94.1077	114.375	98.4332	105.763	1.60191	1.2645e-39	up	up_and_full_separation	0.384693	0.00849375	no_change	no_change	0.280379	0.0628973	no_change	no_change	-0.104313	0.947302	no_change	no_change	Cluster_1
Stox2	21.5309	26.7814	24.1953	23.0597	23.8918	27.9234	28.7019	27.3502	23.5327	26.8771	44.5037	47.5485	49.6134	41.5263	45.798	41.9882	53.5448	60.6895	47.3318	50.8886	0.888616	5.06716e-12	up	up_and_full_separation	0.153309	0.41754	no_change	no_change	-0.0498256	0.81369	no_change	no_change	-0.203134	0.823559	no_change	no_change	Cluster_1
Prdm1	2.20153	1.09849	0.771633	0.741796	1.20336	0.169232	0.844286	2.26779	1.52929	1.20265	8.69876	7.7181	5.46589	3.67881	6.39039	1.91007	6.06613	5.41108	3.43383	4.20528	2.85921	3.81699e-06	up	up_and_full_separation	0.0867434	0.942238	no_change	no_change	-0.615003	0.477529	no_change	no_change	-0.701747	0.917244	no_change	no_change	Cluster_1
Fam126b	24.6369	19.9879	21.0504	24.9624	22.6594	23.1966	29.2523	24.8059	24.9677	25.5556	101.295	126.873	122.766	53.8988	101.208	67.0829	116.545	121.155	71.092	93.9689	1.99854	1.21706e-32	up	up_and_full_separation	0.124454	0.652872	no_change	no_change	-0.353852	0.0938205	no_change	no_change	-0.478306	0.470672	no_change	no_change	Cluster_1
Fbxo8	24.1045	30.6076	25.5638	30.9387	27.8037	24.2961	27.9015	30.5815	25.536	27.0788	58.6381	59.9637	63.5647	52.4337	58.6501	45.4936	64.2206	59.895	44.6487	53.5645	1.02574	3.28659e-22	up	up_and_full_separation	-0.0586264	0.74946	no_change	no_change	-0.121715	0.417809	no_change	no_change	-0.0630882	0.97313	no_change	no_change	Cluster_1
Pdss2	8.98612	8.20486	12.0586	9.49221	9.68545	12.6755	12.2157	12.376	10.6505	11.9794	16.2926	15.4367	22.3571	18.6049	18.1728	17.4908	15.7944	17.8693	16.1527	16.8268	1.0321	5.83148e-14	up	up_and_full_separation	0.361268	0.0330809	no_change	no_change	-0.0372209	0.873496	no_change	no_change	-0.398489	0.440213	no_change	no_change	Cluster_1
Sobp	36.7517	42.3098	38.6031	41.1132	39.6944	37.7622	39.3324	38.1195	37.8412	38.2638	125.35	137.131	124.067	94.0174	120.141	103.646	116.827	122.182	98.2382	110.223	1.84914	5.77984e-58	up	up_and_full_separation	0.00618642	0.980633	no_change	no_change	-0.106684	0.538173	no_change	no_change	-0.112871	0.939278	no_change	no_change	Cluster_1
Bcl9	22.731	23.2815	24.9261	18.2209	22.2899	20.5496	21.4936	33.3505	34.88	27.5684	48.2364	56.0083	56.9127	46.7137	51.9678	50.7118	58.9149	65.2861	59.9637	58.7191	1.46553	4.29894e-30	up	up_and_full_separation	0.352877	0.026866	no_change	no_change	0.15068	0.408049	no_change	no_change	-0.202198	0.829517	no_change	no_change	Cluster_1
Ostm1	49.4814	51.0756	54.2757	62.3121	54.2862	37.3	39.1163	48.3744	46.906	42.9242	131.752	165.27	151.357	105.979	138.59	92.7959	132.729	134.132	107.817	116.869	1.53603	1.28587e-41	up	up_and_full_separation	-0.300769	0.0358328	no_change	no_change	-0.190396	0.207366	no_change	no_change	0.110373	0.940491	no_change	no_change	Cluster_1
Mlxip	48.5819	48.4331	51.567	42.6237	47.8014	47.0859	39.7457	47.7097	64.1222	49.6659	99.4553	124.283	118.962	91.4374	108.535	106.56	122.137	132.154	112.721	118.393	1.37894	1.12545e-31	up	up_and_full_separation	0.0919783	0.630829	no_change	no_change	0.0404719	0.8397	no_change	no_change	-0.0515064	0.977653	no_change	no_change	Cluster_1
Trp53inp2	98.1692	100.366	86.5771	95.3265	95.1097	95.0873	78.7826	98.6109	119.681	98.0405	197.569	199.84	170.753	130.514	174.669	141.761	163.21	141.519	148.022	148.628	0.985821	3.87291e-12	up	up_and_full_separation	0.0838475	0.725599	no_change	no_change	-0.180636	0.355828	no_change	no_change	-0.264483	0.759617	no_change	no_change	Cluster_1
Setd1b	3.03082	2.778	2.39608	3.14332	2.83706	4.00091	3.41164	2.95066	3.28548	3.41217	9.3333	5.94332	5.59078	7.60584	7.11831	7.87323	7.76006	11.4737	7.75635	8.71583	1.34954	9.79445e-09	up	up_and_full_separation	0.274604	0.430215	no_change	no_change	0.126985	0.729121	no_change	no_change	-0.147619	0.970048	no_change	no_change	Cluster_1
Pmepa1	72.831	68.834	64.6901	68.5268	68.7205	57.0653	60.0357	61.7177	67.1498	61.4921	167.318	154.277	184.936	158.47	166.25	110.715	113.431	215.403	128.54	142.022	1.46589	3.18413e-19	up	up_and_full_separation	-0.117301	0.660367	no_change	no_change	-0.220302	0.327496	no_change	no_change	-0.103001	0.970243	no_change	no_change	Cluster_1
Foxq1	13.9094	17.0224	17.5018	17.159	16.3981	11.8264	17.3007	16.1268	22.327	16.8952	40.3654	38.4406	43.1433	49.5614	42.8777	37.9435	42.7459	55.9658	63.7926	50.112	1.62885	7.4463e-37	up	up_and_full_separation	0.10928	0.600774	no_change	no_change	0.228446	0.167513	no_change	no_change	0.119166	0.942285	no_change	no_change	Cluster_1
Mllt6	14.299	13.2785	11.924	7.34932	11.7127	12.5023	7.40864	13.4185	9.65755	10.7467	27.7718	23.9629	30.188	18.5084	25.1078	25.7457	24.8861	28.5499	23.484	25.6664	1.23318	9.32582e-15	up	up_and_full_separation	-0.0663036	0.815647	no_change	no_change	-0.0414128	0.879032	no_change	no_change	0.0248908	0.99012	no_change	no_change	Cluster_1
Socs7	14.3644	15.6198	12.8131	14.9564	14.4384	13.9998	11.5507	8.57973	11.9792	11.5274	35.9059	44.4874	45.5541	33.1942	39.7854	35.4261	43.2741	49.4954	47.5772	43.9432	1.66358	1.18942e-23	up	up_and_full_separation	-0.261013	0.266969	no_change	no_change	0.0719123	0.794314	no_change	no_change	0.332925	0.734301	no_change	no_change	Cluster_1
Tbkbp1	13.3888	11.2768	13.85	13.7744	13.0725	13.5299	12.312	13.0556	16.6159	13.8783	48.0413	34.0472	36.9647	40.0338	39.7718	38.7663	35.9463	43.0922	46.1858	40.9977	1.47677	4.40312e-35	up	up_and_full_separation	0.126519	0.498801	no_change	no_change	0.0540749	0.783248	no_change	no_change	-0.0724439	0.97313	no_change	no_change	Cluster_1
Jarid2	57.7455	59.1963	50.1983	68.3384	58.8696	41.6579	50.1053	42.7989	54.8184	47.3451	170.534	185.609	118.86	99.1542	143.539	124.338	184.444	125.23	107.293	135.326	1.33159	5.94831e-18	up	up_and_full_separation	-0.32075	0.110155	no_change	no_change	-0.192115	0.371794	no_change	no_change	0.128636	0.949107	no_change	no_change	Cluster_1
Ubn2	46.2817	61.8154	54.794	57.9794	55.2176	64.0936	62.7377	54.7032	51.6477	58.2956	168.212	179.359	152.245	129.864	157.42	189.864	155.044	202.123	142.132	172.291	1.2404	8.11367e-22	up	up_and_full_separation	-0.0369788	0.878719	no_change	no_change	-0.141061	0.448023	no_change	no_change	-0.104082	0.952052	no_change	no_change	Cluster_1
Rad9b	13.0008	14.299	14.4878	11.7284	13.379	17.2402	16.3107	13.6914	14.3644	15.4017	37.0036	41.1933	36.8428	24.4486	34.8721	33.7296	39.3989	44.0026	27.3557	36.1217	1.18309	6.00744e-17	up	up_and_full_separation	0.141074	0.517615	no_change	no_change	0.0844695	0.70535	no_change	no_change	-0.0566046	0.977944	no_change	no_change	Cluster_1
Pptc7	49.4303	54.9821	53.3226	54.8725	53.1519	45.1254	47.4495	43.8096	50.9417	46.8316	124.561	152.245	142.709	96.1562	128.918	109.67	152.34	114.519	101.421	119.488	1.50918	1.06268e-43	up	up_and_full_separation	-0.100442	0.560523	no_change	no_change	-0.0698645	0.689112	no_change	no_change	0.0305776	0.98313	no_change	no_change	Cluster_1
Cep85l	13.743	11.9009	13.5463	13.8779	13.267	10.743	12.9578	11.7079	11.7987	11.8019	39.5955	41.5832	34.9817	33.046	37.3016	24.6985	44.9036	38.701	22.2121	32.6288	1.57385	5.5989e-24	up	up_and_full_separation	-0.174054	0.466133	no_change	no_change	-0.328496	0.0906905	no_change	no_change	-0.154442	0.936546	no_change	no_change	Cluster_1
Taf5l	66.1608	73.2778	64.9706	73.2965	69.4264	52.2503	73.2778	55.6327	53.1364	58.5743	204.329	227.63	197.418	167.169	199.137	157.16	228.903	148.262	129.664	165.997	1.40208	3.41428e-29	up	up_and_full_separation	-0.29507	0.0654116	no_change	no_change	-0.24698	0.121626	no_change	no_change	0.04809	0.977944	no_change	no_change	Cluster_1
Pbx3	54.6342	54.6909	43.0012	43.063	48.8473	68.1397	74.1947	49.6311	50.9888	60.7386	178.64	167.697	151.052	99.2749	149.166	135.476	191.606	112.837	105.652	136.393	1.34756	3.97255e-23	up	up_and_full_separation	0.237502	0.19924	no_change	no_change	-0.149656	0.444789	no_change	no_change	-0.387158	0.465679	no_change	no_change	Cluster_1
Kpna7	4.45703	4.68288	5.36904	3.96988	4.61971	2.75407	3.19566	3.86212	2.94111	3.18824	10.9091	7.10335	8.0426	9.15036	8.80136	6.5251	7.02039	9.94542	7.1879	7.6697	0.787047	5.53368e-05	up	up_and_full_separation	-0.565246	0.0158762	no_change	no_change	-0.174445	0.527719	no_change	no_change	0.390801	0.719565	no_change	no_change	Cluster_1
Sema6c	32.6607	32.255	33.026	33.1192	32.7652	28.7273	27.1469	25.1227	33.0346	28.5079	49.4249	47.8782	35.2528	45.5652	44.5303	42.4353	42.6544	38.7862	56.5519	45.107	0.596825	3.29077e-07	up	up_and_full_separation	-0.101556	0.570497	no_change	no_change	0.0112182	0.957755	no_change	no_change	0.112774	0.936546	no_change	no_change	Cluster_1
Stap2	4.34299	7.12909	5.39805	6.95507	5.9563	6.23223	4.45703	5.92522	7.11828	5.93319	12.4668	12.5096	8.30642	9.87689	10.7899	14.1659	8.30987	12.4164	10.1655	11.2644	0.707394	0.00501539	up	up_and_full_separation	-0.0580111	0.897987	no_change	no_change	0.0530929	0.897645	no_change	no_change	0.111104	0.976753	no_change	no_change	Cluster_1
Lefty1	1.88627	1.78801	1.32658	1.39636	1.59931	0.371099	1.92322	0.771633	1.12761	1.04839	7.02576	4.501	4.44806	4.42575	5.10014	1.88627	2.9225	4.06717	5.64428	3.63006	1.64147	6.23236e-05	up	up_and_full_separation	-0.729697	0.182284	no_change	no_change	-0.56311	0.287104	no_change	no_change	0.166586	0.977653	no_change	no_change	Cluster_1
Zfhx3	62.2336	78.6325	59.5378	55.7595	64.0408	82.7066	73.6075	62.3265	56.1647	68.7013	347.157	353.657	267.905	205.622	293.585	376.982	357.732	439.109	249.54	355.841	1.89464	2.69923e-42	up	up_and_full_separation	-0.00816258	0.978308	no_change	no_change	-0.00985577	0.969381	no_change	no_change	-0.00169319	0.998636	no_change	no_change	Cluster_1
Zfp653	7.55259	14.3153	12.8874	14.4032	12.2896	13.8074	10.8	11.2094	12.698	12.1287	27.6801	25.6202	21.1252	25.2052	24.9077	29.0115	24.2286	27.1102	29.7338	27.521	0.920226	1.3022e-07	up	up_and_full_separation	-0.0292176	0.931103	no_change	no_change	0.173099	0.483564	no_change	no_change	0.202317	0.913287	no_change	no_change	Cluster_1
Slco4a1	0.163621	0.28682	0.367696	0.284757	0.275723	0.169232	0.111925	0.171295	0.269751	0.180551	0.819067	1.44504	1.01352	1.11167	1.09733	0.766994	1.70777	0.543467	0.246846	0.81627	1.53591	0.00751489	up	up_and_full_separation	-0.3192	0.74492	no_change	no_change	-0.32365	0.67539	no_change	no_change	-0.0044496	NA	no_change	no_change	Cluster_1
Cables2	55.4167	55.2671	58.9813	59.5715	57.3091	55.5382	53.0084	53.6005	55.3477	54.3737	113.621	98.2382	106.778	92.0339	102.668	96.8552	90.1567	107.603	86.7385	95.3383	1.07387	1.41407e-26	up	up_and_full_separation	-0.00242183	0.992087	no_change	no_change	-0.0673044	0.672538	no_change	no_change	-0.0648826	0.970048	no_change	no_change	Cluster_1
Ttc16	4.94641	5.30445	5.50791	6.44581	5.55114	5.19553	5.91801	6.45835	8.21781	6.44742	11.6977	12.1519	12.939	12.939	12.4319	9.03763	9.58211	14.5636	12.9875	11.5427	1.21225	5.76987e-14	up	up_and_full_separation	0.223505	0.338582	no_change	no_change	-0.0795388	0.759337	no_change	no_change	-0.303044	0.756906	no_change	no_change	Cluster_1
Echdc3	4.06512	7.33332	5.41108	8.25702	6.26664	4.67532	5.79611	5.27645	5.26723	5.25378	8.99003	14.2434	13.3888	11.7383	12.0901	11.8119	10.1655	20.909	12.0316	13.7295	0.799532	0.000654479	up	up_and_full_separation	-0.252508	0.456479	no_change	no_change	0.17708	0.600941	no_change	no_change	0.429589	0.745877	no_change	no_change	Cluster_1
Rsad1	4.53197	4.85099	6.66391	4.45703	5.12598	6.07009	6.94471	7.01846	7.08533	6.77965	9.53988	13.3588	11.5119	9.15226	10.8907	12.1065	12.9233	17.9797	12.8529	13.9656	1.26031	3.14482e-16	up	up_and_full_separation	0.485536	0.00835744	no_change	no_change	0.386872	0.031366	no_change	no_change	-0.0986642	0.969619	no_change	no_change	Cluster_1
Akna	20.568	18.8021	21.8702	21.6009	20.7103	21.2449	19.9545	20.9992	26.5493	22.187	55.6327	52.0684	49.4954	41.0325	49.5572	55.7829	57.8397	47.9144	51.4098	53.2367	1.48697	3.65687e-39	up	up_and_full_separation	0.184281	0.251834	no_change	no_change	0.0991293	0.56164	no_change	no_change	-0.0851517	0.957889	no_change	no_change	Cluster_1
Naif1	11.0102	11.6144	14.5793	9.70698	11.7277	10.8849	17.5423	10.3463	14.4805	13.3135	21.6066	16.7141	19.215	18.5105	19.0116	19.7683	18.8808	16.6997	25.373	20.1805	0.912864	8.2749e-07	up	up_and_full_separation	0.244524	0.346247	no_change	no_change	0.108091	0.70801	no_change	no_change	-0.136432	0.95696	no_change	no_change	Cluster_1
Akap7	25.0482	29.0371	26.0019	24.5456	26.1582	20.2086	28.2901	31.5347	24.3541	26.0969	46.8271	53.3804	66.1281	43.7794	52.5287	40.0508	45.509	69.5083	36.6338	47.9255	0.740991	8.76674e-09	up	up_and_full_separation	-0.104756	0.603883	no_change	no_change	-0.161067	0.35765	no_change	no_change	-0.0563114	0.977653	no_change	no_change	Cluster_1
B3galnt2	22.5158	28.2901	24.9296	31.7766	26.878	27.6285	20.8526	21.7325	29.4762	24.9225	44.9093	36.5269	41.3701	40.251	40.7643	43.1196	26.9296	33.212	40.6723	35.9834	0.686567	2.06329e-06	up	up_and_full_separation	-0.0815783	0.734017	no_change	no_change	-0.124256	0.555427	no_change	no_change	-0.0426782	0.981413	no_change	no_change	Cluster_1
E130309D02Rik	28.1235	29.5567	34.2181	28.8221	30.1801	30.9188	29.4017	27.1049	33.0712	30.1242	49.6384	43.765	45.3224	51.4384	47.5411	50.4032	44.2893	49.1612	47.2799	47.7834	0.843937	6.78318e-17	up	up_and_full_separation	0.0685433	0.682907	no_change	no_change	0.0556341	0.735066	no_change	no_change	-0.0129092	0.99163	no_change	no_change	Cluster_1
Fn3krp	0.852033	0.726288	0.593747	0.939766	0.777959	0.636377	0.689742	1.02852	0.400486	0.688781	2.37184	1.49798	1.1683	0.991749	1.50747	1.22016	0.787621	1.85451	1.48162	1.33598	1.03304	0.0194907	up	up_and_full_separation	-0.155447	0.835477	no_change	no_change	-0.173672	0.796078	no_change	no_change	-0.0182245	0.995386	no_change	no_change	Cluster_1
Cybc1	27.9443	28.8279	32.9991	35.6095	31.3452	25.7712	24.0133	32.5471	36.2554	29.6467	61.3546	60.9809	65.8529	62.4504	62.6597	50.5134	47.0068	52.024	66.2966	53.9602	0.88089	3.97076e-13	up	up_and_full_separation	-0.116597	0.531634	no_change	no_change	-0.213731	0.168644	no_change	no_change	-0.0971335	0.952026	no_change	no_change	Cluster_1
Rnf122	52.0135	54.746	58.6989	62.9906	57.1122	49.7403	51.2494	55.7709	59.5026	54.0658	116.773	106.309	120.87	115.764	114.929	96.3455	115.265	91.4374	105.979	102.257	1.15073	6.27192e-38	up	up_and_full_separation	-0.0121239	0.946487	no_change	no_change	-0.118244	0.343751	no_change	no_change	-0.10612	0.916988	no_change	no_change	Cluster_1
Ubn1	50.5134	52.964	54.1478	57.2938	53.7297	70.9151	58.7859	55.006	70.9554	63.9156	101.734	104.136	96.1003	120.497	105.617	131.28	120.29	149.186	133.395	133.538	1.22767	1.6591e-28	up	up_and_full_separation	0.323742	0.0161369	no_change	no_change	0.302395	0.0228663	no_change	no_change	-0.0213468	0.986343	no_change	no_change	Cluster_1
Lonrf1	15.1113	14.5025	20.9378	13.9855	16.1343	11.0102	19.3398	17.7005	14.9372	15.7469	50.593	46.2962	65.4267	38.2745	50.1476	27.2897	68.4482	62.3265	38.3819	49.1116	1.76013	2.71377e-21	up	up_and_full_separation	0.0104527	0.979316	no_change	no_change	-0.0207854	0.951427	no_change	no_change	-0.031238	0.989744	no_change	no_change	Cluster_1
Batf2	6.94086	5.00529	6.42505	6.14528	6.12912	6.48599	6.48075	5.89001	6.16062	6.25434	11.6539	10.5756	11.1499	13.5597	11.7348	11.2807	9.33869	12.4874	11.6755	11.1956	0.745312	3.84603e-07	up	up_and_full_separation	-0.010744	0.971297	no_change	no_change	-0.0725719	0.755132	no_change	no_change	-0.0618279	0.977653	no_change	no_change	Cluster_1
Fnbp1l	18.1126	25.4474	20.7515	20.1025	21.1035	20.4245	28.3818	25.1637	17.0031	22.7433	33.5462	32.678	43.3744	30.1967	34.9488	39.5917	40.0172	49.4597	27.405	39.1184	0.612317	0.00217691	up	up_and_full_separation	0.0731361	0.828269	no_change	no_change	-0.244597	0.349369	no_change	no_change	-0.317734	0.807061	no_change	no_change	Cluster_1
Fbxl5	112.681	90.5866	95.3265	121.515	105.027	109.223	89.3715	102.534	90.1972	97.8315	175.778	142.09	154.371	131.752	150.998	161.715	123.362	138.812	108.781	133.167	0.633745	1.40272e-15	up	up_and_full_separation	-0.0900814	0.445808	no_change	no_change	-0.156206	0.119796	no_change	no_change	-0.0661246	0.948926	no_change	no_change	Cluster_1
Alkbh4	18.6891	22.8385	23.7613	20.0491	21.3345	13.7744	20.8064	18.8576	20.5198	18.4895	139.232	156.832	144.003	129.072	142.285	84.5342	149.255	152.79	126.274	128.214	2.62932	8.94289e-83	up	up_and_full_separation	-0.270396	0.149629	no_change	no_change	-0.209623	0.254984	no_change	no_change	0.0607738	0.977653	no_change	no_change	Cluster_1
Cpeb2	48.0831	31.7215	26.6607	36.8116	35.8192	35.1461	41.3521	46.6197	48.0831	42.8003	137.721	137.647	91.8852	60.1829	106.859	114.023	136.346	196.805	85.9698	133.286	1.73404	7.24121e-09	up	up_and_full_separation	0.311706	0.48228	no_change	no_change	0.276583	0.525777	no_change	no_change	-0.0351229	0.99163	no_change	no_change	Cluster_1
Zfp597	11.6539	12.8287	12.3664	10.8512	11.9251	10.743	11.1686	9.21832	12.4668	10.8992	48.8463	70.0263	72.7546	29.2427	55.2175	30.8807	58.6381	48.3029	31.3988	42.3051	2.33954	1.66396e-36	up	up_and_full_separation	-0.0452902	0.899949	no_change	no_change	-0.398511	0.0857438	no_change	no_change	-0.353221	0.759617	no_change	no_change	Cluster_1
Zfp800	17.113	17.9903	17.6733	15.5823	17.0897	15.7682	15.6294	17.6535	14.8016	15.9632	23.9438	24.3541	30.0133	20.4891	24.7001	25.424	24.4307	30.0299	17.455	24.3349	0.60048	2.29217e-07	up	up_and_full_separation	-0.069767	0.718586	no_change	no_change	-0.0369329	0.848698	no_change	no_change	0.0328342	0.981413	no_change	no_change	Cluster_1
Mcph1	9.37049	10.4889	9.86444	8.96447	9.67209	6.1377	11.1297	10.1817	8.72788	9.04424	20.8064	29.9194	20.6486	14.1285	21.3757	16.097	22.8292	18.6965	17.6124	18.8088	1.32766	7.74337e-18	up	up_and_full_separation	-0.0235501	0.939449	no_change	no_change	-0.118315	0.614223	no_change	no_change	-0.0947652	0.972811	no_change	no_change	Cluster_1
Eva1c	30.0763	30.2173	33.8514	36.8885	32.7584	33.2228	43.0179	50.6097	42.9853	42.4589	60.1724	65.3802	88.8712	81.8334	74.0643	72.2749	92.6456	111.186	98.006	93.5281	0.999135	5.01776e-18	up	up_and_full_separation	0.308735	0.0296795	no_change	no_change	0.346472	0.00959525	no_change	no_change	0.0377363	0.980114	no_change	no_change	Cluster_1
Spsb1	26.743	26.5736	32.189	25.0633	27.6422	20.6607	26.6049	22.1434	29.302	24.6777	52.1642	56.2107	63.238	53.4038	56.2542	35.5572	52.9285	39.6057	49.2255	44.3292	0.96062	7.25988e-13	up	up_and_full_separation	-0.173245	0.372368	no_change	no_change	-0.325282	0.0437466	no_change	no_change	-0.152037	0.917244	no_change	no_change	Cluster_1
Pak7	1.67466	2.33521	1.23611	0.352411	1.3996	1.15406	0.689742	0.752046	0.111925	0.676943	6.09152	5.99492	3.19566	2.64726	4.48234	3.84441	4.4679	3.41351	0.752046	3.11947	2.14889	3.85413e-11	up	up_and_full_separation	-0.968677	0.023263	down	no_change	-0.619173	0.116589	no_change	no_change	0.349504	0.926527	no_change	no_change	Cluster_1
Rab11fip2	12.8372	17.3676	13.4524	13.205	14.2156	14.9342	16.7964	13.7932	11.9827	14.3766	65.0516	62.8668	72.8979	61.5741	65.5976	84.1008	80.1256	137.984	64.5054	91.679	2.42903	2.49989e-50	up	up_and_full_separation	0.0639971	0.831128	no_change	no_change	0.449488	0.0206711	no_change	no_change	0.385491	0.630035	no_change	no_change	Cluster_1
Baz2a	22.7346	29.0115	29.3338	25.5238	26.6509	32.972	32.6856	27.6285	43.8716	34.2894	90.9844	114.57	105.139	77.1283	96.9555	113.504	153.696	143.021	116.649	131.718	1.98185	7.2557e-55	up	up_and_full_separation	0.384927	0.0133412	no_change	no_change	0.313079	0.0440213	no_change	no_change	-0.071848	0.974098	no_change	no_change	Cluster_1
Bmf	37.4458	30.5569	30.1967	23.8543	30.5134	14.7752	23.2781	13.9393	16.2752	17.0669	86.0699	81.5487	86.904	38.701	73.3059	50.1983	67.7568	72.3516	57.7858	62.0231	1.48986	7.00661e-14	up	up_and_full_separation	-0.762984	0.000718323	down	down_and_full_separation	-0.170208	0.567333	no_change	no_change	0.592776	0.414064	no_change	no_change	Cluster_1
Gramd1b	23.5587	29.6767	27.1102	22.9892	25.8337	17.2437	24.7354	21.5216	21.0802	21.1452	74.8883	100.172	83.636	61.9891	80.1713	55.6923	87.5456	83.4776	63.1903	72.4764	1.81142	1.10085e-77	up	up_and_full_separation	-0.23678	0.0657778	no_change	no_change	-0.24176	0.0414869	no_change	no_change	-0.00498034	0.995358	no_change	no_change	Cluster_1
Zfp704	48.6835	62.6577	48.0642	46.1675	51.3932	50.2289	58.6131	57.1378	62.5396	57.1299	116.968	143.778	111.94	120.238	123.231	125.987	167.037	177.426	142.301	153.188	1.07882	8.48397e-34	up	up_and_full_separation	0.095051	0.486936	no_change	no_change	0.0459022	0.754799	no_change	no_change	-0.0491488	0.974098	no_change	no_change	Cluster_1
Bach2	17.4474	16.374	14.2101	11.3032	14.8337	17.2842	15.3539	14.8142	13.7079	15.29	63.6586	58.0129	50.923	28.6689	50.3159	46.1509	59.2621	49.939	39.4744	48.7066	1.78334	8.44191e-42	up	up_and_full_separation	0.0726098	0.755181	no_change	no_change	-0.147065	0.433867	no_change	no_change	-0.219674	0.813574	no_change	no_change	Cluster_1
BC052040	14.6148	10.6579	11.9097	11.8635	12.2615	7.9412	7.92542	8.72257	7.34932	7.98463	48.2899	49.6826	40.7632	27.5242	41.565	31.0712	38.1125	38.592	28.118	33.9734	1.60642	6.5991e-25	up	up_and_full_separation	-0.62597	0.000599264	down	down_and_full_separation	-0.234352	0.259009	no_change	no_change	0.391618	0.582526	no_change	no_change	Cluster_1
Zfp770	10.4072	9.48821	9.78317	12.3367	10.5038	6.48788	7.77223	7.90509	10.2113	8.09412	19.2626	27.2105	22.1839	14.0242	20.6703	14.8496	21.6497	15.1155	14.899	16.6285	1.02398	1.0171e-08	up	up_and_full_separation	-0.342763	0.14583	no_change	no_change	-0.297174	0.194423	no_change	no_change	0.0455897	0.983503	no_change	no_change	Cluster_1
Trim41	4.64914	7.43105	6.8652	6.45138	6.34919	7.22219	6.69136	6.93121	6.51953	6.84107	12.6866	15.3871	13.0301	13.6192	13.6807	14.766	13.9928	21.8066	18.5162	17.2704	1.06081	1.48485e-09	up	up_and_full_separation	0.145077	0.600982	no_change	no_change	0.35188	0.0978992	no_change	no_change	0.206803	0.90835	no_change	no_change	Cluster_1
Large2	26.5549	42.3845	41.7622	36.5215	36.8058	24.8355	31.274	35.3817	32.1338	30.9063	68.4482	80.7423	74.8139	66.3887	72.5983	65.8653	76.5931	56.7153	56.1364	63.8275	1.26748	1.58346e-24	up	up_and_full_separation	-0.167544	0.353579	no_change	no_change	-0.174298	0.303805	no_change	no_change	-0.00675319	0.995358	no_change	no_change	Cluster_1
Usp45	8.16418	7.28352	5.02356	7.09074	6.8905	5.38371	4.95733	6.622	6.44581	5.85221	12.8991	15.6346	12.804	9.38927	12.6817	10.448	13.6468	17.17	8.7294	12.4986	0.985742	3.29414e-07	up	up_and_full_separation	-0.19467	0.501516	no_change	no_change	-0.0871477	0.779377	no_change	no_change	0.107522	0.974098	no_change	no_change	Cluster_1
Arglu1	25.9946	37.3626	24.3857	31.7197	29.8657	41.5964	30.7528	24.3541	22.6656	29.8422	82.5548	104.376	38.4595	47.347	68.1844	113.573	68.5458	98.0325	73.3137	88.3662	1.04977	0.000224855	up	up_and_full_separation	-0.0546471	0.916159	no_change	no_change	0.470139	0.184898	no_change	no_change	0.524786	0.744539	no_change	no_change	Cluster_1
43899	9.21832	10.0188	10.7287	10.3252	10.0727	13.2157	8.74813	7.42522	10.8512	10.0601	29.4731	21.1107	21.8682	28.0282	25.1201	20.3102	20.3102	22.6422	21.1736	21.1091	1.1313	9.22001e-14	up	up_and_full_separation	0.016363	0.95657	no_change	no_change	-0.218445	0.278822	no_change	no_change	-0.234808	0.832422	no_change	no_change	Cluster_1
Abhd11	25.4299	37.9545	30.0577	31.3264	31.1921	34.0861	35.4315	35.0129	36.538	35.2671	54.4521	72.4016	45.9593	55.9447	57.1894	71.3461	56.465	60.5757	65.2296	63.4041	0.751269	1.32628e-06	up	up_and_full_separation	0.127778	0.592134	no_change	no_change	0.155246	0.480084	no_change	no_change	0.0274682	0.988394	no_change	no_change	Cluster_1
Aicda	0.608377	0.211863	1.03078	0.746118	0.649284	0.304805	0.0717555	0.299068	0.428294	0.27598	1.32844	1.81577	2.03684	1.53843	1.67987	1.02852	1.07997	4.43707	1.71429	2.06496	1.46663	0.00218082	up	up_and_full_separation	-0.895088	0.173966	no_change	no_change	0.067648	0.928809	no_change	no_change	0.962736	0.704107	no_change	no_change	Cluster_1
Tbl3	56.4783	68.0741	74.1431	69.5222	67.0544	55.9915	64.8542	69.5437	80.4924	67.7204	81.12	105.297	89.9153	111.291	96.9058	103.84	77.9451	92.9272	115.764	97.6189	0.782761	4.64216e-10	up	up_and_full_separation	0.0794829	0.701393	no_change	no_change	0.0215828	0.921358	no_change	no_change	-0.0579001	0.976753	no_change	no_change	Cluster_1
Limd2	136.757	146.341	153.781	146.396	145.819	154.821	157.224	164.659	159.771	159.119	250.032	220.896	258.205	229.783	239.729	229.971	253.565	305.819	233.237	255.648	0.601594	1.80577e-09	up	up_and_full_separation	0.111639	0.446866	no_change	no_change	0.110708	0.432033	no_change	no_change	-0.000931574	0.999034	no_change	no_change	Cluster_1
Zfhx2	5.94519	9.79628	6.81553	7.47732	7.50858	9.81434	6.6717	6.51432	11.4297	8.6075	22.8914	22.3552	20.3064	15.9422	20.3738	27.2952	23.8543	28.3552	24.6534	26.0395	1.33563	1.50991e-12	up	up_and_full_separation	0.13606	0.659047	no_change	no_change	0.147477	0.600266	no_change	no_change	0.0114164	0.995358	no_change	no_change	Cluster_1
Spen	13.6468	26.0318	18.5904	18.3163	19.1463	20.6669	21.9452	15.138	22.5998	20.0875	42.4632	48.6527	32.6131	34.0412	39.4425	57.7112	47.9239	52.7209	51.2045	52.3901	0.863939	6.68615e-08	up	up_and_full_separation	0.00398058	0.991649	no_change	no_change	0.179157	0.418542	no_change	no_change	0.175176	0.919218	no_change	no_change	Cluster_1
Il25	1.10561	0.885457	0.722208	2.24003	1.23833	1.15406	0.248684	0.730021	1.04689	0.794912	3.25013	2.46244	3.6524	2.68054	3.01138	2.03491	2.35341	2.87641	2.98434	2.56227	1.45352	0.000436073	up	up_and_full_separation	-0.659493	0.241448	no_change	no_change	-0.233707	0.707689	no_change	no_change	0.425787	0.924037	no_change	no_change	Cluster_1
Dennd6a	43.8217	45.9593	44.9359	48.492	45.8022	41.8249	37.3998	47.4495	41.8249	42.1248	118.795	135.594	144.052	102.837	125.32	109.535	126.08	196.635	118.016	137.566	1.61985	2.49677e-49	up	up_and_full_separation	-0.11506	0.498617	no_change	no_change	0.0549088	0.76399	no_change	no_change	0.169969	0.838968	no_change	no_change	Cluster_1
Ino80d	16.9708	19.9658	15.0104	13.3483	16.3238	21.542	24.019	21.4936	16.9616	21.0041	54.5181	59.8532	49.2255	46.5957	52.5481	56.951	63.3772	79.5249	54.8725	63.6814	1.49062	1.67711e-32	up	up_and_full_separation	0.256697	0.126782	no_change	no_change	0.025792	0.907182	no_change	no_change	-0.230905	0.776337	no_change	no_change	Cluster_1
Gfer	19.0491	18.8369	20.1601	21.4509	19.8743	23.5079	19.6766	21.8403	21.693	21.6794	40.6723	39.1163	49.2625	47.4597	44.1277	31.3264	31.5644	47.4258	44.6195	38.734	1.01634	3.65286e-18	up	up_and_full_separation	0.0633652	0.754534	no_change	no_change	-0.216044	0.145971	no_change	no_change	-0.279409	0.614237	no_change	no_change	Cluster_1
S100pbp	10.5903	17.4347	15.095	16.6997	14.9549	14.1893	16.0032	17.8767	15.0232	15.7731	19.0541	30.9909	34.6398	21.3188	26.5009	30.5118	25.8155	42.9275	28.7947	32.0124	0.994795	1.57858e-09	up	up_and_full_separation	0.137953	0.59106	no_change	no_change	0.355524	0.0756435	no_change	no_change	0.217572	0.875452	no_change	no_change	Cluster_1
Iffo2	4.04732	5.26571	6.22079	5.64428	5.29452	5.43814	5.19926	6.76382	5.56042	5.74041	24.1728	21.4276	29.6545	18.886	23.5352	22.1489	25.4224	31.2559	24.5533	25.8451	2.38199	7.59485e-64	up	up_and_full_separation	0.18387	0.405445	no_change	no_change	0.130679	0.518168	no_change	no_change	-0.0531904	0.977981	no_change	no_change	Cluster_1
Cyyr1	0.775823	1.53637	1.21643	0.606539	1.03379	1.41879	1.14253	2.97845	1.35085	1.72265	2.52608	2.43269	5.83679	3.49848	3.57351	2.27663	3.7269	4.19237	3.20089	3.3492	2.14863	1.24316e-10	up	up_and_full_separation	0.719431	0.0956092	no_change	no_change	-0.0522251	0.925795	no_change	no_change	-0.771656	0.618193	no_change	no_change	Cluster_1
Ripk2	15.1155	16.8692	17.366	15.441	16.1979	15.3021	17.2716	22.0078	18.6616	18.3108	39.2601	47.0424	44.7809	38.088	42.2928	32.1416	41.1933	38.9457	30.0577	35.5846	1.25899	7.13882e-30	up	up_and_full_separation	0.155686	0.338631	no_change	no_change	-0.214192	0.12632	no_change	no_change	-0.369878	0.328905	no_change	no_change	Cluster_1
Chd7	70.7583	93.3074	108.244	81.5879	88.4745	74.0846	74.9224	76.1541	90.6152	78.9441	324.111	350.434	303.402	281.738	314.921	333.97	346.508	408.824	296.435	346.434	1.80965	1.96962e-62	up	up_and_full_separation	-0.186779	0.216258	no_change	no_change	-0.094704	0.568516	no_change	no_change	0.092075	0.94922	no_change	no_change	Cluster_1
Wnk3	4.67532	2.40669	2.54628	3.34379	3.24302	4.91736	3.62334	3.68588	4.87399	4.27514	10.8421	12.9895	12.5372	6.16062	10.6324	11.6055	16.0622	16.3705	6.81907	12.7143	1.73593	8.72045e-12	up	up_and_full_separation	0.392885	0.26715	no_change	no_change	0.124417	0.758926	no_change	no_change	-0.268468	0.923323	no_change	no_change	Cluster_1
Zfp236	15.0124	15.7513	16.0477	15.898	15.6773	19.4379	19.244	16.6551	18.529	18.4665	35.5235	30.998	33.9457	32.4448	33.228	37.3697	33.6228	44.2444	39.0217	38.5646	1.08074	3.38084e-18	up	up_and_full_separation	0.241785	0.144467	no_change	no_change	0.0389293	0.852706	no_change	no_change	-0.202856	0.815105	no_change	no_change	Cluster_1
Sox15	0.943499	0.737156	0.49581	0.964097	0.78514	0.793191	0.846063	1.15901	0.787621	0.896472	1.99146	1.86176	1.4504	1.56998	1.7184	1.44656	2.21981	2.43269	1.37253	1.8679	1.2276	0.00237585	up	up_and_full_separation	0.22309	0.734855	no_change	no_change	0.134396	0.829172	no_change	no_change	-0.0886936	0.984889	no_change	no_change	Cluster_1
Cdk13	21.3542	24.7971	28.5275	26.3561	25.2587	25.8313	31.7876	25.5222	27.5482	27.6723	68.766	87.0239	50.7392	72.6507	69.795	81.0674	76.9775	82.6177	105.35	86.5032	1.28533	3.00427e-16	up	up_and_full_separation	0.0273623	0.929735	no_change	no_change	0.0923998	0.712755	no_change	no_change	0.0650375	0.977653	no_change	no_change	Cluster_1
Myzap	8.71524	13.3742	11.2184	13.9321	11.81	7.90698	10.5496	14.6364	11.8187	11.2279	33.4401	44.4429	46.808	28.8113	38.3756	22.5237	35.0584	55.4662	30.0867	35.7837	1.94632	2.83289e-30	up	up_and_full_separation	-0.00565643	0.988806	no_change	no_change	-0.131208	0.615068	no_change	no_change	-0.125551	0.959539	no_change	no_change	Cluster_1
Dicer1	43.8716	43.5242	45.8467	32.6647	41.4768	36.6933	40.3054	40.4207	50.7118	42.0328	115.156	149.579	132.837	97.7819	123.839	126.739	177.041	174.683	136.062	153.631	1.56498	7.01865e-49	up	up_and_full_separation	-0.00903021	0.967489	no_change	no_change	0.135734	0.363423	no_change	no_change	0.144764	0.875459	no_change	no_change	Cluster_1
Meis3	19.8046	24.0288	17.3545	20.3713	20.3898	22.5998	17.9348	14.6132	20.7273	18.9688	47.347	44.5419	43.2741	41.6114	44.1936	39.4198	34.8684	41.4364	39.5114	38.809	0.916995	1.83525e-11	up	up_and_full_separation	-0.151063	0.460373	no_change	no_change	-0.215278	0.225943	no_change	no_change	-0.0642158	0.975917	no_change	no_change	Cluster_1
Zfp281	43.3209	52.9007	58.4935	53.7066	52.1054	52.1358	54.385	55.9093	50.9491	53.3448	292.262	329.282	307.197	176.476	276.304	319.355	342.3	315.805	217.82	298.82	2.59729	1.06343e-105	up	up_and_full_separation	0.0813027	0.689375	no_change	no_change	0.152328	0.366141	no_change	no_change	0.071025	0.973391	no_change	no_change	Cluster_1
Stx3	21.9452	33.9087	29.413	26.681	27.987	19.3213	29.6337	27.2457	18.6103	23.7028	99.8447	97.8902	121.643	89.3955	102.193	60.337	78.8692	86.4254	49.2509	68.7206	1.83149	3.04065e-48	up	up_and_full_separation	-0.256086	0.131348	no_change	no_change	-0.572918	3.3631e-05	no_change	no_change	-0.316832	0.582526	no_change	no_change	Cluster_1
Ago1	24.356	23.5974	23.6276	21.2449	23.2065	16.8091	18.9765	14.6442	16.1397	16.6424	53.7746	50.7674	60.0357	43.9523	52.1325	48.8698	50.7879	69.2258	57.0968	56.4951	1.34508	3.2002e-23	up	up_and_full_separation	-0.416315	0.0113912	no_change	no_change	0.0471129	0.836389	no_change	no_change	0.463428	0.298109	no_change	no_change	Cluster_1
Sox5	42.5906	45.0933	50.0233	48.7248	46.608	39.6576	47.5772	48.5819	46.9268	45.6859	201.277	237.4	237.08	173.094	212.213	176.939	218.662	232.598	168.872	199.268	2.33058	2.32032e-200	up	up_and_full_separation	-0.0212267	0.889215	no_change	no_change	-0.162748	0.0963951	no_change	no_change	-0.141522	0.784692	no_change	no_change	Cluster_1
Fam104a	73.625	78.1224	63.2852	64.8845	69.9793	82.5267	66.4662	72.8824	66.4662	72.0854	134.468	120.87	127.836	109.906	123.27	121.262	117.702	143.251	126.505	127.18	0.685212	2.43155e-09	up	up_and_full_separation	0.0106408	0.962503	no_change	no_change	0.0754454	0.670689	no_change	no_change	0.0648046	0.974098	no_change	no_change	Cluster_1
Lrrc29	3.10305	6.24344	7.83299	6.2068	5.84657	5.84901	7.83148	7.87323	6.92781	7.12038	7.89947	12.2255	9.25312	13.0858	10.616	8.5782	13.6489	11.6276	8.39996	10.5637	0.986544	3.92744e-07	up	up_and_full_separation	0.370687	0.140827	no_change	no_change	0.0336752	0.919195	no_change	no_change	-0.337012	0.785154	no_change	no_change	Cluster_1
Zic5	60.2251	56.0952	53.4914	55.3477	56.2898	80.2017	74.8638	70.4136	59.1963	71.1688	389.379	389.379	341.083	215.234	333.769	681.68	491.667	580.68	263.57	504.399	2.77362	2.50896e-70	up	up_and_full_separation	0.418221	0.0335583	no_change	no_change	0.633616	0.000344926	up	no_change	0.215395	0.874924	no_change	no_change	Cluster_1
Gm20604	14.5025	12.4129	9.10002	10.6839	11.6748	13.7189	11.2415	11.4674	8.38759	11.2039	26.743	25.0482	27.317	16.5917	23.925	20.744	21.896	27.4909	16.3845	21.6289	0.89182	6.1271e-07	up	up_and_full_separation	-0.0908601	0.764647	no_change	no_change	-0.094056	0.741233	no_change	no_change	-0.00319595	0.998441	no_change	no_change	Cluster_1
Enc1	1.79196	4.6387	4.39413	2.53368	3.33962	1.83418	3.41351	7.25191	5.8805	4.59502	6.35921	6.68425	11.0492	7.70191	7.94864	3.49489	6.9774	11.4185	10.0766	7.99185	1.61859	4.47185e-09	up	up_and_full_separation	0.489314	0.182811	no_change	no_change	-0.0903266	0.842337	no_change	no_change	-0.579641	0.689672	no_change	no_change	Cluster_1
Mapk1ip1	19.0286	21.0708	18.6998	23.609	20.602	28.9441	24.4596	24.065	19.7167	24.2963	43.3744	31.9668	31.0416	33.411	34.9485	38.4595	36.7786	39.9607	29.1661	36.0912	0.600218	0.000107699	up	up_and_full_separation	0.169658	0.445542	no_change	no_change	0.0593948	0.810665	no_change	no_change	-0.110263	0.957706	no_change	no_change	Cluster_1
Wipi1	61.2162	77.1141	74.4358	77.8986	72.6662	61.7177	70.1225	76.7547	69.5658	69.5402	139.664	140.47	144.936	136.446	140.379	119.523	166.771	152.34	132.619	142.813	0.938562	2.54895e-21	up	up_and_full_separation	-0.0464396	0.789246	no_change	no_change	0.05228	0.748318	no_change	no_change	0.0987197	0.936546	no_change	no_change	Cluster_1
Slc16a6	16.627	14.4641	16.4979	16.9862	16.1438	15.3283	17.0469	19.2101	14.5601	16.5364	145.684	100.601	103.215	73.3137	105.704	92.6648	115.498	125.75	90.3324	106.061	2.90668	2.70383e-81	up	up_and_full_separation	0.12128	0.631803	no_change	no_change	0.0730877	0.773725	no_change	no_change	-0.0481924	0.981413	no_change	no_change	Cluster_1
Mfsd9	10.1332	8.82526	12.2255	12.7358	10.98	6.70807	5.68021	8.05034	8.54726	7.24647	32.5946	38.9293	44.6195	31.8628	37.0015	20.1455	34.6935	24.5946	23.6964	25.7825	1.72877	1.43183e-23	up	up_and_full_separation	-0.545091	0.00987915	no_change	no_change	-0.47736	0.0196557	no_change	no_change	0.0677304	0.977944	no_change	no_change	Cluster_1
Zbed3	40.1712	27.3065	28.4337	27.6304	30.8854	43.1855	39.1851	30.5316	26.6965	34.8997	108.468	67.1685	80.5604	67.0069	80.8009	76.5247	79.5021	89.4563	58.6114	76.0236	1.2493	1.86517e-17	up	up_and_full_separation	0.115195	0.624601	no_change	no_change	-0.0649296	0.789613	no_change	no_change	-0.180124	0.90244	no_change	no_change	Cluster_1
Igsf3	106.587	98.1692	118.348	98.1692	105.318	112.681	102.219	116.357	114.152	111.352	175.237	160.047	209.305	190.866	183.863	193.218	165.906	245.444	211.451	204.005	0.951859	3.60978e-23	up	up_and_full_separation	0.11425	0.423499	no_change	no_change	0.0513591	0.745918	no_change	no_change	-0.0628905	0.968918	no_change	no_change	Cluster_1
Wdr60	16.5917	20.2465	24.3092	19.7963	20.2359	18.9166	19.9766	16.9159	20.5863	19.0989	29.3037	32.3479	24.5294	33.3336	29.8787	35.4612	26.7151	35.7888	34.4804	33.1114	0.623266	9.05662e-05	up	up_and_full_separation	-0.0326589	0.910692	no_change	no_change	0.204402	0.331008	no_change	no_change	0.237061	0.833061	no_change	no_change	Cluster_1
Zfp386	35.6796	48.3744	51.655	56.5885	48.0744	38.0361	39.6128	60.1574	47.2703	46.2692	68.6855	57.0968	93.433	62.6158	70.4578	67.7568	61.7638	90.5134	54.1478	68.5454	0.705948	7.82143e-08	up	up_and_full_separation	-0.0357277	0.881666	no_change	no_change	-0.0229853	0.919545	no_change	no_change	0.0127424	0.993649	no_change	no_change	Cluster_1
Ssh1	57.403	57.8397	58.1028	49.2443	55.6475	32.6728	42.3845	41.8823	55.0531	42.9982	116.909	128.447	107.205	80.6955	108.314	79.1518	109.833	121.515	91.3465	100.462	1.04097	1.72026e-13	up	up_and_full_separation	-0.396319	0.0200771	no_change	no_change	-0.241715	0.185789	no_change	no_change	0.154604	0.920142	no_change	no_change	Cluster_1
Papd4	34.5807	33.6395	32.1469	37.435	34.4505	31.5644	45.4759	38.1438	37.5649	38.1872	84.1008	96.4814	82.0084	53.4591	79.0124	73.986	83.3707	74.1431	53.8486	71.3371	1.02646	3.20513e-13	up	up_and_full_separation	0.0944779	0.683417	no_change	no_change	-0.127307	0.539774	no_change	no_change	-0.221785	0.825526	no_change	no_change	Cluster_1
Smim12	23.526	21.1057	24.99	22.7421	23.091	20.4011	19.4306	19.4856	18.7744	19.523	75.851	72.1994	85.7109	72.9699	76.6828	60.5623	64.1222	97.2697	74.4212	74.0939	1.67602	6.08135e-52	up	up_and_full_separation	-0.309621	0.0273421	no_change	no_change	-0.0702153	0.68972	no_change	no_change	0.239406	0.693061	no_change	no_change	Cluster_1
Mindy2	113.504	115.979	115.835	116.773	115.523	124.824	125.027	123.362	112.218	121.358	176.556	184.811	174.57	163.001	174.735	178.101	187.583	182.171	161.803	177.414	0.647372	1.39749e-13	up	up_and_full_separation	0.05141	0.728123	no_change	no_change	-0.0962434	0.440159	no_change	no_change	-0.147653	0.805802	no_change	no_change	Cluster_1
Ago4	12.9895	11.0359	16.1397	10.5939	12.6897	11.1166	10.0096	8.34895	13.3132	10.6971	23.5327	22.8385	23.3414	20.8579	22.6426	20.4762	24.4117	22.982	16.7817	21.1629	1.07212	1.05192e-11	up	up_and_full_separation	-0.158416	0.509805	no_change	no_change	-0.139073	0.54895	no_change	no_change	0.0193429	0.99163	no_change	no_change	Cluster_1
Dnal1	3.65604	3.3623	3.52406	3.71735	3.56494	4.59839	2.73417	3.8162	3.54771	3.67412	7.7181	7.1879	5.43453	6.11824	6.61469	8.33001	6.80086	12.4258	6.48599	8.51066	1.17142	1.16686e-07	up	up_and_full_separation	0.0442418	0.9156	no_change	no_change	0.318221	0.265116	no_change	no_change	0.273979	0.891053	no_change	no_change	Cluster_1
Mier2	26.6689	29.2656	38.8051	33.4584	32.0495	38.9151	32.4485	32.1829	45.8781	37.3562	90.887	95.0873	82.4173	84.3519	88.1859	95.2183	85.9373	88.5901	86.3669	89.0281	1.27437	4.02339e-21	up	up_and_full_separation	0.20952	0.267688	no_change	no_change	0.00417009	0.986811	no_change	no_change	-0.20535	0.841791	no_change	no_change	Cluster_1
Ube2q1	81.008	86.9442	84.3813	90.5866	85.73	95.8278	89.972	92.1151	82.7279	90.1607	140.326	146.791	147.449	134.955	142.38	163.572	147.53	152.083	140.506	150.923	0.762186	3.09559e-18	up	up_and_full_separation	0.0949471	0.471327	no_change	no_change	0.125126	0.291795	no_change	no_change	0.0301793	0.979065	no_change	no_change	Cluster_1
Sh2b3	33.4584	40.6668	41.7663	42.0215	39.4783	30.0003	32.637	41.1912	44.7034	37.133	71.2475	70.6266	71.4857	50.6845	66.011	54.8184	69.3204	75.1517	64.6533	65.9859	0.913433	3.36559e-10	up	up_and_full_separation	-0.0436272	0.86917	no_change	no_change	0.0160717	0.951427	no_change	no_change	0.0596989	0.977653	no_change	no_change	Cluster_1
Stk40	44.1684	38.5772	43.2656	47.9477	43.4897	53.1152	43.3285	42.0922	54.1588	48.1737	148.425	124.989	131.909	111.471	129.198	128.248	112.745	98.5908	88.262	106.961	1.66759	1.84827e-42	up	up_and_full_separation	0.175048	0.321575	no_change	no_change	-0.245378	0.115661	no_change	no_change	-0.420426	0.298069	no_change	no_change	Cluster_1
Ypel3	116.435	140.127	129.225	121.987	126.943	142.09	122.137	139.232	125.189	132.162	214.472	199.53	227.965	218.994	215.24	222.52	236.779	311.981	257.66	257.235	0.597585	6.33808e-11	up	up_and_full_separation	0.0174091	0.919337	no_change	no_change	0.202995	0.068949	no_change	no_change	0.185586	0.717246	no_change	no_change	Cluster_1
Jph1	18.1232	18.8075	18.0116	19.8011	18.6859	18.1708	23.6435	13.643	19.8529	18.8276	26.2765	27.1721	26.1816	20.2051	24.9588	29.6132	36.3235	24.8139	17.7898	27.1351	0.648666	7.80163e-05	up	up_and_full_separation	0.075233	0.78474	no_change	no_change	0.1373	0.562728	no_change	no_change	0.0620667	0.977944	no_change	no_change	Cluster_1
Mapk6	96.6926	127.076	103.957	120.412	112.035	80.3144	107.367	100.569	97.9705	96.5552	205.311	328.791	265.912	192.974	248.247	167.256	301.762	243.234	221.352	233.401	1.24105	9.37476e-37	up	up_and_full_separation	-0.178508	0.1811	no_change	no_change	-0.0374302	0.821532	no_change	no_change	0.141078	0.863206	no_change	no_change	Cluster_1
Map3k9	3.41164	4.35984	5.43453	4.99767	4.55092	4.42766	3.65604	3.31241	2.94111	3.58431	6.90171	9.65202	8.64891	5.7115	7.72854	4.38671	9.22907	8.14935	6.13057	6.97393	0.933088	0.00010668	up	up_and_full_separation	-0.286366	0.4068	no_change	no_change	-0.14018	0.704848	no_change	no_change	0.146187	0.970243	no_change	no_change	Cluster_1
Id1	82.4629	111.788	96.1392	105.139	98.8824	98.6867	90.9844	102.567	86.4508	94.6723	144.052	156.413	151.293	190.392	160.538	150.992	119.054	142.709	142.031	138.696	0.665387	3.33529e-08	up	up_and_full_separation	-0.114712	0.526171	no_change	no_change	-0.223721	0.138381	no_change	no_change	-0.109009	0.941545	no_change	no_change	Cluster_1
Trim46	5.36904	7.65765	7.75635	7.57061	7.08841	9.94542	8.22905	7.37324	7.87117	8.35472	13.3888	10.4535	11.0024	13.9595	12.201	12.9614	12.8764	12.187	10.8849	12.2274	0.673336	7.72109e-05	up	up_and_full_separation	0.251036	0.27381	no_change	no_change	0.0336393	0.907182	no_change	no_change	-0.217396	0.878033	no_change	no_change	Cluster_1
Exog	16.7619	16.1859	18.0988	16.8001	16.9617	20.5955	14.9342	16.9268	19.4803	17.9842	23.2723	20.3863	23.012	21.6497	22.0801	23.1493	19.0652	26.6105	25.6109	23.609	0.651893	2.39006e-07	up	up_and_full_separation	0.193549	0.257886	no_change	no_change	0.115703	0.525777	no_change	no_change	-0.0778463	0.970156	no_change	no_change	Cluster_1
Snai1	7.99492	8.1868	6.40695	7.35511	7.48594	9.08644	7.33521	8.55119	10.6616	8.90862	30.5262	24.1329	23.0544	40.7017	29.6038	33.6466	25.6475	41.8475	39.3729	35.1286	1.73168	2.55787e-30	up	up_and_full_separation	0.204612	0.365113	no_change	no_change	0.244403	0.210157	no_change	no_change	0.0397913	0.983445	no_change	no_change	Cluster_1
Trp53rkb	4.1035	3.8528	4.78816	3.54566	4.07253	3.14332	3.54771	3.6011	4.6348	3.73173	19.3955	17.035	23.0208	16.4878	18.9848	12.8248	15.7107	23.6404	24.356	19.133	2.40096	7.40646e-38	up	up_and_full_separation	-0.0699869	0.842922	no_change	no_change	0.039484	0.902412	no_change	no_change	0.109471	0.974058	no_change	no_change	Cluster_1
Foxo4	1.98396	1.18339	1.41879	1.48551	1.51791	1.11906	1.02852	1.12761	1.10561	1.0952	2.7263	2.31715	3.02752	4.01202	3.02074	2.72119	1.35085	3.34379	2.82157	2.55935	1.16977	0.000101805	up	up_and_full_separation	-0.469128	0.260956	no_change	no_change	-0.266454	0.529311	no_change	no_change	0.202674	0.962679	no_change	no_change	Cluster_1
Mamstr	8.24709	6.15899	10.4072	10.3779	8.79777	8.06476	7.79103	8.85879	10.5496	8.81604	11.3251	12.5391	11.3981	19.8658	13.782	13.0691	14.6442	18.8021	21.446	16.9904	0.84854	1.01231e-07	up	up_and_full_separation	0.0897466	0.737159	no_change	no_change	0.342765	0.0731274	no_change	no_change	0.253018	0.816821	no_change	no_change	Cluster_1
Gm14117	11.1629	6.60726	6.45138	9.10378	8.33133	5.44787	8.95905	7.60761	7.97501	7.49739	18.7371	18.4094	23.2629	18.1655	19.6437	14.0184	13.1914	15.4993	17.5179	15.0567	1.26783	3.44587e-10	up	up_and_full_separation	-0.14859	0.649567	no_change	no_change	-0.398085	0.111986	no_change	no_change	-0.249494	0.895973	no_change	no_change	Cluster_1
Nhlrc3	23.2109	28.9821	24.8393	23.6435	25.169	17.1954	27.6933	24.8696	25.3711	23.7824	50.6991	73.0409	55.5628	36.6098	53.9781	32.1829	62.0398	40.251	35.6663	42.535	1.34093	3.60577e-25	up	up_and_full_separation	0.00884166	0.973856	no_change	no_change	-0.331088	0.0347386	no_change	no_change	-0.33993	0.545993	no_change	no_change	Cluster_1
Nemp2	6.28742	7.65765	5.59078	6.05479	6.39766	4.38671	5.93249	5.27836	3.74101	4.83464	12.5824	11.6592	13.6895	8.0426	11.4934	10.9896	13.4941	12.0147	7.31502	10.9534	0.951768	2.42377e-10	up	up_and_full_separation	-0.410547	0.0291537	no_change	no_change	-0.0420876	0.867674	no_change	no_change	0.368459	0.593719	no_change	no_change	Cluster_1
Hic1	28.3694	23.9469	23.9931	22.327	24.6591	34.3707	27.1532	22.1653	30.4368	28.5315	86.5276	69.7709	48.9754	55.107	65.0952	91.5624	85.2025	73.1388	72.3759	80.5699	1.26017	1.15759e-26	up	up_and_full_separation	0.269764	0.0774783	no_change	no_change	0.355366	0.00949696	no_change	no_change	0.085602	0.959539	no_change	no_change	Cluster_1
Tmem186	25.8155	25.4698	28.286	28.9219	27.1233	22.5516	19.1558	23.3207	24.8231	22.4628	54.3401	46.8271	64.7237	47.7568	53.4119	47.0068	40.4676	48.4169	46.0996	45.4978	0.967435	3.38111e-21	up	up_and_full_separation	-0.246592	0.0613351	no_change	no_change	-0.180916	0.171109	no_change	no_change	0.0656754	0.970048	no_change	no_change	Cluster_1
Ppp2r3a	31.6407	37.2052	35.1099	35.7778	34.9334	31.4566	33.968	36.4687	29.945	32.9596	47.8173	63.6128	57.6778	39.5613	52.1673	49.1612	59.5192	58.8365	45.1039	53.1552	0.703865	5.92658e-15	up	up_and_full_separation	-0.0750814	0.599871	no_change	no_change	-0.0217848	0.889801	no_change	no_change	0.0532966	0.97313	no_change	no_change	Cluster_1
Trim56	7.18983	9.05599	8.51441	6.80086	7.89027	7.91229	7.86183	8.07022	6.05479	7.47478	11.5119	12.9578	11.7747	15.3242	12.8922	13.6131	13.6524	15.8143	14.6773	14.4393	0.715096	9.46724e-05	up	up_and_full_separation	-0.0566275	0.860991	no_change	no_change	0.0111568	0.972111	no_change	no_change	0.0677843	0.977944	no_change	no_change	Cluster_1
Zfp784	10.8035	11.9383	15.4172	12.4963	12.6639	12.7768	11.4896	12.1373	17.4697	13.4683	20.7621	18.4204	32.2912	26.6367	24.5276	16.9339	17.3676	24.5058	23.9502	20.6894	0.790277	5.00587e-08	up	up_and_full_separation	0.0694971	0.781474	no_change	no_change	-0.21818	0.247378	no_change	no_change	-0.287677	0.726167	no_change	no_change	Cluster_1
D17H6S53E	0.943499	1.99822	2.16739	1.28393	1.59826	0.83884	2.46244	2.26779	1.35085	1.72998	7.65765	8.22905	11.6126	7.64496	8.78607	4.38876	7.90509	15.4445	8.26066	8.99974	2.53544	9.6273e-24	up	up_and_full_separation	0.0990085	0.835477	no_change	no_change	-0.0847044	0.833323	no_change	no_change	-0.183713	0.959539	no_change	no_change	Cluster_1
6530409C15Rik	0.702046	1.62309	2.08087	1.76795	1.54349	1.44504	1.38244	1.12761	1.31755	1.31816	2.98923	2.77392	3.12513	3.27968	3.04199	3.31432	2.75006	5.00134	2.87298	3.48468	1.00626	0.00334851	up	up_and_full_separation	-0.248169	0.640925	no_change	no_change	0.177049	0.731689	no_change	no_change	0.425218	0.882306	no_change	no_change	Cluster_1
Otud1	12.7452	12.7302	12.8173	11.1383	12.3578	16.3334	16.69	12.3594	9.88853	13.8178	20.4891	28.3111	26.2432	15.898	22.7353	25.8297	22.6271	13.71	14.9785	19.2863	0.738332	4.34432e-05	up	up_and_full_separation	0.104163	0.726117	no_change	no_change	-0.220549	0.361407	no_change	no_change	-0.324712	0.76342	no_change	no_change	Cluster_1
Rnf227	11.7605	8.68404	9.55613	8.07366	9.51858	20.5054	11.7951	11.6126	9.16786	13.2702	32.4537	27.988	35.1854	22.5104	29.5344	28.182	29.3839	42.1147	26.3152	31.499	1.45802	2.06723e-18	up	up_and_full_separation	0.415499	0.0477266	no_change	no_change	0.12623	0.616115	no_change	no_change	-0.289269	0.794943	no_change	no_change	Cluster_1
Pgp	67.4023	56.1769	66.4785	57.5843	61.9105	70.1414	55.4517	73.0989	78.4498	69.2854	100.466	79.0471	108.568	136.131	106.053	113.761	104.805	141.81	133.359	123.434	0.601801	6.86015e-08	up	up_and_full_separation	0.107999	0.517596	no_change	no_change	0.248685	0.0642645	no_change	no_change	0.140686	0.887499	no_change	no_change	Cluster_1
Zbtb37	7.05764	10.4111	8.88258	11.0317	9.34576	8.93482	10.8035	10.0416	8.83085	9.65269	43.3876	57.8589	58.5468	29.2656	47.2647	32.0982	48.8916	71.3643	32.0861	46.1101	1.90967	2.04346e-28	up	up_and_full_separation	-0.0854347	0.782693	no_change	no_change	-0.359579	0.0932813	no_change	no_change	-0.274145	0.827914	no_change	no_change	Cluster_1
1700019D03Rik	11.8654	9.27169	5.32834	5.33378	7.94981	13.1862	7.41778	6.62767	4.81566	8.01183	42.4217	26.2339	15.6346	12.6866	24.2442	31.3893	19.8852	15.5448	9.08985	18.9773	1.50654	3.69401e-28	up	up_and_full_separation	-0.0197707	0.943648	no_change	no_change	-0.280541	0.0974892	no_change	no_change	-0.260771	0.759617	no_change	no_change	Cluster_1
Tox3	25.8208	18.7794	24.1063	25.6274	23.5835	24.4328	23.3687	24.8231	22.6422	23.8167	72.0563	53.8374	64.2327	62.796	63.2306	72.0226	64.8701	73.0547	51.6801	65.4069	1.41735	1.8336e-32	up	up_and_full_separation	0.0423048	0.846749	no_change	no_change	0.110085	0.535013	no_change	no_change	0.0677807	0.974098	no_change	no_change	Cluster_1
Rtn4r	1.98396	0.824258	1.53487	1.13156	1.36866	1.15406	1.38244	0.700183	1.27349	1.12754	6.67523	5.3579	8.61348	5.26723	6.47846	5.15235	3.44149	3.93594	3.94579	4.11889	2.1631	2.15369e-13	up	up_and_full_separation	-0.222426	0.658296	no_change	no_change	-0.671712	0.0516031	no_change	no_change	-0.449287	0.841791	no_change	no_change	Cluster_1
2900005J15Rik	0.4021	1.46127	1.32844	0.801471	0.998322	0.636377	0.213701	0.648778	1.04882	0.636918	1.88627	3.58517	2.33154	3.31828	2.78031	2.18714	1.78259	1.47616	2.90788	2.08844	1.52955	0.00023542	up	up_and_full_separation	-0.640349	0.268856	no_change	no_change	-0.388493	0.495342	no_change	no_change	0.251856	0.971187	no_change	no_change	Cluster_1
S1pr2	62.2422	55.9447	64.9432	69.5719	63.1755	62.8943	62.1705	72.7164	67.5401	66.3303	84.3519	77.0482	89.3715	90.2709	85.2606	63.1085	75.1066	81.5487	89.8614	77.4063	0.671563	2.73876e-09	up	up_and_full_separation	0.152509	0.336932	no_change	no_change	-0.188421	0.1957	no_change	no_change	-0.340931	0.393887	no_change	no_change	Cluster_1
Orai3	31.4566	27.1193	32.1981	37.4971	32.0678	31.7356	24.319	32.2035	33.66	30.4795	56.6992	41.8249	64.8954	68.2242	57.9109	41.2467	39.2636	61.0057	59.4361	50.238	0.682975	1.49526e-09	up	up_and_full_separation	-0.137124	0.405442	no_change	no_change	-0.202649	0.155983	no_change	no_change	-0.0655249	0.97313	no_change	no_change	Cluster_1
Cep164	16.3198	16.1397	18.2351	17.4908	17.0464	17.0392	17.3545	16.3427	16.586	16.8306	29.6079	32.4537	31.7766	34.5807	32.1047	36.7427	30.8431	52.6017	37.4255	39.4033	1.13937	1.97968e-14	up	up_and_full_separation	0.071565	0.78329	no_change	no_change	0.242761	0.209122	no_change	no_change	0.171196	0.917244	no_change	no_change	Cluster_1
Pura	54.1866	66.61	61.0714	60.0118	60.4699	73.6075	55.6923	65.923	61.5519	64.1937	120.533	131.909	135.703	139.095	131.81	149.655	113.207	209.621	192.089	166.143	1.06653	2.55555e-12	up	up_and_full_separation	0.0962741	0.703521	no_change	no_change	0.340685	0.0672953	no_change	no_change	0.244411	0.816862	no_change	no_change	Cluster_1
Gls2	2.03491	1.43743	1.82643	1.04882	1.5869	2.40669	2.51481	1.95565	1.10561	1.99569	4.67532	3.58517	3.65604	2.82535	3.68547	4.30975	3.04845	3.34713	2.21323	3.22964	1.29372	1.00987e-07	up	up_and_full_separation	0.389713	0.242897	no_change	no_change	-0.23084	0.49422	no_change	no_change	-0.620553	0.541367	no_change	no_change	Cluster_1
9530080O11Rik	1.12761	1.38244	1.59929	0.636377	1.18643	1.23611	1.83418	1.34347	1.57488	1.49716	2.32371	2.31865	3.90827	2.47473	2.75634	1.82643	1.78259	4.0763	3.02047	2.67645	1.30509	0.000133488	up	up_and_full_separation	0.479711	0.304717	no_change	no_change	-0.0537995	0.924265	no_change	no_change	-0.53351	0.814399	no_change	no_change	Cluster_1
Pheta1	35.9463	36.6374	44.1039	45.8525	40.635	34.5477	32.1469	36.2764	38.0246	35.2489	121.895	111.265	103.409	118.279	113.712	88.5152	97.3528	94.6332	106.714	96.8038	1.22759	2.57201e-29	up	up_and_full_separation	-0.232976	0.106459	no_change	no_change	-0.235204	0.0852911	no_change	no_change	-0.00222857	0.998399	no_change	no_change	Cluster_1
Gpr146	27.3741	31.3028	27.2897	28.9293	28.7239	22.4097	23.5939	26.5826	27.7852	25.0928	92.1151	121.474	98.8386	68.2407	95.1671	74.8883	120.533	88.5724	68.5674	88.1403	1.92695	3.82583e-40	up	up_and_full_separation	-0.119446	0.613182	no_change	no_change	-0.0800988	0.738762	no_change	no_change	0.0393471	0.983445	no_change	no_change	Cluster_1
Pced1b	3.10305	2.43992	3.86212	4.48968	3.47369	3.7667	2.74003	2.85859	2.96858	3.08347	7.19377	5.19553	6.15899	6.54448	6.27319	6.52824	6.74016	7.92918	4.35791	6.38887	0.702163	0.00730499	up	up_and_full_separation	-0.256882	0.494159	no_change	no_change	0.0466738	0.913502	no_change	no_change	0.303556	0.899131	no_change	no_change	Cluster_1
Crb3	10.6258	12.2642	13.1738	11.8654	11.9823	25.3915	18.7794	18.8275	20.8793	20.9694	25.879	29.5034	39.9607	34.5025	32.4614	41.4616	34.287	36.1388	35.1206	36.752	1.33863	3.61016e-19	up	up_and_full_separation	0.748916	4.533e-06	up	up_and_full_separation	0.188998	0.356461	no_change	no_change	-0.559918	0.202941	no_change	no_change	Cluster_1
Mab21l3	1.9577	1.5662	1.60266	1.53487	1.66536	0.894193	2.08271	2.22133	1.63985	1.70952	2.48947	2.19082	4.09045	2.6842	2.86373	2.75407	3.49848	4.00995	2.34796	3.15262	1.00803	0.00141318	up	up_and_full_separation	0.0747614	0.896577	no_change	no_change	0.174075	0.714416	no_change	no_change	0.0993135	0.980114	no_change	no_change	Cluster_1
Gm13080	0.442464	0.211863	0.306699	0.306699	0.316931	0.34512	0.4021	0.617692	0.367696	0.433152	0.885457	0.733661	0.737156	1.05629	0.853142	0.766994	0.523734	1.12608	0.466702	0.720878	1.80159	0.000457458	up	up_and_full_separation	0.897772	0.178857	no_change	no_change	-0.222556	0.770842	no_change	no_change	-1.12033	NA	no_change	no_change	Cluster_1
Fam160a2	38.9293	39.1493	45.4865	48.0831	42.9121	38.5772	35.5761	37.3894	48.992	40.1337	92.8855	80.037	96.9146	80.7423	87.6449	79.3891	87.597	83.9607	72.1478	80.7737	0.960761	1.29853e-14	up	up_and_full_separation	-0.165898	0.355034	no_change	no_change	-0.316951	0.0339203	no_change	no_change	-0.151053	0.905506	no_change	no_change	Cluster_1
Zfand3	61.0367	61.611	46.327	50.1053	54.77	54.2097	55.2838	42.1689	46.7714	49.6084	157.16	145.061	109.384	86.904	124.627	131.804	155.614	120.87	103.993	128.07	1.15688	1.31021e-20	up	up_and_full_separation	-0.144445	0.436934	no_change	no_change	0.103271	0.584007	no_change	no_change	0.247716	0.734301	no_change	no_change	Cluster_1
Bod1	69.2881	80.5899	91.0204	84.4176	81.329	77.7402	73.5712	80.4307	92.9852	81.1818	136.875	125.987	155.89	144.535	140.822	97.2286	119.981	130.082	127.076	118.592	0.689404	9.82364e-10	up	up_and_full_separation	-0.0462354	0.814204	no_change	no_change	-0.254198	0.0636677	no_change	no_change	-0.207963	0.76059	no_change	no_change	Cluster_1
9930012K11Rik	9.42246	9.66166	8.63969	12.2216	9.98635	8.78685	12.2216	12.5078	9.80879	10.8313	76.1306	81.6615	62.6996	54.794	68.8214	51.5861	91.0052	91.5624	69.1342	75.822	2.65471	9.46663e-44	up	up_and_full_separation	0.0556176	0.879444	no_change	no_change	0.118704	0.697231	no_change	no_change	0.063086	0.980114	no_change	no_change	Cluster_1
Zbtb39	3.19728	3.05859	3.19566	3.09755	3.13727	3.54771	3.41351	2.83221	2.84192	3.15884	9.41849	9.81434	8.70415	6.99596	8.73324	8.86752	10.6579	14.3489	7.07438	10.2372	1.78729	2.35219e-19	up	up_and_full_separation	0.099079	0.782224	no_change	no_change	0.189976	0.500672	no_change	no_change	0.0908971	0.977653	no_change	no_change	Cluster_1
Pard6b	37.523	37.1346	51.9305	42.817	42.3513	45.1466	52.3049	46.0889	50.8605	48.6002	67.7568	83.4568	103.175	77.9646	83.0883	71.5661	95.0102	68.8448	56.8276	73.0622	0.966135	9.63554e-11	up	up_and_full_separation	0.219534	0.288131	no_change	no_change	-0.138299	0.525956	no_change	no_change	-0.357833	0.599344	no_change	no_change	Cluster_1
Plppr4	66.0472	56.5269	48.7866	65.923	59.3209	49.6237	53.9535	67.0371	62.6996	58.3285	85.8747	74.9224	66.3544	80.5417	76.9233	80.1068	69.0516	77.3812	75.3642	75.476	0.623225	6.84561e-07	up	up_and_full_separation	0.0392959	0.859869	no_change	no_change	-0.0204139	0.925104	no_change	no_change	-0.0597098	0.975239	no_change	no_change	Cluster_1
Zfp612	29.6805	24.6295	36.7099	34.8374	31.4643	43.2911	40.3908	39.0479	45.1923	41.9805	60.326	61.1948	64.3086	50.6462	59.1189	84.2742	66.6699	61.1481	51.0084	65.7751	1.15069	5.32214e-16	up	up_and_full_separation	0.486561	0.00300276	no_change	no_change	0.194443	0.313528	no_change	no_change	-0.292118	0.711303	no_change	no_change	Cluster_1
Ccnjl	23.0228	25.9035	30.2654	29.1181	27.0774	14.7159	16.988	22.1653	22.5068	19.094	201.076	193.711	220.444	178.64	198.468	95.9048	153.63	142.47	130.219	130.556	2.76871	1.88356e-92	up	up_and_full_separation	-0.537817	0.000784129	no_change	no_change	-0.579794	0.000130201	no_change	no_change	-0.0419769	0.981413	no_change	no_change	Cluster_1
Slc38a6	2.45271	4.3283	3.35126	3.79031	3.48065	4.00806	4.69752	4.194	5.30258	4.55054	23.797	22.5179	22.862	15.095	21.068	22.6422	22.2776	21.0464	14.2828	20.0623	2.69168	2.35878e-43	up	up_and_full_separation	0.435496	0.0981291	no_change	no_change	-0.0117348	0.97334	no_change	no_change	-0.447231	0.650153	no_change	no_change	Cluster_1
Gskip	29.2805	30.9909	34.9732	33.9457	32.2976	32.9789	31.386	36.7517	31.8925	33.2523	58.9295	72.3516	83.1205	57.034	67.8589	54.3703	68.8902	84.0033	71.4983	69.6905	0.946388	4.69039e-16	up	up_and_full_separation	0.0278514	0.899949	no_change	no_change	0.075164	0.680857	no_change	no_change	0.0473125	0.977869	no_change	no_change	Cluster_1
Zfp36	11.0648	11.3032	12.0627	13.0271	11.8644	18.6583	14.6982	17.3007	18.9328	17.3975	51.1438	50.9995	55.223	46.9833	51.0874	52.8261	44.3591	71.1572	50.7824	54.7812	1.9987	3.82503e-42	up	up_and_full_separation	0.533345	0.00209639	no_change	no_change	0.120181	0.588867	no_change	no_change	-0.413164	0.483556	no_change	no_change	Cluster_1
Ankrd45	4.43859	4.72132	2.37523	5.57237	4.27688	5.74247	5.64242	3.40795	3.02752	4.45509	21.5514	23.0597	13.6542	8.05928	16.5811	17.6986	13.9998	9.07601	6.51953	11.8235	1.90831	8.25799e-16	up	up_and_full_separation	0.00403743	0.994221	no_change	no_change	-0.410966	0.173321	no_change	no_change	-0.415004	0.793048	no_change	no_change	Cluster_1
Coa4	4.06512	5.01037	6.36805	5.8641	5.32691	2.93759	3.05859	4.41803	6.62767	4.26047	38.4328	51.567	73.4523	37.7406	50.2982	22.8165	34.2534	48.3985	51.1694	39.1594	3.17604	9.35823e-51	up	up_and_full_separation	-0.342898	0.267589	no_change	no_change	-0.433003	0.101321	no_change	no_change	-0.0901051	0.977653	no_change	no_change	Cluster_1
Zfp367	7.01846	4.72319	3.35288	3.24117	4.58392	10.8981	8.96447	5.83475	2.23318	6.98263	23.0415	18.4238	20.7352	7.30972	17.3776	22.9044	24.372	31.529	11.5176	22.5808	1.83019	1.767e-14	up	up_and_full_separation	0.465102	0.141651	no_change	no_change	0.48423	0.0968341	no_change	no_change	0.0191281	0.994334	no_change	no_change	Cluster_1
Pwwp2a	34.2439	42.2562	42.9366	51.655	42.7729	47.5136	56.6867	54.0531	54.3567	53.1525	130.119	156.604	162.712	99.8447	137.32	178.64	183.51	183.16	137.401	170.678	1.64915	2.59673e-29	up	up_and_full_separation	0.333819	0.0776407	no_change	no_change	0.358762	0.0456679	no_change	no_change	0.0249431	0.989744	no_change	no_change	Cluster_1
Kctd21	2.40669	2.38325	5.32984	3.9421	3.51547	2.93759	2.48947	3.84051	4.3409	3.40212	6.85572	9.08644	18.7723	11.5142	11.5572	9.48821	4.97232	13.9779	16.5214	11.2399	1.65841	1.05707e-13	up	up_and_full_separation	0.0236721	0.95799	no_change	no_change	-0.0320914	0.93286	no_change	no_change	-0.0557635	0.98383	no_change	no_change	Cluster_1
Sft2d3	14.5064	17.035	16.374	16.9494	16.2162	11.7712	16.3482	15.4172	16.2847	14.9553	74.2294	77.0262	86.0699	80.8264	79.538	50.0497	64.5638	62.4286	64.8272	60.4673	2.19805	3.58184e-116	up	up_and_full_separation	-0.131039	0.378766	no_change	no_change	-0.373414	0.000445513	no_change	no_change	-0.242375	0.593782	no_change	no_change	Cluster_1
Prkce	15.2728	17.1367	16.121	16.0389	16.1424	15.8091	17.5095	14.5691	13.989	15.4692	28.6766	27.3869	21.4366	19.9333	24.3584	26.6238	28.9532	27.4512	23.0691	26.5243	0.834527	1.62823e-11	up	up_and_full_separation	0.0322167	0.890419	no_change	no_change	0.107112	0.558121	no_change	no_change	0.0748949	0.973037	no_change	no_change	Cluster_1
Lrrc3b	11.8064	13.6211	14.9785	12.5932	13.2498	13.7838	14.7642	19.6409	11.9925	15.0453	19.0249	19.112	28.1305	28.7223	23.7474	19.5537	24.5716	27.3221	22.1653	23.4032	0.695453	6.96334e-08	up	up_and_full_separation	0.140375	0.462833	no_change	no_change	-0.00875245	0.969423	no_change	no_change	-0.149128	0.914715	no_change	no_change	Cluster_1
Nudt18	25.8681	27.1251	31.1354	23.2667	26.8488	22.7814	24.356	27.317	21.6459	24.0251	41.1933	37.35	44.231	44.0689	41.7108	30.8076	31.9754	36.7203	39.5955	34.7747	0.751862	3.87109e-11	up	up_and_full_separation	-0.106441	0.543021	no_change	no_change	-0.213961	0.136138	no_change	no_change	-0.10752	0.940491	no_change	no_change	Cluster_1
Asxl3	6.72731	5.53506	4.32668	5.02756	5.40415	7.43105	6.00578	6.68983	5.30634	6.35825	15.4586	21.7205	13.7507	12.1065	15.759	12.7489	15.3298	22.0203	11.7605	15.4649	1.3612	1.62996e-11	up	up_and_full_separation	0.164659	0.609614	no_change	no_change	-0.223624	0.42554	no_change	no_change	-0.388283	0.744357	no_change	no_change	Cluster_1
Morn2	13.043	13.4185	19.2923	15.7665	15.3801	13.3229	14.9658	16.1042	11.0102	13.8508	30.5569	23.603	35.1099	24.287	28.3892	16.4048	24.539	32.5796	22.1653	23.9221	0.997347	1.50226e-10	up	up_and_full_separation	-0.20013	0.374988	no_change	no_change	-0.249178	0.218474	no_change	no_change	-0.0490486	0.980865	no_change	no_change	Cluster_1
Zfp691	9.22019	8.86252	6.9941	7.68349	8.19008	7.27131	5.64428	6.20487	6.24344	6.34098	26.651	19.6115	21.3227	20.8614	22.1117	12.8694	15.5786	21.4418	19.1558	17.2614	1.26501	2.92487e-12	up	up_and_full_separation	-0.38725	0.10402	no_change	no_change	-0.328033	0.150691	no_change	no_change	0.0592178	0.980114	no_change	no_change	Cluster_1
Lca5l	4.9708	4.26053	4.16792	4.12193	4.3803	4.50261	5.35419	5.98376	3.99161	4.95804	7.35511	8.66002	8.27321	6.74016	7.75712	5.36326	8.09026	9.03196	6.21552	7.17525	0.757947	9.91136e-05	up	up_and_full_separation	0.159059	0.593148	no_change	no_change	-0.0802509	0.796007	no_change	no_change	-0.239309	0.889444	no_change	no_change	Cluster_1
Sowahb	7.64319	8.7366	10.441	12.7107	9.88287	5.74971	10.4814	5.21972	10.1655	7.90409	24.8621	27.0163	31.8925	21.3209	26.2729	18.3215	32.6856	19.8871	19.2402	22.5336	1.51551	1.46024e-12	up	up_and_full_separation	-0.316717	0.294046	no_change	no_change	-0.216305	0.482488	no_change	no_change	0.100412	0.97648	no_change	no_change	Cluster_1
Mtus1	93.5863	88.3862	92.8425	97.8321	93.1618	75.9344	66.2858	62.6085	80.9934	71.4555	169.67	186.123	146.665	122.766	156.306	148.767	153.477	128.364	104.242	133.713	0.929963	8.13607e-18	up	up_and_full_separation	-0.35029	0.00584393	no_change	no_change	-0.258916	0.0500771	no_change	no_change	0.0913741	0.947842	no_change	no_change	Cluster_1
Adrb2	5.15235	4.54899	4.11484	5.31576	4.78298	7.4683	5.3579	6.76585	9.25162	7.21091	56.2036	62.5925	43.3876	31.9568	48.5351	80.7932	85.9504	80.4307	66.7344	78.4772	3.17325	2.92299e-53	up	up_and_full_separation	0.57472	0.0280079	no_change	no_change	0.727829	0.00159946	up	up_and_full_separation	0.15311	0.959539	no_change	no_change	Cluster_1
Ifitm10	35.6958	36.4532	27.7095	38.544	34.6006	41.8138	41.2467	48.1293	45.3332	44.1308	95.929	79.2267	92.5844	130.92	99.665	82.1871	98.5908	161.004	141.519	120.825	1.52117	2.86809e-17	up	up_and_full_separation	0.359616	0.127203	no_change	no_change	0.312192	0.179861	no_change	no_change	-0.0474242	0.983445	no_change	no_change	Cluster_1
Zfp36l2	122.43	130.471	106.422	118.232	119.389	101.177	117.577	90.3324	117.917	106.751	348.29	366.84	267.371	192.506	293.752	282.832	288.475	267.059	189.59	256.989	1.28876	2.13241e-16	up	up_and_full_separation	-0.15307	0.522607	no_change	no_change	-0.157243	0.492699	no_change	no_change	-0.0041731	0.996937	no_change	no_change	Cluster_1
Tgif2-ps2	0.521672	0.578315	0.517965	0.716692	0.583661	0.465088	0.752046	0.330327	0.674469	0.555483	0.955646	1.08979	1.68848	1.2772	1.25278	0.378348	1.51477	1.18692	0.79647	0.969128	1.32436	0.0054433	up	up_and_full_separation	0.0568999	0.949937	no_change	no_change	-0.406915	0.532836	no_change	no_change	-0.463814	0.930522	no_change	no_change	Cluster_1
4933415A04Rik	3.43778	3.42239	3.16744	3.16744	3.29876	1.04689	1.38431	1.83008	0.876208	1.28437	27.0936	29.3132	30.5552	20.784	26.9365	14.6807	18.5004	28.2732	17.0947	19.6372	2.82664	1.71652e-62	up	up_and_full_separation	-1.58883	2.79752e-14	down	down_and_full_separation	-0.458151	0.0175296	no_change	no_change	1.13067	0.00234458	up	up_and_full_separation	Cluster_1
Wnk1	63.7315	84.565	83.4025	78.8692	77.6421	90.2439	84.4523	97.0817	72.297	86.0187	157.088	158.47	159.56	161.331	159.112	208.973	188.826	252.733	163.572	203.526	0.927857	2.33241e-10	up	up_and_full_separation	0.104571	0.655744	no_change	no_change	0.11936	0.586246	no_change	no_change	0.0147886	0.993649	no_change	no_change	Cluster_1
Onecut2	0.730021	0.888909	0.111925	0.352411	0.520817	0.862804	0.507042	0.336355	0.367696	0.518474	1.82643	3.49105	1.27349	1.05629	1.91182	2.43599	2.63064	1.98549	1.24574	2.07447	1.77066	2.46197e-05	up	up_and_full_separation	0.00992572	0.992186	no_change	no_change	-0.0607391	0.924614	no_change	no_change	-0.0706648	0.989029	no_change	no_change	Cluster_1
Lrrc8d	161.069	152.641	173.227	178.862	166.45	147.933	167.41	174.84	183.882	168.517	225.3	227.826	226.829	213.065	223.255	186.739	260.596	193.218	189.082	207.409	0.654461	4.40801e-11	up	up_and_full_separation	0.103516	0.483932	no_change	no_change	-0.121764	0.376514	no_change	no_change	-0.22528	0.643448	no_change	no_change	Cluster_1
9930021J03Rik	24.5533	33.9998	30.9799	28.8279	29.5902	29.2805	35.2429	34.427	24.4766	30.8567	105.478	110.715	96.7233	81.2234	98.5349	126.837	117.917	125.544	79.0026	112.325	1.85033	1.87049e-52	up	up_and_full_separation	0.0348571	0.880311	no_change	no_change	0.0656124	0.743882	no_change	no_change	0.0307552	0.983929	no_change	no_change	Cluster_1
Patl1	30.3525	28.5632	25.455	35.7467	30.0294	32.2465	34.3114	30.9387	34.802	33.0747	84.0244	96.8312	74.7065	52.4834	77.0114	72.3892	93.8086	70.0361	52.5295	72.1909	1.52632	2.88204e-24	up	up_and_full_separation	0.200548	0.358365	no_change	no_change	-0.0445046	0.863368	no_change	no_change	-0.245053	0.816821	no_change	no_change	Cluster_1
Yod1	37.6416	33.5562	31.4997	38.1991	35.2241	55.4112	56.4783	47.6253	30.0245	47.3848	298.938	352.273	324.111	156.271	282.898	212.512	290.221	395.347	172.143	267.556	3.08575	2.29587e-84	up	up_and_full_separation	0.418007	0.0374402	no_change	no_change	-0.174234	0.453065	no_change	no_change	-0.592241	0.224291	no_change	no_change	Cluster_1
Camk2n1	7.34552	12.3594	9.13836	6.77855	8.90545	10.7189	11.7987	7.55856	8.11566	9.54795	23.1114	26.2148	26.9657	19.3921	23.921	23.3024	25.7457	29.3265	16.3498	23.6811	1.63964	1.59109e-23	up	up_and_full_separation	0.190136	0.445936	no_change	no_change	0.0170224	0.955243	no_change	no_change	-0.173114	0.926798	no_change	no_change	Cluster_1
Arsj	0.521672	0.552814	0.726288	0.306699	0.526868	0.766994	0.567795	0.380186	0.11382	0.457199	1.30419	1.62309	2.71004	0.960726	1.64951	1.91776	1.51664	1.41879	0.49581	1.33725	1.68032	8.51927e-05	up	up_and_full_separation	-0.251348	0.733531	no_change	no_change	-0.229226	0.716025	no_change	no_change	0.0221216	0.995358	no_change	no_change	Cluster_1
Prr12	4.35012	5.205	4.93734	4.49501	4.74687	6.96838	5.93597	7.33332	6.57282	6.70262	10.8165	9.56775	10.1515	15.9208	11.6141	12.2255	8.17962	14.4625	19.1634	13.5078	1.31074	3.90272e-09	up	up_and_full_separation	0.59077	0.0285167	up	up_and_full_separation	0.114249	0.74738	no_change	no_change	-0.476521	0.679672	no_change	no_change	Cluster_1
Mtfr1l	179.256	202.392	191.533	210.648	195.957	174.052	177.932	195.287	182.598	182.467	309.202	293.903	273.522	254.663	282.822	259.421	276.299	287.216	237.793	265.182	0.650175	3.07322e-10	up	up_and_full_separation	-0.0533584	0.760344	no_change	no_change	-0.0636554	0.695619	no_change	no_change	-0.010297	0.993649	no_change	no_change	Cluster_1
Cdc42se1	105.179	115.015	113.023	114.763	111.995	110.805	112.642	121.155	124.166	117.192	212.337	225.589	219.908	210.521	217.089	199.656	220.993	219.908	217.191	214.437	0.831219	2.6991e-23	up	up_and_full_separation	0.0536795	0.703353	no_change	no_change	0.00593806	0.969008	no_change	no_change	-0.0477414	0.974098	no_change	no_change	Cluster_1
Fam83h	12.6755	9.86793	14.7979	17.4474	13.6972	7.27499	10.8035	9.58211	16.3334	10.9985	39.6128	42.4217	34.4161	40.5497	39.2501	26.4753	38.3574	31.7562	37.04	33.4072	1.67283	1.08633e-25	up	up_and_full_separation	-0.237454	0.302686	no_change	no_change	-0.231728	0.282161	no_change	no_change	0.00572539	0.995853	no_change	no_change	Cluster_1
Riox1	21.5588	21.9819	31.6681	26.9719	25.5452	25.2207	22.2776	23.4041	23.603	23.6263	43.0179	42.8497	50.9888	51.7243	47.1452	32.8927	39.0037	38.1381	43.5607	38.3988	0.64759	4.50607e-08	up	up_and_full_separation	-0.122967	0.486927	no_change	no_change	-0.315559	0.0223351	no_change	no_change	-0.192592	0.811247	no_change	no_change	Cluster_1
Cldn12	70.4572	73.8106	68.5895	81.8758	73.6833	45.6271	58.0129	59.8594	67.9924	57.8729	147.13	183.655	165.04	113.504	152.332	99.0249	150.842	124.88	116.773	122.88	1.09006	2.32308e-17	up	up_and_full_separation	-0.356149	0.0229857	no_change	no_change	-0.264864	0.100702	no_change	no_change	0.0912854	0.960468	no_change	no_change	Cluster_1
Atxn1	10.8717	13.9738	10.9237	13.253	12.2555	11.5119	14.8237	12.6563	8.5855	11.8944	60.7361	65.3988	73.3704	56.1136	63.9047	36.1064	61.4148	80.5173	52.0135	57.513	2.33505	2.49901e-34	up	up_and_full_separation	-0.0525074	0.886278	no_change	no_change	-0.386301	0.109498	no_change	no_change	-0.333794	0.797854	no_change	no_change	Cluster_1
Adck2	18.9581	16.3498	23.7672	22.6404	20.4289	17.7609	17.5442	17.6085	23.1867	19.0251	30.4293	34.8684	35.6796	44.3684	36.3364	29.7442	30.4293	32.0586	38.0726	32.5762	0.847419	1.83123e-16	up	up_and_full_separation	-0.0660634	0.706123	no_change	no_change	-0.0950651	0.530201	no_change	no_change	-0.0290016	0.98241	no_change	no_change	Cluster_1
Spata2	35.5165	35.5612	38.6103	31.9568	35.4112	31.3417	27.9234	26.5222	31.3772	29.2911	220.321	236.232	176.284	134.59	191.857	153.781	196.951	126.911	115.197	148.21	2.57289	1.38917e-88	up	up_and_full_separation	-0.225129	0.213577	no_change	no_change	-0.334028	0.0344739	no_change	no_change	-0.108899	0.950667	no_change	no_change	Cluster_1
D030056L22Rik	15.2747	16.4231	19.081	14.5676	16.3366	23.9469	26.4813	20.6837	14.9524	21.5161	35.9613	46.7837	61.9891	32.9254	44.4149	37.2792	51.3075	48.805	40.7371	44.5322	1.29505	3.28862e-18	up	up_and_full_separation	0.329102	0.0869693	no_change	no_change	0.0335181	0.896841	no_change	no_change	-0.295584	0.734301	no_change	no_change	Cluster_1
Tmem198b	43.4427	41.0801	40.2857	48.0963	43.2262	41.6392	44.1354	48.4061	46.6973	45.2195	113.4	91.4815	105.324	86.859	99.2663	84.8877	84.7806	117.972	87.683	93.8309	1.14236	4.48538e-16	up	up_and_full_separation	0.0510014	0.839153	no_change	no_change	-0.0343226	0.889394	no_change	no_change	-0.0853239	0.97313	no_change	no_change	Cluster_1
Gm527	5.00134	4.01202	3.43971	4.46451	4.22939	3.14516	2.65822	3.6307	2.94111	3.0938	14.2953	15.5786	14.7194	7.59296	13.0466	9.45877	9.72013	11.8187	6.7344	9.43301	1.44445	2.76054e-11	up	up_and_full_separation	-0.506747	0.0733559	no_change	no_change	-0.47482	0.069711	no_change	no_change	0.0319266	0.991009	no_change	no_change	Cluster_1
Taf9b	26.0986	24.4081	21.2893	27.0622	24.7145	26.9296	29.945	23.012	20.4245	25.0778	48.0245	54.8105	56.9957	33.7059	48.3842	38.0556	50.2986	43.0977	35.5983	41.7625	0.785857	1.7954e-08	up	up_and_full_separation	-0.0564461	0.817345	no_change	no_change	-0.171096	0.369907	no_change	no_change	-0.11465	0.948899	no_change	no_change	Cluster_1
Tgif1	38.0009	47.9477	58.5652	57.6253	50.5348	43.8716	50.5556	52.5888	53.1721	50.0471	86.9442	104.393	118.795	94.2307	101.091	75.612	81.0827	99.5712	93.0711	87.3342	0.941301	3.51075e-24	up	up_and_full_separation	-0.0254373	0.884965	no_change	no_change	-0.16361	0.174499	no_change	no_change	-0.138173	0.846934	no_change	no_change	Cluster_1
Ctdspl	17.5958	21.2893	19.9658	22.757	20.402	17.8061	21.8198	20.8136	21.1252	20.3912	100.796	103.215	116.09	95.803	103.976	81.4041	103.518	124.122	114.467	105.878	2.61313	2.29299e-103	up	up_and_full_separation	0.079317	0.708255	no_change	no_change	0.0506334	0.802859	no_change	no_change	-0.0286835	0.984889	no_change	no_change	Cluster_1
AI837181	40.8208	42.0669	45.9179	38.0649	41.7176	43.3557	42.5906	46.6056	45.4531	44.5013	73.9697	67.3765	74.407	81.8758	74.4072	62.9224	70.2184	82.5548	95.627	77.8306	0.648355	4.97519e-11	up	up_and_full_separation	0.0524702	0.754833	no_change	no_change	0.0205276	0.904782	no_change	no_change	-0.0319426	0.980114	no_change	no_change	Cluster_1
Zfp30	10.2201	12.6547	13.8877	14.2066	12.7423	12.7821	13.6797	11.2937	12.9374	12.6732	15.2728	22.3571	18.5808	25.1461	20.3392	18.3233	18.0988	18.1822	27.4125	20.5042	0.750098	6.14459e-07	up	up_and_full_separation	0.0738142	0.77342	no_change	no_change	0.0663607	0.784752	no_change	no_change	-0.00745351	0.995358	no_change	no_change	Cluster_1
Tmem262	1.83008	1.44087	1.56417	1.6688	1.62598	1.61424	1.29924	1.83192	1.29307	1.50962	2.75797	2.13059	2.23112	2.95971	2.51985	2.75407	2.13791	2.43269	2.10657	2.35781	0.676954	0.011215	up	up_and_full_separation	-0.0396937	0.936054	no_change	no_change	0.0127623	0.978208	no_change	no_change	0.0524561	0.985874	no_change	no_change	Cluster_1
Zc3hav1l	30.2764	26.6105	17.7116	15.2951	22.4734	22.1178	13.6524	22.0312	27.3774	21.2947	63.1291	56.2788	54.5474	30.9658	51.2303	44.941	56.3334	54.5582	44.7707	50.1508	1.40507	2.49333e-11	up	up_and_full_separation	0.0155755	0.970714	no_change	no_change	-0.0261276	0.944425	no_change	no_change	-0.0417031	0.985874	no_change	no_change	Cluster_1
Slc38a9	6.68983	8.01689	7.0331	7.77223	7.37801	7.53621	7.06142	8.93274	7.28163	7.703	20.7875	15.6907	17.9641	11.8399	16.5705	17.1869	13.3851	30.8531	12.0804	18.3764	1.13224	3.13419e-08	up	up_and_full_separation	0.0119751	0.977914	no_change	no_change	-0.0420912	0.904685	no_change	no_change	-0.0540663	0.983445	no_change	no_change	Cluster_1
Cdca4	27.0347	31.1446	32.5254	37.7763	32.1203	38.4161	37.6003	35.4798	30.3267	35.4557	53.3053	50.3042	64.9854	52.5295	55.2811	48.0717	59.3221	65.7396	50.0122	55.7864	0.627367	2.26373e-05	up	up_and_full_separation	0.0980524	0.677343	no_change	no_change	0.0383859	0.876292	no_change	no_change	-0.0596666	0.977653	no_change	no_change	Cluster_1
Gpr157	6.68983	8.83085	5.48553	6.5251	6.88283	5.07309	5.30258	6.2068	4.27851	5.21524	42.0523	53.9474	33.0168	26.4632	38.8699	20.8265	36.793	31.3893	19.3491	27.0895	2.68125	7.56561e-48	up	up_and_full_separation	-0.340236	0.192079	no_change	no_change	-0.487059	0.0270421	no_change	no_change	-0.146823	0.954863	no_change	no_change	Cluster_1
Tnrc6b	41.7957	42.6456	42.8497	34.7251	40.504	49.4398	49.5732	50.5188	57.7455	51.8193	720.653	778.626	671.401	406.847	644.382	649.735	840.277	1006.97	542.21	759.798	3.73311	1.83672e-235	up	up_and_full_separation	0.260774	0.0853757	no_change	no_change	-0.0727997	0.692713	no_change	no_change	-0.333573	0.462172	no_change	no_change	Cluster_1
Palm3	2.07716	3.5039	4.16995	3.46536	3.30409	2.11905	3.23725	3.65972	3.68438	3.1751	9.66692	12.3388	10.7897	10.0577	10.7133	6.35398	10.4276	9.08274	12.4129	9.56931	1.58519	2.78322e-17	up	up_and_full_separation	-0.0875716	0.797693	no_change	no_change	-0.203396	0.431071	no_change	no_change	-0.115824	0.972541	no_change	no_change	Cluster_1
Zfp473	1.51294	1.68306	1.92975	1.48551	1.65282	2.44326	2.43269	1.81034	1.70421	2.09763	4.48215	7.25798	9.57481	3.31828	6.1583	4.05425	8.76454	6.21044	5.16791	6.04929	2.05661	2.70614e-13	up	up_and_full_separation	0.479375	0.217695	no_change	no_change	-0.127398	0.775189	no_change	no_change	-0.606772	0.679672	no_change	no_change	Cluster_1
Nat8l	13.5597	12.15	8.30642	8.44242	10.6146	11.3217	7.90509	6.77677	9.66542	8.91724	20.1621	18.2391	14.1014	16.5546	17.2643	16.6851	16.4325	14.0226	16.4231	15.8908	0.880325	7.2875e-11	up	up_and_full_separation	-0.158877	0.431143	no_change	no_change	-0.169872	0.35741	no_change	no_change	-0.0109946	0.994334	no_change	no_change	Cluster_1
Crebrf	28.7223	37.6574	30.034	30.9505	31.8411	43.1433	44.4237	43.0737	42.8259	43.3666	142.709	240.699	169.45	111.104	165.991	118.149	215.234	201.977	128.115	165.869	2.41655	8.68247e-82	up	up_and_full_separation	0.465545	0.00173589	no_change	no_change	-0.144065	0.429806	no_change	no_change	-0.60961	0.0488177	down	down_and_full_separation	Cluster_1
Syngr2	38.2692	34.4804	35.6095	35.0496	35.8521	45.4082	40.0641	42.1946	43.2843	42.7378	172.143	134.865	149.102	130.753	146.716	139.176	131.28	148.876	127.134	136.616	1.89136	5.36456e-72	up	up_and_full_separation	0.186357	0.204295	no_change	no_change	-0.0930794	0.560089	no_change	no_change	-0.279436	0.546385	no_change	no_change	Cluster_1
Sacs	8.77148	10.25	7.04045	5.19553	7.81437	4.30088	7.0926	8.17962	8.22324	6.94908	18.5734	27.0847	25.536	11.5176	20.6779	16.2752	24.5789	33.2228	19.7314	23.4521	1.05557	2.27678e-07	up	up_and_full_separation	-0.276042	0.340753	no_change	no_change	-0.0667354	0.841155	no_change	no_change	0.209307	0.927689	no_change	no_change	Cluster_1
Pskh1	75.8357	74.7685	79.2267	88.8447	79.6689	68.1236	80.8264	82.2379	86.3669	79.3887	164.004	185.718	162.17	132.729	161.155	130.576	167.318	122.566	99.5427	130.001	0.935862	7.25589e-10	up	up_and_full_separation	-0.0330056	0.907931	no_change	no_change	-0.280162	0.144209	no_change	no_change	-0.247156	0.811534	no_change	no_change	Cluster_1
Pdp2	6.07508	5.30634	9.03763	7.7181	7.03429	5.77956	6.64415	7.11084	7.43105	6.7414	15.3021	16.3068	23.7988	19.3955	18.7008	12.5267	11.9925	18.2594	18.6103	15.3472	1.64802	1.97013e-32	up	up_and_full_separation	0.0416982	0.877195	no_change	no_change	-0.280466	0.105327	no_change	no_change	-0.322164	0.646984	no_change	no_change	Cluster_1
Nupl2	15.1325	18.8808	25.1551	21.3667	20.1338	14.2198	18.886	23.771	21.6497	19.6316	35.4315	35.4127	45.4082	38.3574	38.6525	29.1661	34.1341	32.9915	38.3005	33.6481	0.853067	2.83517e-13	up	up_and_full_separation	-0.0299377	0.893302	no_change	no_change	-0.160396	0.307641	no_change	no_change	-0.130458	0.919218	no_change	no_change	Cluster_1
Tmem136	7.33332	11.2515	7.8807	9.89167	9.0893	7.10335	8.56722	7.72364	10.0298	8.35599	32.0082	34.4804	27.2952	25.285	29.7672	22.2958	25.0713	32.4211	20.3842	25.0431	1.72342	3.2002e-23	up	up_and_full_separation	-0.0771088	0.804556	no_change	no_change	-0.190672	0.439805	no_change	no_change	-0.113563	0.969443	no_change	no_change	Cluster_1
Tob2	46.8993	60.6895	66.0066	67.8015	60.3492	68.9382	61.2629	52.2847	68.0033	62.6223	118.563	136.875	139.445	127.161	130.511	139.095	134.636	106.309	125.189	126.307	1.28038	1.59779e-23	up	up_and_full_separation	0.109276	0.590566	no_change	no_change	0.00132081	0.995489	no_change	no_change	-0.107955	0.948899	no_change	no_change	Cluster_1
E130311K13Rik	14.0995	16.4048	13.0858	17.455	15.2613	9.75375	13.8299	20.7003	12.9178	14.3004	53.3913	37.5776	36.5361	34.0688	40.3935	35.1983	50.5188	40.5352	30.0003	39.0632	1.27819	1.7315e-09	up	up_and_full_separation	-0.159525	0.636832	no_change	no_change	-0.0541382	0.881478	no_change	no_change	0.105387	0.975192	no_change	no_change	Cluster_1
Igf2	275.474	332.123	323.26	300.459	307.829	405.131	409.746	427.571	351.452	398.475	4964.92	3557.03	3174.68	2836.26	3633.22	3557.03	4358.92	4060.31	3557.03	3883.32	3.47639	2.58759e-281	up	up_and_full_separation	0.429523	0.000109365	no_change	no_change	0.208853	0.0948542	no_change	no_change	-0.220671	0.672072	no_change	no_change	Cluster_1
Rhno1	30.2843	36.8169	39.0091	32.9572	34.7669	38.4272	27.0622	33.0297	28.6236	31.7857	60.027	45.2927	64.5054	52.117	55.4855	45.0834	38.0009	52.1955	48.9754	46.0638	0.720559	3.24633e-07	up	up_and_full_separation	-0.102323	0.647238	no_change	no_change	-0.209661	0.256241	no_change	no_change	-0.107339	0.954863	no_change	no_change	Cluster_1
Ccdc6	39.4581	38.7542	31.4442	32.3042	35.4902	30.1427	32.3402	29.6767	24.4307	29.1476	100.882	77.6164	89.2438	74.7174	85.615	99.5206	83.8589	105.297	74.5016	90.7945	1.56727	2.55975e-35	up	up_and_full_separation	-0.187063	0.302725	no_change	no_change	0.0862369	0.665344	no_change	no_change	0.2733	0.691501	no_change	no_change	Cluster_1
Pthlh	20.8265	16.6085	23.2629	21.8504	20.6371	24.3758	17.1478	30.2654	19.5593	22.8371	60.3912	39.1734	56.0861	43.9603	49.9027	54.993	46.5047	85.9504	44.4785	57.9817	1.1485	9.86387e-15	up	up_and_full_separation	0.0656664	0.800944	no_change	no_change	0.209565	0.292287	no_change	no_change	0.143899	0.937405	no_change	no_change	Cluster_1
Dcun1d3	13.9094	12.8657	14.1659	14.0184	13.7399	7.51055	9.49221	12.3388	18.1962	11.8844	31.8925	37.8041	54.1478	25.2886	37.2832	21.9452	25.2207	36.1457	30.2597	28.3928	1.64054	1.33906e-18	up	up_and_full_separation	-0.197839	0.486927	no_change	no_change	-0.400207	0.0838053	no_change	no_change	-0.202368	0.921844	no_change	no_change	Cluster_1
Cyb561d1	13.2028	11.3345	14.1716	11.6459	12.5887	9.6283	8.32242	9.1865	11.1499	9.57177	44.2168	44.0689	35.3817	29.8773	38.3862	25.5311	40.0338	32.3142	29.3839	31.8157	1.84525	1.04308e-34	up	up_and_full_separation	-0.28353	0.172693	no_change	no_change	-0.229091	0.254127	no_change	no_change	0.0544387	0.978504	no_change	no_change	Cluster_1
Pkd1l3	12.644	10.5846	15.2211	16.1431	13.6482	16.4194	15.7834	15.8626	15.8626	15.982	22.2958	26.0528	20.7658	24.019	23.2834	27.3408	28.3552	19.019	22.2335	24.2371	1.00992	6.96407e-10	up	up_and_full_separation	0.307975	0.151258	no_change	no_change	0.00729473	0.981393	no_change	no_change	-0.30068	0.763094	no_change	no_change	Cluster_1
Zfp710	42.4332	37.3187	39.7069	36.95	39.1022	31.1354	30.3169	35.5684	34.5082	32.8822	116.062	116.577	105.35	98.1353	109.031	96.1392	118.832	101.371	100.213	104.139	1.76044	1.83898e-75	up	up_and_full_separation	-0.183735	0.164842	no_change	no_change	-0.0912581	0.524679	no_change	no_change	0.0924774	0.940491	no_change	no_change	Cluster_1
Gpr137c	9.91724	8.32839	7.7181	9.40578	8.84238	13.6524	10.6505	8.28827	9.31464	10.4765	21.2614	23.2164	22.9426	18.6194	21.5099	18.9468	27.0163	22.1653	17.2032	21.3329	1.46987	2.8905e-21	up	up_and_full_separation	0.282396	0.182284	no_change	no_change	0.016453	0.953964	no_change	no_change	-0.265943	0.803536	no_change	no_change	Cluster_1
Fam110b	55.811	53.193	45.7283	47.9329	50.6663	64.6059	42.6456	48.5956	48.5757	51.1057	88.4686	70.1225	78.3445	83.3313	80.0667	78.2882	80.9401	70.1225	68.4335	74.4461	0.814636	7.30788e-11	up	up_and_full_separation	0.0319796	0.891505	no_change	no_change	-0.0533888	0.796018	no_change	no_change	-0.0853684	0.962679	no_change	no_change	Cluster_1
Iba57	4.18654	6.25239	6.96838	7.06668	6.1185	2.80878	5.5154	4.14452	7.16598	4.90867	10.8479	14.5084	12.1409	12.9538	12.6127	8.64891	14.0034	9.29593	13.4185	11.3417	1.16501	1.74185e-12	up	up_and_full_separation	-0.344987	0.117823	no_change	no_change	-0.141123	0.561661	no_change	no_change	0.203864	0.900181	no_change	no_change	Cluster_1
Trappc1	63.8446	70.3757	69.3589	64.3613	66.9851	67.4432	60.9696	73.666	50.4625	63.1353	161.004	127.264	161.803	148.767	149.709	115.265	120.027	182.411	154.444	143.037	1.28627	2.32516e-33	up	up_and_full_separation	-0.10981	0.503889	no_change	no_change	-0.0699616	0.681283	no_change	no_change	0.039848	0.977981	no_change	no_change	Cluster_1
Proser1	24.2765	28.6835	27.6304	31.1997	27.9475	21.3094	22.6201	21.8066	23.2781	22.2535	35.2187	41.5964	42.3732	35.7189	38.7268	34.8305	46.8835	46.6522	32.1565	40.1307	0.687203	1.50027e-07	up	up_and_full_separation	-0.235124	0.172439	no_change	no_change	0.0876904	0.662649	no_change	no_change	0.322814	0.571275	no_change	no_change	Cluster_1
Htr1b	7.35511	5.12477	6.54801	6.64757	6.41887	3.68954	7.59296	7.25594	8.62097	6.78985	20.1413	29.4762	28.8062	16.7196	23.7858	19.0249	27.4859	35.9059	27.8995	27.579	2.0412	9.10392e-24	up	up_and_full_separation	0.0815495	0.825678	no_change	no_change	0.256033	0.358143	no_change	no_change	0.174483	0.946905	no_change	no_change	Cluster_1
Clip1	67.6264	89.0853	81.9386	83.1766	80.4567	70.1225	90.6569	70.9969	74.6804	76.6142	117.231	158.373	115.197	103.861	123.665	153.144	147.392	108.636	97.7819	126.739	0.843509	1.31064e-11	up	up_and_full_separation	0.000418147	0.998894	no_change	no_change	0.0117291	0.958845	no_change	no_change	0.0113109	0.993722	no_change	no_change	Cluster_1
Tsku	5.67647	4.27307	6.7545	5.09369	5.44943	3.61296	3.62521	4.77124	5.162	4.29285	11.8135	9.61765	11.71	12.4336	11.3937	6.90769	10.8035	11.2977	7.97501	9.24597	0.920177	3.66806e-06	up	up_and_full_separation	-0.391406	0.131964	no_change	no_change	-0.27282	0.294984	no_change	no_change	0.118587	0.97313	no_change	no_change	Cluster_1
Zfp280b	33.7592	27.5482	21.7239	28.118	27.7873	20.3276	27.5917	25.9892	27.2085	25.2793	137.78	150.992	123.895	76.1541	122.205	82.6177	133.93	95.7172	71.1572	95.8555	2.41	7.54219e-52	up	up_and_full_separation	-0.036784	0.905105	no_change	no_change	-0.322345	0.112759	no_change	no_change	-0.285561	0.79088	no_change	no_change	Cluster_1
Sertad2	27.7045	29.4731	28.9441	28.1446	28.5666	29.9194	28.2196	33.1518	30.5036	30.4486	84.3813	84.5342	102.567	78.538	87.5052	67.1685	104.04	95.687	80.2849	86.7951	1.9137	2.06094e-67	up	up_and_full_separation	0.184614	0.236669	no_change	no_change	-0.0212618	0.914174	no_change	no_change	-0.205876	0.77524	no_change	no_change	Cluster_1
Armcx4	13.1704	12.0316	13.6542	9.95804	12.2036	12.7265	14.4048	13.8125	13.8125	13.6891	14.3345	19.7863	19.9494	15.3554	17.3564	16.3705	15.5957	24.4596	16.5608	18.2467	0.62745	6.16959e-06	up	up_and_full_separation	0.219521	0.235147	no_change	no_change	-0.0298079	0.899444	no_change	no_change	-0.249329	0.766693	no_change	no_change	Cluster_1
Suox	24.9296	17.6733	23.38	27.8995	23.4706	23.2332	19.7665	24.0822	25.726	23.202	48.492	37.811	39.4822	42.4353	42.0551	40.4989	40.8334	33.8962	37.811	38.2599	0.698398	8.70626e-07	up	up_and_full_separation	-0.0420325	0.869686	no_change	no_change	-0.10199	0.633252	no_change	no_change	-0.0599573	0.977653	no_change	no_change	Cluster_1
Rap2c	25.3053	21.6537	17.5546	20.2465	21.19	30.3063	29.7944	27.7999	18.3233	26.556	54.6909	57.1378	53.9823	30.4077	49.0547	45.0933	54.0866	78.9057	43.9135	55.4998	1.00055	3.66216e-10	up	up_and_full_separation	0.280658	0.186645	no_change	no_change	0.111859	0.64635	no_change	no_change	-0.168799	0.9232	no_change	no_change	Cluster_1
Zfp697	3.62726	3.93245	8.05034	4.16995	4.945	2.55429	4.70128	4.27307	4.37043	3.97477	25.6589	34.4345	38.4745	20.1621	29.6825	9.64133	30.3267	45.4531	27.2693	28.1726	2.87625	1.34508e-34	up	up_and_full_separation	-0.21753	0.566556	no_change	no_change	-0.171429	0.633689	no_change	no_change	0.0461014	0.986246	no_change	no_change	Cluster_1
Grem2	1.34687	1.81034	0.728126	1.7951	1.42011	1.12259	0.854096	1.31377	1.04882	1.08482	2.95066	2.97845	2.40669	3.53911	2.96873	2.19082	3.27968	5.67834	2.74003	3.47222	1.36132	0.000306074	up	up_and_full_separation	-0.373468	0.505739	no_change	no_change	0.241221	0.663837	no_change	no_change	0.614689	0.805802	no_change	no_change	Cluster_1
1600012H06Rik	74.2692	69.4422	59.6032	74.8638	69.5446	68.8115	65.3738	73.2778	60.3823	66.9614	134.043	150.842	122.566	80.1902	121.91	109.867	118.32	105.954	75.5711	102.428	0.598774	2.96855e-05	up	up_and_full_separation	-0.124893	0.561292	no_change	no_change	-0.20686	0.266568	no_change	no_change	-0.0819679	0.97313	no_change	no_change	Cluster_1
Slc25a44	48.3605	53.9992	51.5955	52.1063	51.5154	67.5531	62.7544	54.1372	68.8619	63.3266	86.0449	102.321	105.544	98.7478	98.1647	98.1011	103.957	85.0633	99.0696	96.5478	0.984253	1.09635e-23	up	up_and_full_separation	0.330521	0.00406796	no_change	no_change	0.0113788	0.950249	no_change	no_change	-0.319143	0.346371	no_change	no_change	Cluster_1
Lsm10	18.9656	15.7582	18.325	17.896	17.7362	17.0449	16.4293	17.7752	15.177	16.6066	32.4966	22.0131	28.0619	32.6407	28.8031	22.1951	18.7445	32.1137	30.7859	25.9598	0.698275	6.51261e-07	up	up_and_full_separation	-0.164111	0.420728	no_change	no_change	-0.169568	0.375157	no_change	no_change	-0.00545681	0.995725	no_change	no_change	Cluster_1
Pigm	33.9363	28.876	29.216	28.4761	30.1261	25.2426	26.7074	32.9991	24.9515	27.4752	57.2637	69.1703	59.5488	43.5811	57.391	43.3135	46.0548	49.3232	40.4453	44.7842	1.03758	2.39119e-24	up	up_and_full_separation	-0.138162	0.353982	no_change	no_change	-0.445315	7.12853e-05	no_change	no_change	-0.307153	0.415646	no_change	no_change	Cluster_1
Hic2	13.8299	11.8654	14.6807	15.1097	13.8714	16.9268	14.8275	11.9204	17.2683	15.2358	222.285	225.821	170.245	119.013	184.341	139.768	237.4	162.828	125.132	166.282	3.96004	5.45874e-112	up	up_and_full_separation	0.184026	0.506275	no_change	no_change	-0.184513	0.475723	no_change	no_change	-0.36854	0.721602	no_change	no_change	Cluster_1
Amer1	28.0414	33.7846	27.9443	26.8476	29.1545	30.2654	34.9911	36.937	32.7685	33.7405	37.8041	41.7514	57.9501	55.9001	48.3514	53.9291	50.4032	64.5472	59.92	57.1999	0.802064	4.05467e-07	up	up_and_full_separation	0.218634	0.31898	no_change	no_change	0.120741	0.609191	no_change	no_change	-0.0978931	0.970156	no_change	no_change	Cluster_1
Gm9845	1.21643	1.10378	1.16461	1.6688	1.2884	0.766994	0.971442	1.34892	1.21438	1.07543	2.46244	2.60678	2.0431	2.43599	2.38708	0.883197	3.888	2.87867	2.9445	2.64859	0.986461	0.0084155	up	up_and_full_separation	-0.230505	0.699729	no_change	no_change	0.0989789	0.867344	no_change	no_change	0.329484	0.940491	no_change	no_change	Cluster_1
Maml1	18.3786	17.7116	20.4891	19.7683	19.0869	20.7875	24.4936	19.0491	21.2115	21.3854	24.1045	26.3134	27.2362	24.8696	25.6309	23.7815	27.2897	29.413	30.998	27.8705	0.694833	9.99957e-08	up	up_and_full_separation	0.258139	0.122002	no_change	no_change	0.112	0.557823	no_change	no_change	-0.14614	0.917244	no_change	no_change	Cluster_1
Fam78a	2.71004	1.7402	0.647276	0.833178	1.48267	1.52929	0.671103	0.355848	0.537958	0.77355	8.41672	6.7344	6.02445	2.75591	5.98287	4.73381	4.82307	6.38635	3.71385	4.91427	2.39174	9.69859e-12	up	up_and_full_separation	-0.822621	0.0839984	no_change	no_change	-0.139688	0.803597	no_change	no_change	0.682933	0.744539	no_change	no_change	Cluster_1
2310061I04Rik	13.1614	14.706	11.7987	15.3058	13.743	18.1386	12.9614	14.2843	16.7346	15.5297	32.5576	32.8575	24.9296	33.7129	31.0144	22.8217	29.0916	26.265	28.7019	26.7201	1.0153	8.51616e-13	up	up_and_full_separation	0.127957	0.562608	no_change	no_change	-0.201297	0.287998	no_change	no_change	-0.329255	0.628475	no_change	no_change	Cluster_1
Pdik1l	30.2228	30.1329	27.398	29.4263	29.295	31.6194	38.088	28.1446	31.1136	32.2414	42.8497	57.9501	62.0924	36.2971	49.7973	42.7869	55.9658	53.4787	35.3483	46.8949	0.936785	1.59907e-12	up	up_and_full_separation	0.183551	0.328432	no_change	no_change	-0.0380755	0.86615	no_change	no_change	-0.221627	0.807061	no_change	no_change	Cluster_1
Cdr2l	71.5296	61.3878	59.0827	63.7518	63.938	67.2969	54.899	64.2571	67.4687	63.4804	124.664	98.6109	85.5785	91.1119	99.9913	113.34	98.006	79.0026	85.2591	93.902	0.635633	7.46219e-09	up	up_and_full_separation	0.0268756	0.895972	no_change	no_change	-0.0634892	0.71614	no_change	no_change	-0.0903648	0.948899	no_change	no_change	Cluster_1
Gdpgp1	6.74518	9.59566	10.9879	11.1702	9.62472	5.50791	10.1112	7.91989	10.6691	8.55202	26.2002	31.7197	42.2157	33.66	33.4489	19.1558	34.3486	25.5311	32.5946	27.9075	1.96263	4.28618e-45	up	up_and_full_separation	-0.108624	0.644932	no_change	no_change	-0.235005	0.194363	no_change	no_change	-0.126381	0.944518	no_change	no_change	Cluster_1
Gprc5c	70.1746	69.1703	74.5471	73.3288	71.8052	60.9558	78.1794	65.545	71.1722	68.9631	168.653	159.56	163.511	149.472	160.299	120.334	197.11	153.402	151.151	155.499	1.20318	1.05211e-24	up	up_and_full_separation	-0.0401658	0.849832	no_change	no_change	-0.0152917	0.942496	no_change	no_change	0.0248741	0.985874	no_change	no_change	Cluster_1
Rpusd3	8.93274	10.0556	12.1065	11.9792	10.7685	8.5286	9.28067	9.76454	12.0804	9.91355	17.8767	18.7261	19.0326	29.5487	21.296	15.1856	14.4747	22.862	20.2566	18.1947	0.816981	1.96003e-10	up	up_and_full_separation	-0.145354	0.453519	no_change	no_change	-0.230229	0.15394	no_change	no_change	-0.0848757	0.967369	no_change	no_change	Cluster_1
Rnf7	122.538	139.176	114.126	122.509	124.587	149.579	152.79	144.052	96.3731	135.699	247.239	205.426	234.672	180.172	216.877	205.426	212.186	319.94	183.322	230.218	0.771395	5.91561e-10	up	up_and_full_separation	0.0608022	0.77546	no_change	no_change	0.07101	0.721331	no_change	no_change	0.0102077	0.994334	no_change	no_change	Cluster_1
Spryd4	16.0316	21.7735	17.9604	18.1906	18.489	20.7404	20.7234	22.2064	17.4044	20.2686	78.0529	69.0147	82.5081	68.6154	74.5478	52.1955	70.6646	79.3085	58.4751	65.1609	1.92833	4.74184e-66	up	up_and_full_separation	0.082439	0.665405	no_change	no_change	-0.211195	0.141991	no_change	no_change	-0.293634	0.556743	no_change	no_change	Cluster_1
Six1	90.3638	113.992	117.013	116.968	109.584	103.135	104.393	119.231	118.925	111.421	171.695	181.259	217.363	185.029	188.837	156.189	167.697	209.305	188.308	180.375	0.739872	5.28044e-19	up	up_and_full_separation	0.0523575	0.708384	no_change	no_change	-0.0194946	0.894606	no_change	no_change	-0.0718521	0.946905	no_change	no_change	Cluster_1
Plagl2	25.3168	25.3545	31.1446	30.0918	27.9769	26.4813	29.1423	23.8768	34.553	28.5133	165.436	178.398	150.945	93.5452	147.081	127.134	191.855	141.885	120.638	145.378	2.66689	2.54954e-65	up	up_and_full_separation	0.118327	0.648322	no_change	no_change	-0.0102826	0.971505	no_change	no_change	-0.12861	0.952026	no_change	no_change	Cluster_1
B3gnt2	1.45203	0.960726	0.945548	1.13545	1.12344	0.576701	0.753915	1.26595	1.39084	0.996852	2.0296	2.19243	2.47473	3.35656	2.51333	1.62838	2.31715	2.39419	2.66921	2.25223	1.31562	7.42566e-05	up	up_and_full_separation	-0.205912	0.711432	no_change	no_change	-0.124942	0.810665	no_change	no_change	0.0809695	0.983589	no_change	no_change	Cluster_1
Nlgn2	6.25431	9.56775	9.8866	7.96552	8.41854	9.28067	9.64285	7.25798	11.9515	9.53324	17.7432	15.4629	17.6327	19.3549	17.5484	17.6291	15.3021	22.2958	23.4969	19.681	1.22186	1.25154e-12	up	up_and_full_separation	0.262923	0.272602	no_change	no_change	0.126288	0.627756	no_change	no_change	-0.136635	0.952485	no_change	no_change	Cluster_1
Sox12	64.2927	62.8815	53.9648	64.8272	61.4915	52.5785	51.3413	46.9746	56.8799	51.9435	114.086	114.086	81.3365	92.0628	100.393	87.1014	84.1203	90.5866	88.6144	87.6057	0.836499	3.6812e-13	up	up_and_full_separation	-0.176194	0.268362	no_change	no_change	-0.166879	0.280127	no_change	no_change	0.00931494	0.994334	no_change	no_change	Cluster_1
Sox6	17.7005	26.9719	28.552	22.2776	23.8755	14.0034	21.2115	23.6751	16.0458	18.734	95.0102	115.533	122.865	73.5877	101.749	63.9213	95.803	111.265	77.7402	87.1825	2.18479	1.79143e-83	up	up_and_full_separation	-0.366095	0.00878984	no_change	no_change	-0.369974	0.00466833	no_change	no_change	-0.0038783	0.996315	no_change	no_change	Cluster_1
Tagap1	19.9821	23.9629	26.8034	22.9499	23.4246	27.8038	25.3347	22.3533	26.8698	25.5904	112.721	103.616	79.4774	57.0968	88.2279	122.236	113.023	109.384	75.1886	104.958	1.74605	2.61423e-22	up	up_and_full_separation	0.103339	0.737319	no_change	no_change	0.295818	0.210157	no_change	no_change	0.192479	0.924037	no_change	no_change	Cluster_1
Klf13	76.7073	81.7687	79.9207	80.0669	79.6159	72.638	63.8922	67.8438	70.9969	68.8427	321.07	314.504	311.981	335.238	320.698	321.07	315.084	423.062	333.97	348.297	2.23382	2.90448e-89	up	up_and_full_separation	-0.167329	0.298403	no_change	no_change	0.0498243	0.792432	no_change	no_change	0.217153	0.751235	no_change	no_change	Cluster_1
Zfp217	3.59559	4.26572	5.23085	3.04068	4.03321	2.78156	5.162	5.07147	4.10534	4.28009	20.4245	20.9641	21.8702	15.3646	19.6559	16.5144	19.8027	31.3325	21.9641	22.4034	2.56232	3.61259e-46	up	up_and_full_separation	0.1626	0.585041	no_change	no_change	0.175566	0.492276	no_change	no_change	0.0129665	0.994897	no_change	no_change	Cluster_1
Pard3b	23.8342	33.1518	28.6329	27.6801	28.3247	27.2952	32.6407	33.5281	32.9273	31.5978	44.6195	56.9766	52.9891	40.621	48.8015	50.9995	68.0593	60.7496	49.6237	57.358	0.868106	6.52867e-18	up	up_and_full_separation	0.187211	0.165319	no_change	no_change	0.113236	0.426802	no_change	no_change	-0.0739748	0.959081	no_change	no_change	Cluster_1
Bhlha15	1.31755	2.28922	4.48365	3.68251	2.94324	3.91596	2.24704	5.43453	5.77617	4.34343	16.988	17.0655	20.8413	16.8448	17.9349	12.4963	24.5405	20.0175	22.3092	19.8409	2.77819	6.38767e-25	up	up_and_full_separation	0.690279	0.0438983	up	no_change	0.151854	0.721623	no_change	no_change	-0.538424	0.733104	no_change	no_change	Cluster_1
Slc39a1	14.7272	13.3335	12.5155	11.9204	13.1241	11.2937	11.3584	15.5543	9.13129	11.8344	21.1815	21.6537	28.7273	26.0528	24.4039	15.3757	17.2248	31.6681	26.4107	22.6698	0.717461	0.00020156	up	up_and_full_separation	-0.21399	0.440081	no_change	no_change	-0.114245	0.697957	no_change	no_change	0.0997448	0.97423	no_change	no_change	Cluster_1
B4galt3	39.7457	48.9608	54.0601	54.3999	49.2916	51.0795	50.5613	56.8389	74.0205	58.1251	68.8902	71.4857	84.1804	87.054	77.9026	67.4432	66.9837	71.4361	97.3906	75.8134	0.624949	2.83313e-10	up	up_and_full_separation	0.253015	0.036377	no_change	no_change	0.000790259	0.996477	no_change	no_change	-0.252224	0.551215	no_change	no_change	Cluster_1
Zfp961	11.1058	12.3963	10.7341	17.1352	12.8429	11.8119	7.57267	8.15128	8.51441	9.01256	66.5952	69.5658	60.8722	39.0479	59.0203	54.3401	51.3967	49.5732	34.0522	47.3406	2.0205	8.69609e-28	up	up_and_full_separation	-0.550569	0.0158577	no_change	no_change	-0.29082	0.235371	no_change	no_change	0.259749	0.867947	no_change	no_change	Cluster_1
St6galnac3	6.74721	4.61052	8.52161	7.25594	6.78382	5.80383	6.05092	9.24392	10.0416	7.78506	11.5848	12.2693	14.777	15.1017	13.4332	11.6662	12.5689	10.3041	12.5932	11.7831	1.05724	1.76222e-09	up	up_and_full_separation	0.174311	0.512623	no_change	no_change	-0.262445	0.252737	no_change	no_change	-0.436756	0.56986	no_change	no_change	Cluster_1
Gan	2.79558	3.5039	2.94111	3.41164	3.16306	1.77004	3.16921	1.90381	2.74514	2.39705	8.37291	9.97085	8.56142	8.10829	8.75337	7.1879	8.12349	9.4444	6.25811	7.75348	1.27442	7.59079e-11	up	up_and_full_separation	-0.533186	0.0342387	no_change	no_change	-0.392038	0.0966996	no_change	no_change	0.141148	0.959539	no_change	no_change	Cluster_1
Tnrc6a	26.4107	33.3874	29.2088	24.6089	28.4039	37.3427	32.0243	34.302	40.8079	36.1192	622.042	667.681	523.664	363.618	544.251	618.277	739.668	1036.78	526.48	730.3	4.40641	1.49487e-168	up	up_and_full_separation	0.379278	0.0692612	no_change	no_change	0.341737	0.0924242	no_change	no_change	-0.0375413	0.984889	no_change	no_change	Cluster_1
Swt1	16.0371	19.2289	20.4245	22.4169	19.5269	20.3312	20.1992	25.7031	17.8818	21.0288	83.9355	78.2661	73.7285	44.3998	70.0825	76.406	73.7008	94.5465	52.117	74.1926	1.98047	2.80048e-48	up	up_and_full_separation	0.121438	0.578149	no_change	no_change	0.0482855	0.833323	no_change	no_change	-0.0731525	0.97423	no_change	no_change	Cluster_1
Gm9889	0.6784	0.857489	1.11553	0.750116	0.850385	1.18692	1.12259	0.973336	0.676531	0.989845	1.7402	1.47023	2.18714	3.09416	2.12293	1.67064	2.52261	4.08706	1.45364	2.43349	1.49043	0.000129035	up	up_and_full_separation	0.305158	0.614998	no_change	no_change	0.151939	0.800052	no_change	no_change	-0.153219	0.977653	no_change	no_change	Cluster_1
Grk4	3.02047	4.45703	4.60702	4.37734	4.11546	4.50616	3.94579	5.12325	5.51145	4.77166	18.3618	13.3851	12.3273	9.4444	13.3797	13.4668	13.1392	12.62	8.93482	12.0402	1.59637	5.8503e-14	up	up_and_full_separation	0.197753	0.55298	no_change	no_change	-0.0928678	0.786857	no_change	no_change	-0.290621	0.870958	no_change	no_change	Cluster_1
Atad2b	18.6965	17.691	17.8656	19.244	18.3743	19.9566	22.588	19.7963	21.217	20.8895	32.1469	42.1147	28.3818	32.2179	33.7153	41.1224	45.1721	48.698	34.8095	42.4505	0.946314	7.92233e-16	up	up_and_full_separation	0.174757	0.290753	no_change	no_change	0.223854	0.128238	no_change	no_change	0.0490966	0.977653	no_change	no_change	Cluster_1
Msl1	62.9639	64.1613	58.5011	63.9543	62.3951	69.2077	56.6992	60.3823	56.465	60.6886	127.694	108.282	109.432	100.386	111.449	124.438	100.386	128.881	104.04	114.436	1.05983	2.79546e-21	up	up_and_full_separation	0.025246	0.905853	no_change	no_change	0.0808856	0.64228	no_change	no_change	0.0556396	0.975192	no_change	no_change	Cluster_1
2700081O15Rik	42.4353	42.358	48.0413	52.2847	46.2798	54.0601	49.4249	41.9882	63.1372	52.1526	83.2754	96.5791	87.785	73.861	85.3751	87.7541	75.726	87.5736	78.1999	82.3134	1.06725	9.88676e-18	up	up_and_full_separation	0.265129	0.0996202	no_change	no_change	-0.0683609	0.736841	no_change	no_change	-0.33349	0.519974	no_change	no_change	Cluster_1
Socs3	11.0121	11.4877	11.3784	15.3242	12.3006	15.0553	16.4014	14.3714	16.3482	15.5441	65.413	62.2854	52.1358	52.5683	58.1006	76.9975	68.3226	70.4572	57.0481	68.2064	2.05607	6.09189e-42	up	up_and_full_separation	0.314046	0.122895	no_change	no_change	0.247103	0.213764	no_change	no_change	-0.0669428	0.977653	no_change	no_change	Cluster_1
Rnf26	64.1702	70.7785	70.2184	65.831	67.7495	71.8875	75.1283	70.0112	73.0174	72.5111	125.987	126.7	129.259	121.316	125.816	130.706	133.866	133.259	119.824	129.414	0.746049	1.34348e-20	up	up_and_full_separation	0.0708704	0.574618	no_change	no_change	0.0671988	0.579407	no_change	no_change	-0.00367159	0.995386	no_change	no_change	Cluster_1
Styx	4.72132	6.76219	5.84019	6.01498	5.83467	5.20089	7.69616	7.62123	5.67486	6.54828	14.1508	12.454	15.6431	10.1705	13.1046	11.4076	12.4963	17.3351	11.6539	13.2232	0.798408	1.0146e-06	up	up_and_full_separation	0.0377808	0.902376	no_change	no_change	-0.334294	0.0862579	no_change	no_change	-0.372074	0.627504	no_change	no_change	Cluster_1
Dand5	7.59113	7.38227	8.40549	10.2758	8.41366	13.0338	10.4535	9.46991	11.255	11.053	15.5846	12.7914	13.55	15.8626	14.4471	14.9025	11.6276	16.6703	14.2344	14.3587	0.622987	0.000121722	up	up_and_full_separation	0.336098	0.0954043	no_change	no_change	-0.00380441	0.989667	no_change	no_change	-0.339902	0.679519	no_change	no_change	Cluster_1
Rab4b	2.05718	1.92975	1.4504	1.34892	1.69656	1.39636	1.7402	1.54464	1.42041	1.5254	3.84441	3.78879	3.12513	4.48215	3.81012	2.75591	3.32165	4.83928	4.67894	3.89895	1.10593	4.87386e-05	up	up_and_full_separation	-0.193008	0.662679	no_change	no_change	0.0106845	0.982696	no_change	no_change	0.203692	0.955231	no_change	no_change	Cluster_1
Cbx7	2.86274	2.74854	2.91164	5.033	3.38898	3.69143	4.06512	4.25524	5.033	4.2612	20.2766	21.0836	19.8852	17.1459	19.5978	23.8342	24.2564	26.4475	20.3863	23.7311	2.82385	4.26631e-44	up	up_and_full_separation	0.444899	0.105388	no_change	no_change	0.245856	0.372311	no_change	no_change	-0.199043	0.937602	no_change	no_change	Cluster_1
Usp21	69.736	64.5054	78.8286	81.2519	73.5805	77.5491	69.4653	68.1606	85.7379	75.2282	146.731	115.448	122.236	113.992	124.602	140.793	118.901	121.097	127.161	126.988	0.599836	2.21655e-07	up	up_and_full_separation	-0.0012512	0.996354	no_change	no_change	0.0317669	0.870514	no_change	no_change	0.0330181	0.981413	no_change	no_change	Cluster_1
4930563E22Rik	4.23793	5.39454	6.25239	5.88809	5.44324	5.42733	5.64957	6.65087	6.14528	5.96826	15.0124	12.4129	11.2515	10.8479	12.3812	9.69229	9.80879	7.70546	10.5457	9.43805	1.12513	9.33768e-11	up	up_and_full_separation	0.127571	0.652317	no_change	no_change	-0.331702	0.124263	no_change	no_change	-0.459273	0.525468	no_change	no_change	Cluster_1
Sh3pxd2a	21.896	27.2457	22.2025	22.0001	23.3361	26.381	23.567	24.9047	23.012	24.4662	86.4664	73.3288	72.8201	62.8104	73.8564	90.6925	77.8042	112.681	94.6016	93.9447	1.63144	7.72018e-31	up	up_and_full_separation	0.0229842	0.935212	no_change	no_change	0.15059	0.460885	no_change	no_change	0.127605	0.943927	no_change	no_change	Cluster_1
Dusp7	70.6743	70.3001	81.3865	78.1404	75.1253	75.4669	73.2118	71.2475	96.2616	79.047	153.56	152.641	162.622	145.577	153.6	139.848	171.406	144.317	142.709	149.57	0.941744	6.71849e-16	up	up_and_full_separation	0.0590304	0.769141	no_change	no_change	-0.0161486	0.937645	no_change	no_change	-0.075179	0.969619	no_change	no_change	Cluster_1
Mat2a	1.98943	2.21634	2.34796	2.22324	2.19424	1.08979	1.24735	16.9494	2.08841	5.34373	22.7346	4.09398	12.3331	11.4076	12.6423	8.56517	4.08893	3.18932	30.8431	11.6716	2.34867	0.0162561	up	up_and_full_separation	0.596578	0.692427	no_change	no_change	-0.118959	0.941358	no_change	no_change	-0.715537	0.953226	no_change	no_change	Cluster_1
Ercc6	27.3408	28.5275	34.7324	30.9582	30.3897	36.6154	30.7255	32.6293	33.8765	33.4617	80.1902	73.5098	82.4629	66.059	75.5555	76.856	74.1431	85.9985	72.7709	77.4421	1.4122	1.60786e-40	up	up_and_full_separation	0.145048	0.351341	no_change	no_change	-0.0859509	0.595866	no_change	no_change	-0.230999	0.687214	no_change	no_change	Cluster_1
Skida1	19.1436	14.3587	12.8287	14.2601	15.1478	11.0912	10.2201	11.1005	12.1098	11.1304	51.1865	47.4095	42.9366	22.5179	41.0126	34.8095	37.1403	43.2135	22.2479	34.3528	1.5981	2.59027e-18	up	up_and_full_separation	-0.327112	0.190163	no_change	no_change	-0.18787	0.478967	no_change	no_change	0.139241	0.956733	no_change	no_change	Cluster_1
Capn12	11.5721	12.2693	12.0766	13.1862	12.276	12.4129	11.1464	11.5306	9.60777	11.1744	24.0893	22.7673	27.191	20.2086	23.5641	19.7314	19.9821	25.1756	24.7622	22.4128	0.813475	7.93967e-08	up	up_and_full_separation	-0.136116	0.559927	no_change	no_change	-0.0555439	0.822027	no_change	no_change	0.0805725	0.97423	no_change	no_change	Cluster_1
Skp2	9.31996	8.47117	12.0426	10.9015	10.1838	12.1098	9.56191	13.0082	14.0486	12.1821	43.6942	39.1991	49.9461	29.3762	40.5539	33.2844	43.1855	40.1803	31.4864	37.0342	2.19435	2.40187e-56	up	up_and_full_separation	0.304946	0.101556	no_change	no_change	-0.133837	0.511134	no_change	no_change	-0.438782	0.378478	no_change	no_change	Cluster_1
Prr14l	46.9542	40.6266	42.3007	39.0555	42.2342	32.4379	38.1941	41.8475	47.3172	39.9492	63.0217	78.1794	72.6507	61.611	68.8657	63.7221	71.0586	66.3202	59.2164	65.0793	0.665557	5.35028e-11	up	up_and_full_separation	-0.134088	0.35549	no_change	no_change	-0.258353	0.0324215	no_change	no_change	-0.124265	0.899131	no_change	no_change	Cluster_1
Taf4b	5.74096	6.25239	6.3096	7.59296	6.47398	11.5757	12.0627	9.09776	10.4276	10.791	15.2333	18.0769	21.0651	16.69	17.7663	16.8895	21.8051	18.529	14.6807	17.9761	1.67193	1.49481e-26	up	up_and_full_separation	0.791725	4.70585e-06	up	up_and_full_separation	0.0418994	0.875019	no_change	no_change	-0.749826	0.0448177	down	down_and_full_separation	Cluster_1
Rhob	27.1049	26.91	26.5099	28.4839	27.2522	30.5569	25.6371	27.4179	31.3178	28.7324	52.1729	48.0245	46.8168	37.4971	46.1278	43.4147	44.4979	58.1966	51.2494	49.3397	0.597365	0.000139719	up	up_and_full_separation	0.0260875	0.929952	no_change	no_change	0.100882	0.669373	no_change	no_change	0.0747944	0.975192	no_change	no_change	Cluster_1
Mdm4	49.3449	46.3531	35.2262	38.8678	42.448	54.4128	44.1483	40.1459	47.2075	46.4786	106.269	108.594	68.1397	57.934	85.2343	124.824	96.4357	107.765	74.9224	100.987	1.13324	4.27917e-21	up	up_and_full_separation	0.14118	0.430568	no_change	no_change	0.213385	0.169177	no_change	no_change	0.0722045	0.97313	no_change	no_change	Cluster_1
Trim65	6.92781	5.46934	5.96002	6.11824	6.11885	4.55049	4.30975	4.42216	7.36069	5.16077	7.77414	7.74913	8.0537	10.0655	8.41061	7.80065	9.11257	7.53621	8.96759	8.35425	0.591998	0.00045333	up	up_and_full_separation	-0.248274	0.275869	no_change	no_change	0.0281087	0.921115	no_change	no_change	0.276383	0.805802	no_change	no_change	Cluster_1
Sh3bp2	6.43455	9.69229	10.8073	9.64846	9.14565	9.81788	7.60231	7.73435	9.08274	8.55932	14.0724	15.9853	14.2381	16.374	15.1675	11.5119	16.9708	10.448	11.8729	12.7009	0.622252	0.000379753	up	up_and_full_separation	-0.0816527	0.78181	no_change	no_change	-0.22149	0.337301	no_change	no_change	-0.139838	0.94922	no_change	no_change	Cluster_1
Zfp182	8.33371	10.4449	7.20214	8.70963	8.67261	6.15318	6.41269	9.47178	5.91801	6.98891	11.679	16.8256	19.2402	13.3425	15.2718	15.3795	14.8237	19.3213	12.8935	15.6045	0.599401	0.00031308	up	up_and_full_separation	-0.369367	0.0735304	no_change	no_change	0.0299043	0.914797	no_change	no_change	0.399271	0.57664	no_change	no_change	Cluster_1
Kctd18	15.4886	22.0166	19.7076	17.366	18.6447	15.2526	21.9731	20.3563	15.5957	18.2944	25.4962	31.1269	31.8447	22.6565	27.7811	24.4328	32.3479	32.3312	24.9181	28.5075	0.789244	5.87254e-15	up	up_and_full_separation	0.0163873	0.934906	no_change	no_change	0.0593384	0.712755	no_change	no_change	0.0429511	0.977653	no_change	no_change	Cluster_1
Zfp667	26.8623	22.4276	26.9794	24.7036	25.2432	20.8323	17.6183	24.2286	21.8504	21.1324	56.4934	70.832	71.6746	49.2883	62.0721	46.6197	49.8453	55.6541	35.4705	46.8974	1.32452	1.44151e-25	up	up_and_full_separation	-0.252508	0.137359	no_change	no_change	-0.360288	0.0165197	no_change	no_change	-0.107779	0.948899	no_change	no_change	Cluster_1
4931415C17Rik	0.123273	0.140267	0.0957095	0.196649	0.138975	0.224266	0.405883	0.216726	0.243203	0.27252	1.99661	0.632253	0.562171	0.639678	0.957678	0.492448	1.6783	1.65049	0.691266	1.12813	2.13928	0.00832513	up	up_and_full_separation	0.575538	0.644257	no_change	no_change	0.315505	0.754396	no_change	no_change	-0.260033	NA	no_change	no_change	Cluster_1
9130008F23Rik	1.07813	1.70777	1.64696	1.28961	1.43062	0.713555	1.7402	0.943499	1.18692	1.14604	5.70781	4.69752	4.78816	5.19553	5.09725	2.75591	3.97659	7.23541	5.27461	4.81063	1.932	6.59882e-10	up	up_and_full_separation	-0.379851	0.427439	no_change	no_change	-0.157482	0.747954	no_change	no_change	0.222369	0.959855	no_change	no_change	Cluster_1
Kbtbd13	1.1683	0.934365	0.947462	1.34892	1.09976	1.98396	1.08392	0.304805	0.273462	0.911537	6.90358	7.64496	9.55408	5.76196	7.46614	4.22169	8.56517	10.6579	6.01123	7.36399	2.89144	1.07175e-07	up	up_and_full_separation	-0.276645	0.769217	no_change	no_change	0.0332112	0.972261	no_change	no_change	0.309856	0.973918	no_change	no_change	Cluster_1
Sertad3	31.4082	34.5025	39.839	37.9869	35.9342	34.3756	32.0711	33.8097	33.2879	33.3861	126.126	149.186	134.712	114.212	131.059	100.172	135.917	138.46	116.175	122.681	1.80298	3.13269e-40	up	up_and_full_separation	-0.178099	0.376356	no_change	no_change	-0.108161	0.605382	no_change	no_change	0.0699375	0.975192	no_change	no_change	Cluster_1
Gm9970	2.81809	3.18932	3.8683	3.49848	3.34355	2.10281	2.66396	2.80313	4.94641	3.12908	6.25239	6.65498	6.6717	9.91027	7.37234	6.86848	6.939	7.64319	7.36788	7.20464	0.838065	2.58069e-05	up	up_and_full_separation	-0.0159713	0.968144	no_change	no_change	0.0836795	0.788916	no_change	no_change	0.0996509	0.975192	no_change	no_change	Cluster_1
Slain1	37.35	31.9668	35.4705	34.4898	34.8193	25.5737	33.6029	40.6872	30.0958	32.4899	66.1608	66.7772	63.3844	52.2231	62.1364	52.5683	57.1914	69.0683	50.2843	57.2781	0.718659	2.78738e-06	up	up_and_full_separation	-0.150008	0.508839	no_change	no_change	-0.0908055	0.703488	no_change	no_change	0.0592029	0.977944	no_change	no_change	Cluster_1
Paqr3	11.2094	7.04434	11.2238	10.0708	9.88709	11.6239	7.5743	8.47295	10.9201	9.64783	23.1132	16.1727	21.7381	18.9765	20.0001	21.2543	15.3871	23.3541	20.2155	20.0527	1.15882	3.84596e-20	up	up_and_full_separation	0.0465132	0.84025	no_change	no_change	0.0619729	0.762396	no_change	no_change	0.0154597	0.99163	no_change	no_change	Cluster_1
Tcf7l1	71.0444	74.9724	75.4999	68.5895	72.5266	76.6252	70.5347	63.8137	65.4623	69.109	133.744	109.759	106.808	133.004	120.829	100.754	117.139	97.9279	92.1424	101.991	0.590606	1.06109e-08	up	up_and_full_separation	-0.0743664	0.651697	no_change	no_change	-0.230535	0.0655318	no_change	no_change	-0.156169	0.836241	no_change	no_change	Cluster_1
Irs1	30.6511	30.2488	26.338	22.3399	27.3945	26.9904	33.3178	38.263	42.3767	35.237	47.1914	64.5638	55.6435	37.4991	51.2245	40.9969	53.7499	80.078	55.2596	57.5211	0.926088	2.24568e-08	up	up_and_full_separation	0.356858	0.0871906	no_change	no_change	0.00981474	0.974011	no_change	no_change	-0.347044	0.689747	no_change	no_change	Cluster_1
A430033K04Rik	14.7481	13.5372	15.4606	13.6686	14.3536	12.9269	15.214	15.9853	11.8855	14.0029	44.5567	36.1236	43.4427	24.8768	37.25	43.8928	44.6487	30.9059	22.478	35.4814	1.25611	8.12597e-16	up	up_and_full_separation	-0.0398821	0.893727	no_change	no_change	-0.0261782	0.923442	no_change	no_change	0.0137039	0.994303	no_change	no_change	Cluster_1
Fez2	62.269	55.0451	60.9252	55.1692	58.3521	52.6529	58.7497	59.9637	54.4823	56.4622	105.652	109.67	119.484	106.235	110.26	71.2127	93.1311	98.7819	92.6648	88.9476	0.770263	9.42961e-13	up	up_and_full_separation	-0.0938494	0.576565	no_change	no_change	-0.307698	0.0147916	no_change	no_change	-0.213849	0.733818	no_change	no_change	Cluster_1
Pgpep1	43.6459	41.5464	46.3369	48.3247	44.9635	44.9556	37.3626	43.9135	53.6798	44.9779	60.8025	62.9224	71.8397	78.415	68.4949	56.2422	49.9604	63.6019	71.1169	60.2303	0.855306	6.9295e-19	up	up_and_full_separation	0.0675507	0.670833	no_change	no_change	-0.164149	0.192923	no_change	no_change	-0.231699	0.609992	no_change	no_change	Cluster_1
Dennd1b	23.6807	28.5353	25.8155	26.5736	26.1513	20.3633	27.2693	19.2232	26.9296	23.4463	50.1886	62.2422	61.1948	35.0332	52.1647	44.8812	48.1983	54.1698	35.7467	45.749	0.848525	1.14372e-09	up	up_and_full_separation	-0.241443	0.195609	no_change	no_change	-0.39619	0.0140631	no_change	no_change	-0.154747	0.919218	no_change	no_change	Cluster_1
AI987944	15.0933	19.7595	20.6526	21.4035	19.2272	11.71	14.5025	20.8413	15.5654	15.6548	50.3117	60.3151	75.6914	44.1902	57.6271	40.0338	52.4212	74.5632	47.8086	53.7067	1.31837	4.24315e-29	up	up_and_full_separation	-0.382988	0.00761407	no_change	no_change	-0.149286	0.358943	no_change	no_change	0.233702	0.740436	no_change	no_change	Cluster_1
Med12l	12.5096	11.2184	6.96838	10.9015	10.3995	10.9485	10.3252	12.38	11.6865	11.335	16.7619	21.9834	23.9247	15.9493	19.6548	20.316	17.2958	28.9821	16.0987	20.6731	0.801597	9.23761e-05	up	up_and_full_separation	0.0729174	0.83696	no_change	no_change	-0.13928	0.648941	no_change	no_change	-0.212198	0.922806	no_change	no_change	Cluster_1
Foxk1	8.95716	9.23465	7.54163	8.2695	8.50073	7.95837	8.7789	8.26608	11.0559	9.01482	15.9962	12.716	13.5558	10.8035	13.2679	14.5852	15.4036	17.8372	11.5848	14.8527	0.764509	7.24849e-06	up	up_and_full_separation	0.103442	0.711432	no_change	no_change	0.0678758	0.803825	no_change	no_change	-0.0355659	0.985874	no_change	no_change	Cluster_1
Ptafr	0.781808	0.288344	0.22618	0.308201	0.401133	0.689742	0.34896	0.340123	0.400486	0.444828	0.854096	1.14416	1.2342	1.05836	1.0727	1.89337	1.05836	1.28393	0.662091	1.22444	1.31237	0.00780978	up	up_and_full_separation	-0.0239552	0.981245	no_change	no_change	0.216576	0.757745	no_change	no_change	0.240531	0.97423	no_change	no_change	Cluster_1
Chd9	30.377	33.1213	28.2422	30.0958	30.459	32.3092	34.7727	37.9156	32.2656	34.3158	88.7627	101.114	86.5607	74.299	87.684	112.837	119.301	131.804	84.2987	112.06	1.40482	1.4406e-40	up	up_and_full_separation	0.0882478	0.60557	no_change	no_change	0.121887	0.415967	no_change	no_change	0.0336394	0.981413	no_change	no_change	Cluster_1
Hmga2	4.59839	3.86212	1.60266	2.98923	3.2631	2.40669	1.19946	1.10941	1.80097	1.62914	32.3479	26.1283	20.2751	12.8372	22.8971	17.6327	16.0987	20.1413	11.71	16.3957	2.89613	1.21273e-26	up	up_and_full_separation	-1.08522	0.000911645	down	no_change	-0.340484	0.358248	no_change	no_change	0.744737	0.519974	no_change	no_change	Cluster_1
Acbd4	15.8539	17.5958	15.2005	18.3873	16.7594	24.1441	19.9821	23.6497	23.5424	22.8296	39.3252	44.5037	35.1893	34.4399	38.3645	49.3919	37.7714	46.2962	46.2127	44.9181	0.99554	7.90577e-12	up	up_and_full_separation	0.398991	0.0234486	no_change	no_change	0.201096	0.300549	no_change	no_change	-0.197895	0.870918	no_change	no_change	Cluster_1
Ero1lb	11.9996	9.05953	9.88853	9.07601	10.0059	9.24392	8.63776	8.55421	12.1188	9.63867	24.8211	24.0382	24.6442	16.3755	22.4697	16.8895	20.1656	22.757	15.8091	18.9053	1.29725	1.1361e-14	up	up_and_full_separation	0.00125926	0.997995	no_change	no_change	-0.189091	0.424721	no_change	no_change	-0.19035	0.91764	no_change	no_change	Cluster_1
Homez	24.5828	28.8872	33.968	32.7824	30.0551	23.7405	27.1251	30.5118	34.1508	28.8821	51.3595	58.7497	78.3052	64.8954	63.3275	38.2835	49.5895	48.6394	56.8698	48.3456	1.33306	2.4655e-37	up	up_and_full_separation	0.00189538	0.994068	no_change	no_change	-0.38738	0.00110797	no_change	no_change	-0.389276	0.22334	no_change	no_change	Cluster_1
AB124611	2.66396	3.86212	3.87017	3.68438	3.52016	3.27777	3.81984	3.74101	3.38929	3.55698	4.14659	5.65663	8.09726	6.0459	5.98659	4.59991	4.23793	10.0959	8.46967	6.85086	0.6337	0.00564503	up	up_and_full_separation	-0.0010932	0.998631	no_change	no_change	0.161141	0.62085	no_change	no_change	0.162234	0.95696	no_change	no_change	Cluster_1
Bcl2	172.205	210.325	199.419	189.971	192.98	213.446	217.363	233.237	184.276	212.08	273.522	336.344	322.276	235.054	291.799	330.575	350.434	358.421	260.427	324.964	0.746962	1.76721e-14	up	up_and_full_separation	0.159354	0.228361	no_change	no_change	0.0681242	0.653677	no_change	no_change	-0.0912302	0.940491	no_change	no_change	Cluster_1
E2f6	54.2757	44.1483	51.9657	47.717	49.5267	51.2887	57.4328	48.6691	44.4315	50.4555	158.572	136.346	133.564	92.4968	130.245	132.791	135.856	107.786	96.4814	118.229	1.28693	5.32334e-28	up	up_and_full_separation	0.020105	0.931272	no_change	no_change	-0.0806067	0.662982	no_change	no_change	-0.100712	0.946905	no_change	no_change	Cluster_1
Fam136a	53.4591	47.554	58.3807	62.3903	55.446	51.4723	44.0819	64.9334	57.83	54.5794	108.594	113.724	163.807	114.713	125.21	82.7066	79.3579	132.95	99.5206	98.6338	1.03625	1.31349e-22	up	up_and_full_separation	-0.0858455	0.613695	no_change	no_change	-0.34977	0.00413126	no_change	no_change	-0.263925	0.582526	no_change	no_change	Cluster_1
Ldoc1	0.755945	1.26595	0.411548	2.07196	1.12635	0.0957095	0.543467	0.704306	1.77351	0.77925	2.37523	2.19599	2.23842	3.74101	2.63766	1.19785	1.45754	2.22722	3.02252	1.97628	1.43688	0.000724765	up	up_and_full_separation	-0.592618	0.326828	no_change	no_change	-0.510203	0.356866	no_change	no_change	0.0824153	0.985874	no_change	no_change	Cluster_1
Mex3b	29.5071	33.6466	37.457	41.1933	35.451	23.465	37.926	45.5541	46.7008	38.4115	95.0353	108.825	124.283	86.3952	103.635	67.6264	102.984	161.639	104.805	109.264	1.56408	3.68286e-19	up	up_and_full_separation	0.092933	0.758028	no_change	no_change	0.0584766	0.843182	no_change	no_change	-0.0344565	0.986123	no_change	no_change	Cluster_1
Bak1	2.40669	2.38509	1.83008	2.14102	2.19072	1.2694	1.51294	1.46486	1.9577	1.55122	6.64207	5.50942	6.93298	5.88809	6.24314	4.50806	4.47867	10.6202	6.32807	6.48375	1.39961	6.98153e-07	up	up_and_full_separation	-0.648088	0.0762873	no_change	no_change	0.00706105	0.988865	no_change	no_change	0.655149	0.622802	no_change	no_change	Cluster_1
Phf21a	38.4948	44.048	42.3845	43.0874	42.0037	52.7658	50.1886	44.4578	42.7777	47.5475	97.9279	94.7094	77.5491	67.7122	84.4746	98.9079	109.432	101.057	74.3831	95.9451	1.24427	8.97125e-24	up	up_and_full_separation	0.248484	0.1284	no_change	no_change	0.156401	0.365514	no_change	no_change	-0.0920833	0.957706	no_change	no_change	Cluster_1
Zfp85	6.32807	6.45835	6.25431	6.35921	6.34998	2.98584	5.52451	4.14452	4.03917	4.17351	19.8471	18.3453	24.3857	13.3851	18.9908	12.7265	17.163	28.2789	15.2333	18.3504	1.24273	7.71407e-10	up	up_and_full_separation	-0.704917	0.00311446	down	down_and_full_separation	-0.124348	0.689983	no_change	no_change	0.58057	0.449676	no_change	no_change	Cluster_1
Zfp420	7.66695	6.57593	7.00178	9.49955	7.68605	5.64242	5.94332	7.76006	7.51578	6.71539	62.6896	42.2852	43.0977	28.0861	44.0396	47.7964	38.5715	44.8427	34.4399	41.4126	2.34247	6.59085e-38	up	up_and_full_separation	-0.222849	0.425575	no_change	no_change	-0.028887	0.927754	no_change	no_change	0.193962	0.92724	no_change	no_change	Cluster_1
Zfp958	10.0096	13.1535	10.6637	10.0469	10.9684	16.6365	21.6066	22.8165	11.0927	18.0381	36.6672	37.2052	53.0204	22.478	37.3427	35.7968	47.3318	55.3094	27.4179	41.464	1.40213	1.08919e-29	up	up_and_full_separation	0.560768	6.30692e-05	no_change	no_change	0.101597	0.581977	no_change	no_change	-0.459172	0.216994	no_change	no_change	Cluster_1
Hdhd5	17.2629	16.5287	15.1395	18.9656	16.9741	22.5179	18.8021	18.0626	19.7187	19.7753	46.2322	38.1614	36.3448	35.4486	39.0467	39.6353	34.7022	37.5847	39.6755	37.8994	1.04063	2.91624e-17	up	up_and_full_separation	0.148155	0.41948	no_change	no_change	-0.0555709	0.783422	no_change	no_change	-0.203726	0.810181	no_change	no_change	Cluster_1
Nhs	4.49891	5.27645	5.80533	6.18265	5.44084	5.20662	5.80533	3.84051	3.84051	4.67324	18.5453	23.3836	18.9765	13.6612	18.6417	13.2273	17.8061	31.6733	10.9453	18.413	1.75304	3.60525e-13	up	up_and_full_separation	-0.256468	0.485425	no_change	no_change	-0.201578	0.572179	no_change	no_change	0.0548905	0.984889	no_change	no_change	Cluster_1
Tcea2	10.3447	13.6542	13.6131	12.8465	12.6146	13.5075	14.1545	10.8035	9.61208	12.0194	24.7298	30.5316	16.7346	20.7875	23.1959	26.493	20.2566	18.4039	20.9336	21.5218	0.689613	9.89867e-05	up	up_and_full_separation	-0.130501	0.63578	no_change	no_change	-0.0799671	0.776287	no_change	no_change	0.0505337	0.981413	no_change	no_change	Cluster_1
Ccdc28a	5.34094	6.07508	5.56641	8.18301	6.29136	12.0466	11.7046	10.0433	9.72422	10.8797	32.7486	32.3532	30.7255	25.8879	30.4288	32.6131	35.4612	45.8142	29.3947	35.8208	2.07547	1.23318e-37	up	up_and_full_separation	0.729062	7.63893e-05	up	up_and_full_separation	0.261503	0.210086	no_change	no_change	-0.467559	0.452013	no_change	no_change	Cluster_1
Akap17b	9.50162	9.99152	11.3032	10.598	10.3486	10.0556	10.0188	15.0368	12.0279	11.7848	24.1441	28.0318	36.6154	32.5796	30.3427	31.1046	28.4026	47.9658	35.7501	35.8058	1.7519	5.1436e-47	up	up_and_full_separation	0.206306	0.234123	no_change	no_change	0.21188	0.173164	no_change	no_change	0.00557418	0.995386	no_change	no_change	Cluster_1
Rgs3	68.4001	74.4533	88.1862	85.8218	79.2153	57.9794	81.2234	79.1358	80.8841	74.8057	105.297	102.031	98.2114	106.456	102.999	97.6205	111.788	116.682	129.304	113.849	0.617755	1.32589e-08	up	up_and_full_separation	-0.0159666	0.939487	no_change	no_change	0.161558	0.259009	no_change	no_change	0.177525	0.810169	no_change	no_change	Cluster_1
Zfp341	1.67643	2.13791	1.5662	1.26595	1.66162	1.39636	0.999416	0.842256	0.999416	1.05936	2.95259	3.46536	3.41924	3.6524	3.3724	2.04119	2.54083	6.30416	4.61238	3.87464	1.16109	0.00230622	up	up_and_full_separation	-0.656109	0.188425	no_change	no_change	0.151491	0.797453	no_change	no_change	0.8076	0.664356	no_change	no_change	Cluster_1
Kmt5c	55.4244	64.7048	56.1913	71.1391	61.8649	64.6207	60.3151	64.1392	81.2898	67.5912	203.979	176.823	141.959	187.583	177.586	171.601	161.583	151.771	170.812	163.942	1.32352	1.57389e-32	up	up_and_full_separation	0.120512	0.478954	no_change	no_change	-0.106063	0.522866	no_change	no_change	-0.226575	0.729059	no_change	no_change	Cluster_1
Zfp930	6.48788	8.77148	9.38927	10.05	8.67466	3.46864	9.3333	9.16422	7.12164	7.27195	45.964	57.5843	60.9809	23.9212	47.1126	30.3129	50.2021	47.1411	34.8204	40.6191	2.17475	6.73721e-26	up	up_and_full_separation	-0.352792	0.222799	no_change	no_change	-0.243372	0.40107	no_change	no_change	0.109421	0.974246	no_change	no_change	Cluster_1
9430015G10Rik	15.3283	14.4662	12.4785	16.5608	14.7085	19.0491	15.3554	15.8218	18.0693	17.0739	39.6208	30.188	24.2063	21.4625	28.8694	33.5721	25.9583	24.8861	22.9153	26.833	0.85742	9.12137e-08	up	up_and_full_separation	0.212777	0.347431	no_change	no_change	-0.0530206	0.84104	no_change	no_change	-0.265798	0.806234	no_change	no_change	Cluster_1
Atxn7l3	44.4785	40.3467	39.736	38.4595	40.7552	43.5683	39.4822	30.4348	38.9062	38.0979	80.5417	75.7509	66.2966	59.941	70.6325	61.7638	63.7221	74.299	69.8995	67.4211	0.854836	5.47079e-10	up	up_and_full_separation	-0.0888463	0.695758	no_change	no_change	-0.0130476	0.958692	no_change	no_change	0.0757986	0.974098	no_change	no_change	Cluster_1
BC002059	3.77614	4.50261	7.19728	6.03147	5.37687	4.73047	5.39454	5.36326	4.28588	4.94354	28.1787	27.0429	25.9658	13.4887	23.669	21.5677	23.2629	25.9249	22.9172	23.4182	1.83596	1.43433e-17	up	up_and_full_separation	-0.191906	0.578138	no_change	no_change	-0.0415689	0.911491	no_change	no_change	0.150337	0.961386	no_change	no_change	Cluster_1
Zfp462	9.52525	14.2273	8.4986	8.65078	10.2255	10.1391	11.7284	9.01951	8.05034	9.73432	23.713	21.4297	21.0931	20.615	21.7127	21.896	23.7367	31.0328	14.766	22.8579	1.05496	2.47859e-08	up	up_and_full_separation	-0.0751012	0.821728	no_change	no_change	-0.158072	0.569321	no_change	no_change	-0.0829712	0.977653	no_change	no_change	Cluster_1
2610008E11Rik	42.4495	49.7403	52.1642	59.3944	50.9371	43.6227	62.3757	56.0364	58.5652	55.15	117.165	157.292	143.181	73.2571	122.724	111.291	165.04	136.55	107.896	130.194	1.35681	1.7868e-20	up	up_and_full_separation	0.142282	0.527111	no_change	no_change	0.131025	0.548594	no_change	no_change	-0.0112566	0.994591	no_change	no_change	Cluster_1
Zfp937	10.2795	8.63776	14.6876	15.7438	12.3372	5.70781	9.71274	12.7802	8.98386	9.29615	93.2683	81.9071	102.219	42.4713	79.9664	44.5181	56.4783	68.1397	39.7457	52.2204	2.51508	9.66907e-32	up	up_and_full_separation	-0.475316	0.0934396	no_change	no_change	-0.614393	0.0155895	down	no_change	-0.139077	0.970048	no_change	no_change	Cluster_1
0610040J01Rik	15.6346	18.5162	17.2455	19.3159	17.678	18.4039	19.8471	31.4566	24.6753	23.5957	35.0458	33.2637	43.4019	38.4595	37.5427	32.8278	38.4572	60.135	49.5732	45.2483	0.92548	2.59827e-10	up	up_and_full_separation	0.335138	0.0686644	no_change	no_change	0.251136	0.176321	no_change	no_change	-0.0840027	0.973452	no_change	no_change	Cluster_1
Ang4	0.539821	0.704306	0.813117	1.11167	0.792229	0.555074	1.05836	0.536434	0.606539	0.689101	2.46244	1.52751	1.50168	2.56535	2.01425	0.824258	2.0627	1.79196	2.35341	1.75808	1.56901	0.000103829	up	up_and_full_separation	-0.0913373	0.904739	no_change	no_change	-0.168537	0.788383	no_change	no_change	-0.0771994	0.986051	no_change	no_change	Cluster_1
Gm7099	1.74206	2.08635	2.03491	1.65254	1.87897	1.15558	1.42409	1.81034	2.34635	1.68409	3.03082	2.32371	3.26295	4.15877	3.19406	4.39413	3.6307	4.41079	3.05396	3.87239	0.716734	0.0216047	up	up_and_full_separation	-0.180436	0.715194	no_change	no_change	0.388549	0.31647	no_change	no_change	0.568985	0.736833	no_change	no_change	Cluster_1
Bloc1s4	16.4142	17.5018	18.3381	19.7539	18.002	19.1634	22.4533	21.9731	22.5179	21.5269	31.6499	35.8217	44.9359	35.6458	37.0133	31.8794	35.9501	40.5956	36.6374	36.2656	0.963131	4.20197e-14	up	up_and_full_separation	0.183854	0.307415	no_change	no_change	-0.0385413	0.857649	no_change	no_change	-0.222395	0.79231	no_change	no_change	Cluster_1
Ipmk	26.4227	25.0764	27.0429	25.6441	26.0465	15.476	20.0873	18.3786	23.771	19.4282	46.0548	48.2364	57.5713	28.4571	45.0799	38.1195	49.4506	34.3849	28.2901	37.5613	1.03292	4.37633e-10	up	up_and_full_separation	-0.331572	0.122523	no_change	no_change	-0.245991	0.261418	no_change	no_change	0.0855806	0.974246	no_change	no_change	Cluster_1
Dnajc30	32.3142	34.1635	38.01	37.5378	35.5064	36.95	35.9463	36.7099	34.8519	36.1145	61.803	50.0315	72.6217	61.1773	61.4084	45.275	53.9291	63.7926	66.683	57.4199	0.659022	9.38183e-09	up	up_and_full_separation	-0.0480722	0.809962	no_change	no_change	-0.0990448	0.557075	no_change	no_change	-0.0509727	0.977653	no_change	no_change	Cluster_1
Ddhd2	33.3599	33.5025	30.7164	32.7881	32.5917	30.3129	26.7774	35.0332	30.8098	30.7334	49.3449	60.326	49.3613	47.717	51.6873	48.0413	44.5037	62.5585	49.3919	51.1239	0.835346	1.4944e-10	up	up_and_full_separation	-0.0311743	0.899005	no_change	no_change	0.0375163	0.865366	no_change	no_change	0.0686906	0.97423	no_change	no_change	Cluster_1
Acvr2b	13.0213	21.3542	21.9032	23.04	19.8297	12.0127	17.8283	14.5218	16.0259	15.0972	137.131	174.374	206.906	183.51	175.48	106.354	161.236	206.773	154.018	157.095	3.14098	1.92917e-141	up	up_and_full_separation	-0.376206	0.0169695	no_change	no_change	-0.142653	0.423322	no_change	no_change	0.233553	0.776337	no_change	no_change	Cluster_1
Zcchc14	26.9335	35.1563	29.0264	40.6175	32.9334	21.7534	24.4307	30.2543	48.2697	31.177	57.8397	68.4335	61.3322	54.4613	60.5167	62.7677	73.666	82.3596	59.7051	69.6246	1.03859	5.1875e-09	up	up_and_full_separation	-0.11071	0.706547	no_change	no_change	0.103826	0.711466	no_change	no_change	0.214536	0.902509	no_change	no_change	Cluster_1
Nol4l	78.5025	83.0472	91.3189	81.043	83.4779	59.9808	60.4087	71.5296	79.0026	67.7304	158.658	189.864	174.904	110.127	158.388	105.708	173.971	162.17	128.971	142.705	1.13254	3.32039e-16	up	up_and_full_separation	-0.253062	0.172303	no_change	no_change	-0.195961	0.298309	no_change	no_change	0.0571018	0.977653	no_change	no_change	Cluster_1
Hipk2	139.054	153.477	154.185	138.663	146.345	130.8	126.409	122.509	157.626	134.336	268.15	262.517	216.223	195.839	235.682	224.344	260.874	130.119	181.807	199.286	0.799685	1.40453e-08	up	up_and_full_separation	-0.110505	0.616076	no_change	no_change	-0.361193	0.0302988	no_change	no_change	-0.250688	0.779506	no_change	no_change	Cluster_1
Stx17	38.088	36.8556	36.538	35.4048	36.7216	32.9991	32.8486	31.2173	38.8179	33.9707	66.3377	76.7281	66.2452	53.9128	65.806	64.1702	61.1039	72.5396	53.1849	62.7496	1.07637	1.74568e-24	up	up_and_full_separation	-0.0741569	0.672473	no_change	no_change	-0.0651972	0.699118	no_change	no_change	0.00895969	0.994334	no_change	no_change	Cluster_1
Akr1b10	7.1496	8.53762	5.78668	10.8348	8.07718	8.99951	6.43455	6.56761	9.97085	7.99313	12.5526	15.3336	11.4117	17.0987	14.0991	21.5696	15.6582	11.7284	18.3453	16.8254	0.701817	0.000144187	up	up_and_full_separation	-0.0159016	0.965	no_change	no_change	0.258727	0.274478	no_change	no_change	0.274628	0.832523	no_change	no_change	Cluster_1
Armt1	12.0056	13.7838	16.8036	13.7853	14.0946	12.7287	12.5967	13.95	12.5526	12.957	36.6744	45.1039	37.5322	28.0896	36.85	28.4337	42.0922	30.5316	33.9087	33.7416	1.62858	3.29063e-35	up	up_and_full_separation	-0.0418138	0.866594	no_change	no_change	-0.0894253	0.664179	no_change	no_change	-0.0476115	0.978504	no_change	no_change	Cluster_1
Ifnlr1	7.20214	11.3032	12.644	10.9405	10.5224	6.73127	13.1704	11.5527	10.9201	10.5936	33.7952	54.4521	60.8844	30.3469	44.8696	27.8298	63.4388	53.0789	39.6057	45.9883	2.23421	2.19471e-51	up	up_and_full_separation	0.0531347	0.847216	no_change	no_change	0.0693828	0.776717	no_change	no_change	0.0162482	0.993247	no_change	no_change	Cluster_1
Tgif2	66.2966	56.8904	60.1574	67.2969	62.6603	73.9697	77.7051	78.432	69.5854	74.9231	108.979	112.745	123.128	108.859	113.428	100.366	120.334	101.976	103.451	106.532	0.740717	3.52896e-10	up	up_and_full_separation	0.223253	0.147334	no_change	no_change	-0.059304	0.757096	no_change	no_change	-0.282557	0.599452	no_change	no_change	Cluster_1
2700097O09Rik	7.5743	13.1099	12.2082	13.1266	11.5047	14.7194	11.8822	13.0135	10.1655	12.4452	24.5828	31.6572	26.381	22.3711	26.248	40.1583	20.9748	43.0496	24.4081	32.1477	1.27876	1.72777e-09	up	up_and_full_separation	0.1314	0.710442	no_change	no_change	0.30472	0.277801	no_change	no_change	0.17332	0.949983	no_change	no_change	Cluster_1
Nectin2	167.608	176.556	184.811	212.711	185.422	211.451	197.25	180.088	257.183	211.493	524.814	532.348	467.183	565.005	522.337	556.791	537.365	418.917	486.484	499.889	1.36907	3.60184e-36	up	up_and_full_separation	0.145905	0.358518	no_change	no_change	-0.0791461	0.644194	no_change	no_change	-0.225051	0.721602	no_change	no_change	Cluster_1
Ppox	36.7665	46.8835	51.0933	52.9365	46.9199	48.6181	43.3357	43.8716	64.4028	50.0571	102.837	97.0269	70.6266	77.7051	87.0489	81.1411	57.1296	64.8341	94.5465	74.4128	1.11991	1.1182e-11	up	up_and_full_separation	0.159837	0.522499	no_change	no_change	-0.209676	0.355193	no_change	no_change	-0.369513	0.652767	no_change	no_change	Cluster_1
Zfp599	4.09045	5.02356	4.19584	6.72338	5.00831	2.87867	4.59466	4.44806	6.60726	4.63216	22.1434	31.7766	30.9312	22.0603	26.7279	13.5597	30.2764	33.275	22.1359	24.8117	2.3901	1.47273e-31	up	up_and_full_separation	-0.153345	0.657543	no_change	no_change	-0.0987268	0.767021	no_change	no_change	0.0546186	0.983445	no_change	no_change	Cluster_1
Phactr2	57.0481	66.0227	53.0204	51.6012	56.9231	69.152	66.9837	70.1414	57.0083	65.8213	160.818	152.79	129.484	91.9823	133.769	154.018	161.409	147.312	112.082	143.705	1.25547	1.51947e-37	up	up_and_full_separation	0.188722	0.153039	no_change	no_change	-0.0131879	0.940274	no_change	no_change	-0.20191	0.721602	no_change	no_change	Cluster_1
Cfl2	99.1246	102.084	59.9637	75.9045	84.2692	131.565	101.196	104.703	58.6381	99.0257	205.847	253.565	235.383	111.507	201.575	224.067	228.466	291.251	150.183	223.492	0.913041	4.64639e-10	up	up_and_full_separation	0.136409	0.540387	no_change	no_change	0.0793527	0.737249	no_change	no_change	-0.0570559	0.977944	no_change	no_change	Cluster_1
Mtap	65.1513	70.8176	72.0786	69.0683	69.2789	58.2585	55.9093	64.7237	51.8706	57.6905	81.008	75.8812	83.3479	75.7724	79.0024	79.6391	81.1614	88.0066	81.4707	82.5694	0.0492056	0.586065	no_change	no_change	-0.314432	0.000121781	no_change	no_change	0.105635	0.289346	no_change	no_change	0.420067	0.00667265	no_change	up_and_full_separation	Cluster_1
Bbs5	5.65663	8.33001	8.78685	9.962	8.18387	13.43	12.0705	11.3833	10.5184	11.8506	20.8985	23.9469	24.6035	15.4993	21.237	24.4177	23.9009	24.2657	21.4549	23.5098	1.14323	2.67642e-10	up	up_and_full_separation	0.438754	0.0510589	no_change	no_change	0.126839	0.642884	no_change	no_change	-0.311914	0.79231	no_change	no_change	Cluster_1
Ptpmt1	73.6075	75.726	79.8998	76.6728	76.4765	72.5632	75.4144	79.7247	61.3248	72.2568	126.505	119.846	120.677	115.944	120.743	112.218	117.826	121.349	101.453	113.212	0.592961	1.019e-13	up	up_and_full_separation	-0.0872883	0.464689	no_change	no_change	-0.0444613	0.73044	no_change	no_change	0.042827	0.97423	no_change	no_change	Cluster_1
3300002I08Rik	1.37253	2.67468	2.6842	1.96349	2.17372	1.5897	2.57066	3.14516	2.37894	2.42112	5.68021	6.74518	6.16442	6.07508	6.16622	4.81012	6.04403	4.23275	4.39413	4.87026	1.31362	8.90307e-07	up	up_and_full_separation	0.0976459	0.837764	no_change	no_change	-0.344885	0.324608	no_change	no_change	-0.44253	0.805802	no_change	no_change	Cluster_1
Tmed5	29.1661	29.2088	22.0261	30.766	27.7918	60.4022	44.4471	40.6175	31.1872	44.1635	124.88	128.115	130.8	81.008	116.201	132.619	118.472	161.583	104.334	129.252	1.85283	3.32094e-36	up	up_and_full_separation	0.649337	9.36113e-05	up	up_and_full_separation	-0.000243468	0.99928	no_change	no_change	-0.649581	0.0921943	no_change	no_change	Cluster_1
Jazf1	8.14033	5.79611	5.37284	5.29009	6.14984	5.94332	7.03687	3.55533	4.26572	5.20031	37.6768	32.7486	19.1299	12.408	25.4908	30.4796	23.789	18.1071	10.8	20.7939	1.74925	1.20909e-17	up	up_and_full_separation	-0.333749	0.248568	no_change	no_change	-0.241054	0.394041	no_change	no_change	0.092695	0.977653	no_change	no_change	Cluster_1
Gm7665	7.95285	8.61141	8.68612	7.80249	8.26322	9.43526	7.12367	7.65765	7.67571	7.97307	17.9203	13.6739	16.1397	24.6753	18.1023	13.1042	17.1256	16.6417	20.4011	16.8181	1.20852	8.70286e-14	up	up_and_full_separation	-0.122576	0.642987	no_change	no_change	-0.0842688	0.747836	no_change	no_change	0.0383072	0.984889	no_change	no_change	Cluster_1
Sox11	36.7984	46.1783	54.8403	53.0462	47.7158	47.1051	49.8586	88.1574	51.9305	59.2629	174.374	242.057	313.085	141.153	217.667	165.528	214.806	498.104	246.978	281.354	2.21535	2.53223e-42	up	up_and_full_separation	0.261158	0.251703	no_change	no_change	0.191489	0.411074	no_change	no_change	-0.0696694	0.977653	no_change	no_change	Cluster_1
Zbtb18	36.187	32.716	32.602	36.2259	34.4327	29.371	27.5746	29.9914	26.7632	28.425	78.5933	76.2954	87.8436	56.6646	74.8492	81.3731	71.2762	98.4637	59.941	77.7635	1.32856	7.36451e-40	up	up_and_full_separation	-0.239073	0.068087	no_change	no_change	0.0840643	0.583823	no_change	no_change	0.323137	0.36769	no_change	no_change	Cluster_1
Brwd3	5.0803	8.9954	6.01498	4.59991	6.17265	9.21293	11.5176	10.0038	6.45138	9.29643	24.1063	24.0382	28.0732	15.4606	22.9196	27.3221	29.0957	33.2513	16.7365	26.6014	1.62359	5.06268e-26	up	up_and_full_separation	0.49511	0.00777592	no_change	no_change	-0.0878725	0.71614	no_change	no_change	-0.582983	0.195536	no_change	no_change	Cluster_1
Rnf217	40.8705	39.7328	29.0623	35.6168	36.3206	33.1051	37.7181	35.4315	24.4328	32.6719	78.5025	69.2077	67.5531	52.458	66.9303	60.3823	76.1734	66.1732	41.4109	61.0349	0.66383	6.98153e-07	up	up_and_full_separation	-0.27786	0.101285	no_change	no_change	-0.457596	0.00199921	no_change	no_change	-0.179736	0.871339	no_change	no_change	Cluster_1
Lin28b	0.999416	2.11024	2.55429	2.26779	1.98293	1.5897	3.46327	1.83418	2.47289	2.34001	14.5775	22.757	20.1656	6.89978	16.1	11.6239	20.9038	14.3512	8.67806	13.8892	3.27292	1.46476e-33	up	up_and_full_separation	0.293558	0.493138	no_change	no_change	-0.201374	0.617796	no_change	no_change	-0.494931	0.779506	no_change	no_change	Cluster_1
Nr6a1	10.8386	9.43526	9.10746	10.6033	9.99614	9.01951	12.6603	8.55777	9.5183	9.93896	122.34	134.748	97.8902	56.8904	102.967	62.5585	122.623	74.6577	57.0083	79.2118	3.55051	1.98832e-93	up	up_and_full_separation	0.0401938	0.907017	no_change	no_change	-0.41056	0.0538463	no_change	no_change	-0.450753	0.563766	no_change	no_change	Cluster_1
Trerf1	19.1436	17.17	21.8504	18.0918	19.0639	19.3045	18.0218	16.9616	20.0252	18.5783	26.5405	29.7998	31.4166	24.1728	27.9824	26.0059	31.8062	28.1446	25.3857	27.8356	0.750077	6.33808e-11	up	up_and_full_separation	0.0308366	0.885681	no_change	no_change	-0.0758138	0.669849	no_change	no_change	-0.10665	0.940491	no_change	no_change	Cluster_1
Ethe1	13.6593	12.6563	13.576	10.5536	12.6113	14.5951	11.5721	13.6	15.7682	13.8838	43.1196	29.8902	36.484	37.1292	36.6558	38.1542	37.6227	41.3103	43.4224	40.1274	1.36979	3.04079e-28	up	up_and_full_separation	0.0834735	0.695235	no_change	no_change	0.127957	0.472788	no_change	no_change	0.0444832	0.978504	no_change	no_change	Cluster_1
Gm26205	0.47591	0.470042	0.969578	0.999416	0.728736	0.815377	0.471566	0.567795	1.18885	0.760897	2.95787	3.12857	2.12675	3.81984	3.00826	4.22169	3.02752	5.27461	4.79882	4.33066	1.95606	9.50061e-08	up	up_and_full_separation	0.221526	0.729148	no_change	no_change	0.4481	0.329214	no_change	no_change	0.226574	0.970048	no_change	no_change	Cluster_1
Snora31	0.125323	0.143507	0.231504	0.338193	0.209632	0.145767	0.0957095	0.308201	0.312348	0.215506	0.73868	1.03634	0.73868	0.676531	0.797557	1.22956	0.971442	0.971442	0.662091	0.958633	2.38842	0.000520324	up	up_and_full_separation	0.716998	0.483765	no_change	no_change	0.346449	0.716382	no_change	no_change	-0.370549	NA	no_change	no_change	Cluster_1
Phactr4	23.9931	27.3221	23.2667	25.2776	24.9649	26.1634	27.3502	19.2289	23.6435	24.0965	35.9114	35.2931	35.0666	28.6766	33.7369	33.0168	36.5824	34.4345	25.7917	32.4564	0.662529	1.38167e-07	up	up_and_full_separation	0.0479306	0.827832	no_change	no_change	-0.0175482	0.935743	no_change	no_change	-0.0654788	0.97423	no_change	no_change	Cluster_1
Prpf4	30.4835	32.8575	35.8084	36.7099	33.9648	33.297	35.2622	33.9457	30.4796	33.2461	41.2989	50.1164	50.1983	42.0922	45.9265	46.138	50.6991	52.399	43.8716	48.2769	0.680517	1.12885e-11	up	up_and_full_separation	0.0424457	0.808741	no_change	no_change	0.109282	0.442461	no_change	no_change	0.066836	0.965913	no_change	no_change	Cluster_1
Zfyve26	14.0759	14.9991	19.1857	16.6759	16.2341	14.4713	15.2931	14.6442	25.6441	17.5132	38.8678	40.9198	48.0642	28.9219	39.1934	36.4612	44.2668	45.3477	36.2259	40.5754	1.29297	3.70293e-15	up	up_and_full_separation	0.0838961	0.768335	no_change	no_change	-0.12048	0.632153	no_change	no_change	-0.204376	0.895942	no_change	no_change	Cluster_1
Zfp575	4.52107	4.85977	5.23437	5.09888	4.92852	5.29348	4.13083	3.97194	6.7344	5.03266	8.09382	6.60726	8.06476	12.2473	8.75329	5.94519	6.37739	7.60584	8.70963	7.15951	0.651382	0.000294055	up	up_and_full_separation	-0.0208829	0.952198	no_change	no_change	-0.250523	0.280043	no_change	no_change	-0.22964	0.878602	no_change	no_change	Cluster_1
Zfp810	28.4859	34.2591	32.3532	34.2812	32.3448	21.7604	34.708	32.3532	27.6003	29.1055	78.538	104.111	93.5863	57.5097	83.4362	51.8128	97.1986	85.6516	46.9961	70.4148	1.28717	5.449e-18	up	up_and_full_separation	-0.197073	0.361939	no_change	no_change	-0.231135	0.24244	no_change	no_change	-0.0340622	0.984889	no_change	no_change	Cluster_1
Fbxl12	16.4738	19.6281	18.8652	20.5054	18.8681	25.4371	26.4107	21.3301	24.5716	24.4374	47.9658	51.8706	46.9352	41.1595	46.9828	44.6664	48.1528	52.6874	44.7275	47.5585	1.46708	5.28925e-31	up	up_and_full_separation	0.436564	0.00350389	no_change	no_change	0.0721084	0.725876	no_change	no_change	-0.364456	0.461637	no_change	no_change	Cluster_1
Gm10190	0.169232	0.193212	0.438702	0.261152	0.265575	0.148792	0.28682	0.411548	1.15901	0.501543	0.704306	0.819067	1.21245	1.02699	0.940704	0.793191	0.576701	1.52194	1.59196	1.12095	2.16959	0.000103407	up	up_and_full_separation	1.53939	0.0197085	up	no_change	0.300343	0.691887	no_change	no_change	-1.23905	0.602009	no_change	no_change	Cluster_1
Serpinb5	6.77855	5.95067	8.09382	6.98874	6.95294	7.10543	5.84019	10.8035	6.93298	7.67053	13.576	12.5526	13.6489	11.9255	12.9257	13.702	14.5492	12.7287	11.7139	13.1735	0.632659	0.000429217	up	up_and_full_separation	0.043722	0.894227	no_change	no_change	0.0404509	0.892863	no_change	no_change	-0.00327104	0.998399	no_change	no_change	Cluster_1
Ppp1r3c	11.0414	13.71	17.7752	18.6154	15.2855	8.19044	15.7107	15.8406	15.9773	13.9298	21.9819	22.5812	28.876	28.2901	25.4323	12.0127	26.0132	25.7326	34.3486	24.5268	0.626996	0.000335112	up	up_and_full_separation	-0.182807	0.469552	no_change	no_change	-0.092815	0.733207	no_change	no_change	0.089992	0.97423	no_change	no_change	Cluster_1
B3galt4	4.70336	6.57593	6.64207	6.9631	6.22112	3.69902	4.38671	4.94986	5.89564	4.73281	9.12758	13.2598	15.3021	16.6417	13.5828	5.89564	10.1742	11.5757	16.5825	11.057	0.91279	3.45095e-09	up	up_and_full_separation	-0.432328	0.0249191	no_change	no_change	-0.366268	0.0455924	no_change	no_change	0.0660598	0.977653	no_change	no_change	Cluster_1
Blcap	79.6629	67.8015	67.0594	80.5604	73.7711	86.6338	71.3315	72.0169	73.712	75.9235	264.629	254.406	255.529	220.584	248.787	262.784	225.976	261.107	198.321	237.047	1.59393	2.94967e-39	up	up_and_full_separation	-0.0140608	0.954168	no_change	no_change	-0.0798485	0.680913	no_change	no_change	-0.0657877	0.97423	no_change	no_change	Cluster_1
Zfp760	10.1112	12.5616	13.3425	16.4014	13.1042	6.58716	9.5899	12.9269	11.2184	10.0806	25.6666	38.5295	37.6801	17.1954	29.7679	21.0464	28.3694	49.4069	29.2763	32.0248	1.19141	1.10051e-10	up	up_and_full_separation	-0.363368	0.134752	no_change	no_change	0.0498651	0.873496	no_change	no_change	0.413233	0.653704	no_change	no_change	Cluster_1
Zfp442	3.06051	3.5701	1.9059	4.93556	3.36802	1.98549	2.99652	3.15117	3.05396	2.79678	23.3488	21.8924	29.302	11.286	21.4573	13.1862	23.1114	22.7073	9.86236	17.2168	2.38002	8.97634e-17	up	up_and_full_separation	-0.298862	0.50046	no_change	no_change	-0.413147	0.274766	no_change	no_change	-0.114285	0.977944	no_change	no_change	Cluster_1
Zfp120	15.214	16.2602	15.7614	16.2752	15.8777	9.69229	18.1708	17.2629	11.1777	14.0759	99.4018	139.445	146.209	63.501	112.139	45.1039	122.109	123.227	72.334	90.6935	2.78278	3.09099e-56	up	up_and_full_separation	-0.213166	0.428173	no_change	no_change	-0.361031	0.106125	no_change	no_change	-0.147865	0.950667	no_change	no_change	Cluster_1
Usf3	9.4444	10.8058	9.41849	9.13129	9.7	11.8782	13.1042	11.2997	11.5087	11.9477	14.3644	19.7187	18.187	14.9564	16.8066	13.1862	20.7234	19.081	12.7621	16.4382	0.617278	3.06741e-05	up	up_and_full_separation	0.247793	0.201939	no_change	no_change	-0.26733	0.140459	no_change	no_change	-0.515123	0.23518	no_change	no_change	Cluster_1
Gng5	181.094	188.308	192.974	185.511	186.972	211.859	206.282	241.856	146.066	201.516	458.585	375.326	471.591	289.848	398.838	349.563	380.03	631.201	332.709	423.376	0.821458	1.22257e-13	up	up_and_full_separation	0.00437652	0.985575	no_change	no_change	0.0174568	0.928201	no_change	no_change	0.0130803	0.99163	no_change	no_change	Cluster_1
Clec16a	12.4747	16.9285	16.6718	12.0552	14.5325	15.4479	15.1416	17.0224	13.4633	15.2688	24.9162	24.3651	26.6689	24.8861	25.2091	24.3277	19.7257	32.7597	28.4839	26.3242	1.06619	8.19571e-11	up	up_and_full_separation	0.157619	0.52792	no_change	no_change	0.0212273	0.941358	no_change	no_change	-0.136392	0.948899	no_change	no_change	Cluster_1
Celsr2	45.5489	47.2595	52.0684	39.7328	46.1524	27.361	25.3435	28.6949	37.4865	29.7215	88.8712	100.305	89.7562	95.0353	93.4919	62.2025	70.9554	95.9487	83.6927	78.1998	0.927069	6.05309e-19	up	up_and_full_separation	-0.704195	2.26396e-10	down	down_and_full_separation	-0.504327	7.52366e-06	no_change	no_change	0.199868	0.751235	no_change	no_change	Cluster_1
Cry2	78.3703	106.626	118.064	105.544	102.151	96.5791	120.027	92.9852	107.257	104.212	176.284	244.131	232.855	169.901	205.793	131.565	247.632	147.83	157.922	171.237	1.0918	3.80349e-18	up	up_and_full_separation	0.0641468	0.767431	no_change	no_change	-0.234128	0.145971	no_change	no_change	-0.298275	0.618193	no_change	no_change	Cluster_1
Cgn	23.7279	29.1749	33.6466	33.3691	29.9796	21.4241	25.6109	29.5308	32.4027	27.2421	48.6006	50.3117	44.3998	46.7714	47.5209	45.8365	45.0762	43.4787	44.2002	44.6479	0.937249	6.79345e-15	up	up_and_full_separation	-0.0528721	0.802556	no_change	no_change	-0.0705358	0.714524	no_change	no_change	-0.0176637	0.991009	no_change	no_change	Cluster_1
Zfp114	5.03664	5.47124	5.62436	4.93556	5.26695	5.1782	3.94579	8.23423	4.19948	5.38942	8.05736	8.55777	8.28827	7.66695	8.14259	7.48475	7.15336	6.00264	9.4444	7.52129	0.595934	0.00932314	up	up_and_full_separation	-0.000182253	0.999813	no_change	no_change	-0.056299	0.879296	no_change	no_change	-0.0561167	0.983445	no_change	no_change	Cluster_1
Pde7a	25.1571	25.5806	24.2765	25.6475	25.1654	22.6656	25.726	24.0382	21.4806	23.4776	64.392	64.392	62.1055	37.5378	57.1068	51.3896	59.0247	49.8888	38.1991	49.6256	1.37883	4.41493e-38	up	up_and_full_separation	-0.0567124	0.764247	no_change	no_change	-0.222825	0.0983803	no_change	no_change	-0.166113	0.837732	no_change	no_change	Cluster_1
Zfp72	2.63633	3.99941	5.68762	3.49848	3.95546	6.71187	4.13309	6.65087	7.67936	6.2938	10.0038	10.143	14.8087	8.90483	10.9651	9.75678	7.31502	13.3588	10.2329	10.1659	1.39707	6.49393e-09	up	up_and_full_separation	0.6967	0.0146489	up	no_change	-0.179183	0.616719	no_change	no_change	-0.875882	0.212516	no_change	no_change	Cluster_1
Dusp22	16.9748	17.8213	21.1437	19.2289	18.7922	18.7794	19.8936	20.3312	18.767	19.4428	49.1032	56.0616	55.1786	43.3876	50.9327	36.4998	51.5314	53.9474	48.0063	47.4962	1.34942	5.72149e-31	up	up_and_full_separation	0.0486859	0.818359	no_change	no_change	-0.0601289	0.753593	no_change	no_change	-0.108815	0.941545	no_change	no_change	Cluster_1
Pcgf1	5.93249	8.65229	7.72178	7.86183	7.54209	8.33371	8.88258	10.1497	8.62634	8.99809	17.5899	18.1511	9.06855	13.0953	14.4762	16.5214	12.4129	13.043	12.602	13.6448	0.902194	9.64596e-05	up	up_and_full_separation	0.235701	0.48341	no_change	no_change	-0.0551512	0.886912	no_change	no_change	-0.290852	0.883491	no_change	no_change	Cluster_1
Zfp975	8.91095	7.02228	11.0525	10.311	9.32419	2.94111	7.86183	11.3604	8.09382	7.5643	54.2257	56.6867	63.9801	28.6835	50.894	35.3817	41.9585	50.4269	23.789	37.889	2.22204	2.20879e-11	up	up_and_full_separation	-0.390507	0.424746	no_change	no_change	-0.463466	0.298064	no_change	no_change	-0.0729597	0.985198	no_change	no_change	Cluster_1
Zfp820	2.08432	1.83418	2.65644	2.17469	2.18741	2.03491	1.84359	2.17797	1.68143	1.93448	5.32834	7.83148	8.67088	5.19553	6.75656	5.34094	6.41269	7.12909	3.92942	5.70303	1.42413	1.29773e-11	up	up_and_full_separation	-0.226529	0.496007	no_change	no_change	-0.316709	0.234205	no_change	no_change	-0.0901803	0.977653	no_change	no_change	Cluster_1
Fam57a	44.5567	35.7888	51.3595	52.117	45.9555	35.9114	31.5608	36.8642	49.6011	38.4844	103.957	103.135	100.998	85.525	98.4037	70.0706	76.6911	87.8038	81.8334	79.0997	1.30173	3.64279e-23	up	up_and_full_separation	-0.201355	0.275514	no_change	no_change	-0.284184	0.0837784	no_change	no_change	-0.082829	0.970786	no_change	no_change	Cluster_1
Sat2	15.3554	26.0616	19.6464	19.7733	20.2092	20.0079	21.4418	20.4673	16.8256	19.6857	34.8684	42.0403	35.0332	37.0219	37.241	38.6917	32.4288	48.6006	39.6128	39.8335	0.902208	2.65185e-09	up	up_and_full_separation	-0.0840039	0.742235	no_change	no_change	0.112773	0.621072	no_change	no_change	0.196777	0.881069	no_change	no_change	Cluster_1
Ell	28.7273	37.2443	39.8552	37.2949	35.7805	39.6863	51.8706	37.3244	57.1838	46.5163	59.8133	76.9775	65.56	66.8482	67.2997	70.9554	81.12	60.1958	79.8129	73.021	0.836892	2.18314e-12	up	up_and_full_separation	0.36304	0.00963677	no_change	no_change	0.144915	0.37954	no_change	no_change	-0.218125	0.768385	no_change	no_change	Cluster_1
Mfhas1	56.9439	55.7709	59.0001	61.022	58.1842	41.0435	43.0419	42.7608	50.8197	44.4165	176.476	159.263	160.621	150.572	161.733	119.713	168.872	145.985	122.509	139.27	1.71084	6.51453e-52	up	up_and_full_separation	-0.352248	0.0102447	no_change	no_change	-0.26442	0.0601487	no_change	no_change	0.087828	0.955504	no_change	no_change	Cluster_1
Scn2b	3.38573	2.03491	0.864306	1.35085	1.90895	1.90178	1.51294	1.67466	1.80847	1.72446	10.4072	5.64242	6.69684	3.74101	6.62185	6.42115	6.57949	9.25844	4.94986	6.80223	2.1875	3.26512e-12	up	up_and_full_separation	-0.0329834	0.958409	no_change	no_change	0.154355	0.757096	no_change	no_change	0.187338	0.97313	no_change	no_change	Cluster_1
Tlnrd1	20.9924	18.8576	17.3083	18.9937	19.038	21.0026	17.2141	18.8704	21.4936	19.6452	48.6527	37.3626	40.7145	38.7795	41.3773	35.4705	31.5347	38.8934	36.3276	35.5565	1.31091	9.96232e-30	up	up_and_full_separation	0.116964	0.517223	no_change	no_change	-0.168659	0.281792	no_change	no_change	-0.285623	0.596857	no_change	no_change	Cluster_1
Rgma	63.3665	62.3903	68.0907	61.2629	63.7776	63.1685	64.8845	64.7048	73.431	66.5472	128.971	115.015	120.238	118.348	120.643	82.5548	106.68	106.012	111.507	101.688	0.874999	9.95362e-16	up	up_and_full_separation	0.105085	0.528946	no_change	no_change	-0.232838	0.0858889	no_change	no_change	-0.337923	0.380198	no_change	no_change	Cluster_1
Mkrn3	9.99152	11.3784	9.20704	8.76454	9.83538	8.5855	8.34895	6.48599	7.63415	7.76365	137.351	133.359	101.807	64.0024	109.13	104.703	117.165	86.4508	59.0437	91.8407	3.31493	9.45758e-96	up	up_and_full_separation	-0.332039	0.133727	no_change	no_change	-0.216744	0.321296	no_change	no_change	0.115296	0.961386	no_change	no_change	Cluster_1
Mn1	34.8204	24.0544	39.6208	24.3857	30.7203	43.5811	28.6329	33.1051	33.0884	34.6019	82.7532	44.568	103.802	81.4266	78.1374	85.8218	49.0348	83.3313	74.8139	73.2504	1.47236	1.7094e-21	up	up_and_full_separation	0.274347	0.190693	no_change	no_change	-0.173407	0.432951	no_change	no_change	-0.447754	0.449676	no_change	no_change	Cluster_1
Etnk2	2.94676	4.16227	6.76585	7.98366	5.46463	3.17506	3.90675	5.39061	6.14957	4.6555	10.7929	9.85162	14.1716	15.9531	12.6923	7.95837	9.05953	20.1455	11.9078	12.2678	1.14007	3.22543e-08	up	up_and_full_separation	-0.19743	0.535006	no_change	no_change	-0.0572008	0.867618	no_change	no_change	0.140229	0.962679	no_change	no_change	Cluster_1
Rbm47	38.4161	36.6597	38.3005	36.2971	37.4184	39.7867	33.994	38.4328	32.6131	36.2066	76.4525	77.0652	73.5098	65.56	73.1469	69.2881	58.0626	68.3691	48.2364	60.989	1.24337	2.24871e-36	up	up_and_full_separation	0.027767	0.882253	no_change	no_change	-0.258005	0.03163	no_change	no_change	-0.285772	0.461858	no_change	no_change	Cluster_1
Dnajc25	15.4606	13.9321	16.3427	17.2067	15.7355	16.5608	15.0769	22.8008	17.0469	17.8714	23.5939	18.9383	26.0394	21.8758	22.6118	28.2196	20.182	31.4697	21.0687	25.235	0.64778	1.25917e-07	up	up_and_full_separation	0.218943	0.173923	no_change	no_change	0.210982	0.171762	no_change	no_change	-0.00796021	0.994929	no_change	no_change	Cluster_1
Cecr2	7.72364	9.27881	10.9091	7.12367	8.75881	4.73381	9.88454	6.62972	9.00618	7.56356	27.5242	39.0479	29.945	17.8887	28.6014	20.7658	39.0358	31.4997	19.6115	27.7282	1.67861	2.12074e-23	up	up_and_full_separation	-0.237102	0.338582	no_change	no_change	-0.204293	0.381162	no_change	no_change	0.032809	0.986246	no_change	no_change	Cluster_1
Slc25a16	48.0413	55.8285	48.2364	58.0129	52.5298	56.2269	65.831	63.45	51.2742	59.1955	99.8699	102.056	110.842	73.9946	96.6907	80.8264	114.152	84.6181	68.9659	87.1406	0.774578	1.81345e-11	up	up_and_full_separation	0.127089	0.457668	no_change	no_change	-0.117586	0.478587	no_change	no_change	-0.244675	0.68954	no_change	no_change	Cluster_1
Zfp58	3.04068	3.43383	4.52107	5.51746	4.12826	2.58169	3.55533	4.9135	3.61446	3.66625	11.6332	11.8782	15.696	7.61742	11.7062	9.49955	10.1017	11.4599	10.3644	10.3564	1.29271	2.04001e-10	up	up_and_full_separation	-0.259702	0.390852	no_change	no_change	-0.159623	0.593877	no_change	no_change	0.100079	0.975192	no_change	no_change	Cluster_1
Tbpl1	48.3898	45.964	46.9961	46.5122	46.9655	40.4316	40.983	48.7248	37.7258	41.9663	100.33	110.626	107.603	75.482	98.5102	60.3912	92.7527	89.7227	72.297	78.7909	0.921589	1.42083e-13	up	up_and_full_separation	-0.236359	0.151824	no_change	no_change	-0.281242	0.0652765	no_change	no_change	-0.0448831	0.977981	no_change	no_change	Cluster_1
Map3k5	13.0652	14.8293	16.0535	18.5162	15.616	13.043	22.572	18.9276	16.1042	17.6617	21.0333	26.4632	22.5237	20.1413	22.5404	16.5917	29.6337	27.2729	26.0743	24.8932	0.808884	2.15279e-07	up	up_and_full_separation	0.272271	0.184677	no_change	no_change	0.131627	0.565286	no_change	no_change	-0.140644	0.941545	no_change	no_change	Cluster_1
2510002D24Rik	25.7457	31.4442	28.3731	31.483	29.2615	25.5018	26.8217	23.9247	24.6885	25.2342	65.0597	68.1236	63.0917	62.2025	64.6194	68.9964	50.4979	67.314	49.8586	59.1667	1.09111	1.35399e-13	up	up_and_full_separation	-0.267778	0.174886	no_change	no_change	-0.122401	0.580086	no_change	no_change	0.145378	0.936546	no_change	no_change	Cluster_1
Ccnf	4.45906	4.21414	6.939	7.36788	5.74502	6.03825	8.01689	8.94788	13.2173	9.05508	36.4687	28.3976	36.3936	23.5848	31.2112	37.2949	35.4705	39.7846	47.5042	40.0135	2.61937	6.26992e-42	up	up_and_full_separation	0.693657	0.00246216	up	no_change	0.370449	0.125892	no_change	no_change	-0.323208	0.810177	no_change	no_change	Cluster_1
Trim6	0.222489	0.196649	0.167148	0.198699	0.196247	0.0432671	0.0489737	0.148792	0.117949	0.0897456	1.79348	1.14642	1.52751	0.606539	1.26849	1.23117	2.0296	2.28574	0.835016	1.59538	2.07883	0.000902735	up	up_and_full_separation	-0.900985	0.367248	no_change	no_change	0.389371	0.611766	no_change	no_change	1.29036	NA	no_change	no_change	Cluster_1
Gm9008	13.3779	10.7037	17.3157	17.3676	14.6912	16.1669	15.4586	18.1708	17.2883	16.7711	29.5233	23.1187	33.7515	25.5638	27.9893	25.4419	26.681	27.1663	25.9356	26.3062	0.778913	2.1004e-07	up	up_and_full_separation	0.163193	0.460921	no_change	no_change	-0.059358	0.80729	no_change	no_change	-0.222551	0.841791	no_change	no_change	Cluster_1
Zfp9	15.7944	14.8237	18.0134	17.9235	16.6387	14.7481	16.9285	17.303	15.4904	16.1175	22.1178	29.0773	25.0538	18.759	23.752	23.0597	25.4419	23.1283	24.1367	23.9416	0.59944	9.36055e-07	up	up_and_full_separation	-0.0246154	0.914108	no_change	no_change	0.0806586	0.665226	no_change	no_change	0.105274	0.944518	no_change	no_change	Cluster_1
Gm6288	2.61698	1.60116	3.35656	2.36431	2.48476	3.07731	3.23914	2.64932	3.78187	3.18691	3.68438	3.6067	5.30634	4.21992	4.20434	3.54771	3.94769	4.87399	5.58692	4.48908	0.630476	0.0272082	up	up_and_full_separation	0.318416	0.410003	no_change	no_change	0.0920272	0.833372	no_change	no_change	-0.226389	0.946905	no_change	no_change	Cluster_1
[truncated: 3,926 more rows]
