# Supplementary material for: Lineage-tracing and translatomic analysis of damage-inducible mitotic cochlear progenitors identifies candidate genes regulating regeneration
Source: PLoS Biol. 2021 Nov 10;19(11):e3001445. doi: 10.1371/journal.pbio.3001445 (PMC8608324; doi:10.1371/journal.pbio.3001445)
Supplement: S14 Table — (XLSX) [file pbio.3001445.s024.xlsx]

## Sheet: Table S14
S14 Table. Primer sequences.
A. Primer sequences for genotyping				D. Probes for nanoString
Lgr5DTR-EGFP/+	WT Forward	CGGGACCAGATGCGATA		Gene	Probe sequences
	WT Reverse	AGCTAGGCTCTGCTCTGTCA		β-actin	CAGGTCATCACTATTGGCAACGAGCGGTTCCGATGCCCTGAGGCTCTTTTCCAGCCTTCCTTCTTGGGTATGGAATCCTGTGGCATCCATGAAACTACAT
	Mutant Forward	CGACAACCACTACCTGAGCA		Adrb2	GATTGTATCTGGCCTTACCTCCTTTTTGCCTATCCAGATGCACTGGTACCGTGCCACCCACAAGAAAGCTATCGATTGTTACACCGAGGAGACTTGCTGT
Atoh1-mCherry	Mutant Forward	AAGGAGTTCATGCGCTTCAAGGTT		Ano1	TATTTTCACTCGTGGGGATGAGACCCTCAGCACTTACCATTGTAATAGCTTCTAAAACAAGCCTCATGGGCCAGCTTCATTTGATGTGCTAGCCAGCTGT
	Mutant Reverse	TCAGCTTCAGCCTCTGCTTGATCT		Atf3	CCATCCAGAATAAACACCTCTGCCATCGGATGTCCTCTGCGCTGGAGTCAGTTACCGTCAACAACAGACCCCTGGAGATGTCAGTCACCAAGTCTGAGGC
Cre recombinase	Mutant Forward	CGATGCAACGAGTGATGAGGT		Bmp4	AGACCCTAGTCAACTCTGTTAATTCTAGTATCCCTAAGGCCTGTTGTGTCCCCACTGAACTGAGTGCCATTTCCATGTTGTACCTGGATGAGTATGACAA
	Mutant Reverse	GCACGTTCACCGGCATCAAC		Cacna1c	TTCGGATAGTTCTAAACAGACGGAGGCAGAATGCAAGGGTAACTATATCACATACAAAGATGGAGAGGTCGATCACCCCATTATCCAGCCTCGAAGCTGG
Rosa26GCaMP3/+	WT Forward	CCAAAGTCGCTCTGAGTTGTTATC		Ccnb2	CCAAAGTACCAGCTCTGCCCACCAAAGTGACAAATGTCAACAAGCAGCCGAAACCCACAGCCTCTGTGAAACCAGTGCAGATGGAGGCGCTAGCTCCCAA
	WT Reverse	GAGCGGGAGAAATGGATATG		Cdk1	CCAGATCTCTGTTGGGAAGTAACTGGGTAACAAAAGCCGTTGCACTGGTTTGACAGCTAACAACTGTTGGTACTTTGTATTCAGAAGGAATGAGGTAGCG
	Mutant Forward	TCAGAGCTATAGGTCGGCTG		Cdkn1b	TCATTTTTTTTTTTCCGGAGAGAGGCGAGGCGGTGGTCCACACCCGCCCGAGGAGGAAGATGTCAAACGTGAGAGTGTCTAACGGGAGCCCGAGCCTGGA
	Mutant Reverse	GCGGACTTGAAGAAGTCGTG		Cenpf	TGCTCAGGTCTCCCATATGTAAGACTGCAAACGTTGAAAGCACCCATTACCTAGTAGTCCTAATCCTTAACCCTAAGTGTAAATAGCAGTGGATAGAGCG
GLASTCreERT2/+	Mutant Forward	ACAATCTGGCCTGCTACCAAAGC		Cyp26b1	TCTGGTCTAACCCAGTTCTTTGGTAGAGGGTTAACAGCCCTGCTGGGCTCTAGGCAAAAGATGTAGTTTAACCTCAGAGTCAGACACCCTGCATCTCTGC
	Mutant Reverse	CCAGTGAAACAGCATTGCTGTC		Dlx5	CACCCGCTGGCACTGGCCTCCGGGACGCTTTATTAGATGGGCTACTTTCTCTTGCTCAGTTTTGGGACTACAGTGTTGTGCTGGTTTAGAAATCAGAAAG
Rpl22HA/+	Mutant Forward	GGGAGGCTTGCTGGATATG		Egr1	CGGCAGCAGCGCCTTCAATCCTCAAGGGGAGCCGAGCGAACAACCCTATGAGCACCTGACCACAGAGTCCTTTTCTGACATCGCTCTGAATAATGAGAAG
	Mutant Reverse	TTTCCAGACACAGGCTAAGTACAC		Egr4	CTCCCCAGATCTGAGTTCGGCCGCCTTTCCGGAGGCGTTTTGGGAGGCAGCGCCTTCGGCGGGCGCTCCCTCGCAGTGCCTGTTCGAGCCCCAGCTCTCC
Plp1CreERT/+	WT Forward	CTAGGCCACAGAATTGAAAGATCT		Fgfrl1	TGAGAAACCTTCAGGAGGATTTGTGGTGTGACTTTGCAGTGACATGTAGCGATGGCTAGTTGAAGGAATCTCCCTCATGTCTTAGTGGTCATGGCCACTT
	WT Reverse	GTAGGTGGAAATTCTAGCATCATCC		Hprt	TGCTGAGGCGGCGAGGGAGAGCGTTGGGCTTACCTCACTGCTTTCCGGAGCGGTAGCACCTCCTCCGCCGGCTTCCTCCTCAGACCGCTTTTTGCCGCGA
	Mutant Forward	GCGGTCTGGCAGTAAAAACTATC		Id4	TTTGAAGGTGCAGTTAAACTTCGAAGCTTAAGTGTTGTCGACCAGACTGCTAAGTAGAAGAGCAATCGTGAATCCAACCTTAGAGGCTACATTGTGACAA
	Mutant Reverse	GTGAAACAGCAT TGCTGTCACTT		Igf2	GAGAGACTCTGTGCGGAGGGGAGCTTGTTGACACGCTTCAGTTTGTCTGTTCGGACCGCGGCTTCTACTTCAGCAGGCCTTCAAGCCGTGCCAACCGTCG
Rosa26RtdTomato/+	WT Forward	AAGGGAGCTGCAGTGGAGTA		Igf2bp1	TATTATGAAAGGTGTGCCTGAAAACAAACCAGAGTACCAGCCGCATTATGCACAGAGGGGTGAGCACACTTAATTTATTAATTTACCAGGCTCACTGAGA
	WT Reverse	CCGAAAATCTGTGGGAAGTC		Igf2bp3	AAATCACAATATCTCCATTGCAGGAACTGACGCTGTACAATCCGGAACGCACCATTACAGTGAAAGGCAGTGTTGAGACGTGTGCCAAGGCGGAGGAGGA
	Mutant Forward	GGCATTAAAGCAGCGTATCC		Igfbp3	ATGTTCTAGGGCACTCTGGGAGCCCATAAGGACAAGGATAAGGACCTTTCTTTGTCAGGCATCTTCTTGATGACTTGGCCCAGCAGAAAGCCCCAAGTGG
	Mutant Reverse	CTGTTCCTGTACGGCATGG		Iqck	TCTGCGAGGAGTATGAAGCTGAGCAGCCGACCTTTCCAGAAGGCTATAAAGTGAAGCAGGAAGCTGCGGTTACAGTCACGCCCTTGGAGGAATTGGTTCC
				Junb	AACAGCCTTTCTATCACGACGACTCTTACGCAGCGGCGGGATACGGTCGGAGCCCTGGCAGCCTGTCTCTACACGACTACAAACTCCTGAAACCCACCTT
B. Primer sequences for real-time PCR				Lfng	TTTCTGTGGATCAGAAAAAAGTGGAAGCCAGACAGGCTTGGTCTTTGGAAAGCTGGACAATGAGTGCCTTAGTACTGTATTTATGCCTTCCAGTATCTGG
				Otog	AATCCTCTCCGAGAACCATTTGCAAGGAAGGAGTGTGGTATTCTGCTCAGTGAGGTGTTCGAGACCTGCCACCCAGTGGTTGATGTCACTTGGTTTTACT
Gene	Forward	Reverse		Ppp2r2b	ATAAGATGGCTCCCTCAACAAAACGCAGCTTACTTTCTTCTGTCTACCAACGATAAAACTGTGAAGCTGTGGAAAGTCAGTGAGCGGGATAAGAGGCCAG
Gapdh	GGAGAAACCTGCCAAGTATGA	TCCTCAGTGTAGCCCAAGA		Rplp0	TCAGAACACTGGTCTAGGACCCGAGAAGACCTCCTTCTTCCAGGCTTTGGGCATCACCACGAAAATCTCCAGAGGCACCATTGAAATTCTGAGTGATGTG
Mki67	AGACAATCATCAAGGAACGG	TTTGATCATTTGTCCTCGGT		Slitrk6	TTGGTGATGTGATATGCTACAGCCCTCCACCTTTCAAAGGGAGTGTACTGAGTCGCCTGAAAAAGGAATCTTTTTGCCCTACTCCACCAGTATACGAAGA
				Socs1	CAGCTTGTGTCTGGGGCCAGGACCTGAATTCCACTCCTACCTCTCCATGTTTACATATTCCCAGTATCTTTGCACAAACCAGGGGTCGGGGAGGGTCTCT
C. Primer sequences for nanoString pre-amplification				Socs3	CCGCGACAGCTCGGACCAGCGCCACTTCTTCACGTTGAGCGTCAAGACCCAGTCGGGGACCAAGAACCTACGCATCCAGTGTGAGGGGGGCAGCTTTTCG
				Sox11	GCAAAGTATAGAGGGGTAGGTTAGCCTGTTTGTCAGAGTTAGAGGATGAAGGGATTATTCAGGGGCAGTTGCTGATGTTGAATCCAATGCCAGCAAACTC
Gene	Forward	Reverse		Tbp	GTGGCGGGTATCTGCTGGCGGTTTGGCTAGGTTTCTGCGGTCGCGTCATTTTCTCCGCAGTGCCCAGCATCACTATTTCATGGTGTGTGAAGATAACCCA
b-actin	TATGAGCTGCCTGACGGC	CAGCAATGCCTGGGTACA		Trh	AAGGTTAGAGTCAGGCTTTAGGTCTAGGCTGATGTAAGCCCTGTGTATCCTATCCCAGTCCCTTCACTGGTTTTCTTCTTAGATGCTAACCCTGGGCCCT
Adrb2	TGCGTGATTGCAGTGGAT	AGGCCTGGTTCGTGAAGA
Ano1	AAAGCTTCTATTTTGGTAACACACC	CACTGTCTGCCTTGCCCT
Atf3	CACCTCCTGGGTCACTGG	ATTTCTTTCTCGCCGCCT
Bmp4	CTTCTACTGCCACGGGGA	GATCTCAGCGGCATCCAC
Cacna1c	TGGGGTCCAGCTCTTCAA	CTTCGAAGGTGGAGACGG
Ccnb2	GCCATGTGACTATCCGGC	TGGAGACATCCTCAGGGG
Cdk1	CCGATTTGAAGCACACTTGA	GAAACAACACCCCAGCCA
Cdkn1b	TTCGAAGAGGGTTTTGCG	CTTGTCTGGCGTCCATCC
Cenpf	CTGCCTGTGGGGACTTGT	TGGCGCTTCCCATTTAAC
Cyp26b1	ACCACACGCACACACCTG	TTGACAGCCTGGGAGGAG
Dlx5	CTTCCTGGTACCCAAGCG	CATTGTTCAAACATCCCCG
Egr1	TAGCAGCAGCAGCACCAG	AACCGAGTCGTTTGGCTG
Egr4	TTGCTGCCGGACCTCTAC	TAGGGCCCTTTGAAGGCT
Fgfrl1	CCAGATGAACAGCCAGCC	GAACACAGATGGGCAGGG
Hprt	GCAGCGTTTCTGAGCCAT	CATCGCTAATCACGACGC
Id4	TGCACGTTCACGAGCATT	GCTTCAAAAACAAAAACAGTTCC
Igf2	CCAGTGGGGAAGTCGATG	GCACTCTTCCACGATGCC
Igf2bp1	CTGCTTATGCCTCCGTGAA	TCACTTAACTGATGGCCGC
Igf2bp3	TCGAGCAAGACACGGACA	GTGGGAACAGACCCAAGG
Igfbp3	CCCTGTATCCGCAAGTGG	GTGGAGTCCGATGCTGCT
Iqck	CTCCCGAAGTGCTCGTGT	TGCTCCATGTTGAAGCCA
Junb	CGGATGTGCACGAAAATG	TGATCCCTGACCCGAAAA
Lfng	GTGGGCTGGAGAGGGTCT	GGGGTAGGGGAGTGAGGA
Otog	CCCAGGAGTTTGGAAGCA	CATGTGTCCGTCAGGCAG
Ppp2r2b	CAGAGCCATGAACCCGAG	CGGCCCTCCTCATCTTTC
Rplp0	TGAGGTCACTGTGCCAGC	CGAAGGAGAAGGGGGAGA
Slitrk6	GGGCCTGCAATTGTGAAT	GGCCAGCAAAGATCCTGA
Socs1	CCCACTTCTGGCTGGAGA	GCACAGCAGAAAAATGAAGC
Socs3	TGCAGGAGAGCGGATTCT	GAACTGGCTGCGTGCTTC
Sox11	AGCTGCCCACAGTGGAAT	TTGCTTATAGAGGGGGAAAAA
Tbp	TGGATCGAGTCCGGTAGC	TGGAAGGCTGTTGTTCTGG
Trh	GGGTCAGGGAACCTCTGG	CCCACCTCCTTGCTTGAA
