# Supplementary material for: Lineage-tracing and translatomic analysis of damage-inducible mitotic cochlear progenitors identifies candidate genes regulating regeneration
Source: PLoS Biol. 2021 Nov 10;19(11):e3001445. doi: 10.1371/journal.pbio.3001445 (PMC8608324; doi:10.1371/journal.pbio.3001445)
Supplement: S15 Table — (XLSX) [file pbio.3001445.s025.xlsx]

## Sheet: Table S15
S15 Table. Key resources.
REAGENT or RESOURCE		SOURCE	IDENTIFIER
Antibodies
Rat anti-CD44		BD Biosciences	RRID:AB_393732
Rabbit anti-Connexin26		Invitrogen	RRID:AB_87663
Goat anti-Ctbp2		Santa Cruz Biotechnology	RRID:AB_2086774
Chick anti-GFP		Aves Labs	RRID:AB_2307313
Rabbit anti-GLAST		Abcam	RRID:AB_304334
Mouse anti-GluR2		Millipore	RRID:AB_2113875
Goat anti-Jagged1		Santa Cruz Biotechnology	RRID:AB_649689
Rabbit anti-Ki67		Abcam	RRID:AB_302459
Rat anti-Ki67		Thermo Fisher Scientific	RRID:AB_10853185
Rabbit anti-Myosin7a		Proteus Biosciences	RRID:AB_2314839
Mouse anti-Myosin7a		DSHB	RRID:AB_2282417
Mouse anti-Na+/K+ ATPase α-1		DSHB	RRID:AB_528092
Rabbit anti-Pannexin1		Millipore	RRID:AB_2236635
Goat anti-Sox2		Santa Cruz Biotechnology or R&D Systems	RRID:AB_2286684 or AB_355110
Goat anti-Sparcl1		R&D Systems	RRID:AB_2195097
Mouse anti-Tuj1		Neuromics	RRID:AB_2737114
Rabbit anti-Vglut3		Synaptic Systems	RRID:AB_887886
Chemicals, Peptides, and Recombinant Proteins
Diphtheria toxin		Millipore	Cat#322326
EdU		Thermo Fisher Scientific	Cat#A10044
Tamoxifen		Sigma-Aldrich	Cat#T5648-1G
Critical Commercial Assays
Click-iT EdU Alexa Fluor 555 Imaging Kit		ThermoFisher Scientific	Cat#C10338
Click-iT EdU Alexa Fluor 647 Imaging Kit		ThermoFisher Scientific	Cat#C10340
Maxima SYBR Green/ROX qPCR Master Mix		ThermoFisher Scientific	Cat#K0221
SMART-Seq® v4 Ultra® Low Input RNA Kit		Takara Bio USA	Cat#634894
nCounter Low RNA Input Kit		NanoString Technologies	N/A
nCounter Master Kit		NanoString Technologies	N/A
RNAscope Negative Control Probe- DapB		Advanced Cell Diagnostics	Cat#310043
RNAscope Potive Control Probe- Mm-Polr2a		Advanced Cell Diagnostics	Cat#312471
RNAscope Probe Mm-Igf2		Advanced Cell Diagnostics	Cat#437671
RNAscope Probe Mm-Igf2bp1		Advanced Cell Diagnostics	Cat#451921
RNAscope Probe Mm-Egr1		Advanced Cell Diagnostics	Cat#423371
RNAscope Probe Mm-Egr4		Advanced Cell Diagnostics	Cat#553851
RNAscope Probe Mm-Atf3		Advanced Cell Diagnostics	Cat#426891
Experimental Models: Organisms/Strains
Mouse: Lgr5DTR-EGFP /+		F. de Sauvage, Genetech	MGI:5294796
Mouse: Atoh1-mCherry		N. Segil, Univ. Southern Calif.	N/A
Mouse: Pax2-Cre		Andrew Groves, Baylor College of Medicine	MGI:3046196
Mouse: Rosa26GCaMP3/+		Jackson Laboratory	Cat#14538
Mouse: GLASTCreERT/+		Jackson Laboratory	Cat#12586
Mouse: Sox2CreERT2/+		Jackson Laboratory	Cat#17593
Mouse: Rpl22HA/+		Jackson Laboratory	Cat#11029
Mouse: Plp1CreERT/+		Jackson Laboratory	Cat#5975
Mouse: Rosa26RtdTomato/+		Jackson Laboratory	Cat#7914
Software and Algorithms
ZEN Digital Imaging software		Zeiss	RRID:SCR_013672
Volocity 3D Image Analysis Software 6.3		PerkinElmer	RRID:SCR_002668
Adobe Photoshop		Adobe Systems	RRID:SCR_014199
ImageJ		NIH	RRID:SCR_003070
GraphPad Prism		GraphPad	RRID:SCR_002798
HiSat		Kim et al., 2015	N/A
HTseq		Anders et al., 2015	N/A
DEseq		Anders and Huber, 2010	N/A
Bioconductor		bioconductor.org	N/A
R		r-project.org	N/A
DAVID		Huang da et al., 2009a, b	N/A
Other
StepOnePlus™ Real-Time PCR System		Applied Biosystems	Cat#4376600
HiSeq 4000 Sequencing Systems		Illumina	Cat#SY-401-4001
Counter platform		NanoString Technologies	N/A
