# Supplementary material for: Lineage-tracing and translatomic analysis of damage-inducible mitotic cochlear progenitors identifies candidate genes regulating regeneration
Source: PLoS Biol. 2021 Nov 10;19(11):e3001445. doi: 10.1371/journal.pbio.3001445 (PMC8608324; doi:10.1371/journal.pbio.3001445)
Supplement: S1 Data — (XLSX) [file pbio.3001445.s026.xlsx]

## Sheet: FIg. 1O,P
Fig. 1O	Normalized Sox2+ IPhC counts (%) in the DT-treated Lgr5DTR/+ damaged cochleae
	P4				P7				P14				P21
	Apex	Middle	Base		Apex	Middle	Base		Apex	Middle	Base		Apex	Middle	Base
	18.462	72.18	36.782		96.629	79.121	101.734		119.919	105.59	98.291		111.969	112.595	114.894
	23.077	29.323	34.483		96.629	94.505	85.549		93.496	111.801	128.205		102.317	112.595	95.745
	55.385	72.18	43.678		103.371	101.099	92.486		85.366	99.379	108.974		111.969	101.145	102.128
	57.692	36.09	39.08		112.36	101.099	73.988		95.528	89.027	102.564		104.247	89.685	91.489
	32.308	45.113	32.184		101.124	94.505	87.861		103.659	93.168	91.88		86.873	82.061	80.851
	43.846	42.857	52.874		107.865	101.099	108.671		109.756	120.083	87.607		113.9	80.153	110.638
					92.135	83.516	104.046						90.734	106.87	63.83
					85.393	90.11	73.988						104.247	78.244	95.745
Fig. 1P	Normalized Myosin7a+ OHC counts (%) in the DT-treated Lgr5DTR/+ damaged cochleae
	P4				P7				P14				P21
	Apex	Middle	Base		Apex	Middle	Base		Apex	Middle	Base		Apex	Middle	Base
	94.946	100.813	96.491		110.236	86.822	90.756		1.575	27.346	10.227		41.118	1.592	0
	116.386	110.569	98.246		102.362	105.426	99.16		34.646	61.126	51.136		52.632	42.994	3.546
	105.666	94.309	94.737		111.811	102.326	84.034		56.693	9.651	42.614		52.632	9.554	7.092
	113.323	108.943	107.018		108.661	105.426	95.798		58.268	4.826	10.227		34.539	23.885	5.319
	108.729	92.683	101.754		110.236	99.225	99.16		44.094	19.303	17.045		27.961	22.293	0
	105.666	104.065	103.509		102.362	103.876	94.118		18.898	36.997	22.159		13.158	11.146	0
					92.913	93.023	89.076						16.447	22.293	0
					102.362	91.473	85.714						1.645	23.885	5.319

## Sheet: FIg. 2H,O
Fig. 2H	EdU+ Sox2+ GER cells
	Apex			Middle			Base
	WT	DTR/+		WT	DTR/+		WT	DTR/+
	0	86		0	37		0	15
	0	57		0	43		0	22
	0	51		0	22		0	12
	0	66		0	24		0	11
	0	44		0	28		0	17
	0	69		0	35		0	21
Fig. 2O	EdU+ Sox2+ IPhCs
	Apex			Middle			Base
	WT	DTR/+		WT	DTR/+		WT	DTR/+
	0	25		0	14		0	7
	0	25		0	10		0	11
	0	23		0	20		0	9
	0	32		0	6		0	9
	0			0			0
	0			0			0
	0			0			0

## Sheet: Fig. 3I, O
Fig 3I	Fabp7+ IPhCs
	Apex P4			Middle P4			Base P4
	WT	DTR/+		WT	DTR/+		WT	DTR/+
	44.4131	6.77488		38.391	9.03317		37.6382	16.5608
	49.6824	10.5387		45.1658	4.51658		39.1437	9.78593
	41.402	9.03317		40.6493	12.797		37.6382	13.5498
	39.1437	10.5387		47.4241	9.78593		46.6714	11.2915
	48.1769	12.0442		48.1769	9.03317		43.6603	9.78593
	48.1769	3.76382		45.1658	9.03317		39.1437	9.03317
	45.9186	8.2804		41.402	7.52764		39.8965	5.26935
		9.78593			8.2804			18.8191
		8.2804			12.0442			12.0442
	Apex P4			Middle P4			Base P4
	WT	DTR/+		WT	DTR/+		WT	DTR/+
	40.6493	39.1437		38.391	37.6382		41.402	36.8854
	39.1437	36.8854		39.8965	40.6493		39.8965	39.1437
	41.402	37.6382		39.1437	42.1548		36.8854	32.3689
	43.6603	34.6271		41.402	38.391		36.1327	31.6161
	40.6493			39.1437			42.1548
	43.6603			42.9076
Fig. 3O	GLAST-tdTomato+ IPhCs
	Apex							Middle							Base
	P3			P7				P3			P7				P3			P7
	Control	DTR/+		Control	DTR/+			Control	DTR/+		Control	DTR/+			Control	DTR/+		Control	DTR/+
	44	0		52	36			43	0		48	17			40	0		44	16
	26	0		41	42			31	0		38	25			34	0		36	34
	32	0		26	24			33	0		37	18			31	0		30	26
	16	0		34	27			23	0		32	27			37	0		30	29
	EdU+ GLAST-tdTomato+ IPhCs
	Apex							Middle							Base
	P3			P7				P3			P7				P3			P7
	Control	DTR/+		Control	DTR/+			Control	DTR/+		Control	DTR/+			Control	DTR/+		Control	DTR/+
	0	0		0	18			0	0		0	4			0	0		0	0
	0	0		0	22			0	0		0	3			0	0		0	1
	0	0		0	33			0	0		0	0			0	0		0	0
	0	0		0	18			0	0		0	13			0	0		0	3

## Sheet: Fig. 4F-H
Fig. 4F	Frequency				Fig. 4G	Area				Fig. 4H	Intensity
(Hz)	Control	DTR/+			(mm2)	Control	DTR/+			(ΔF/F)	Control	DTR/+
	0.1	0.083333				516.785	227.736				0.498798	0.077341
	0.006667	0.27				713.571	349.921				0.165838	0.011383
	0.03	0.123333				846.651	287.998				0.109252	0.047402
	0.022222	0.133333				1092.68	721.07				0.071068	0.328531
	0.026667	0.194444				551.569	107.725				0.142654	0.557875
		0.138889				967.322	259.418				0.12033	0.089554
		0.066667				1075.19	340.419				0.153202	0.09379
						668.723	106.381				0.110235	0.090358
						464.412	628.32				0.091585	0.057866
						910.651	280.475				0.911727	0.070062
						623.483	401.952				0.155437	0.319636
						830.236	117.129				0.068041	0.072407
						547.074	127.584				0.120256	0.181376
						455.716	290.856				0.3296	0.043467
						489.621	860.379				0.098412	0.027001
						680.936	152.891				0.408185	0.091676
						857.79	1921.82				0.107383	0.12029
						566.714	984.714				0.241085	0.05327
						1821.01	238.631				0.447622	0.023066
						1236.51	174.509				0.161265	0.101624
						448.779	529.658				0.20396	0.073086
						649.669	93.85				0.082011	0.138364
						1574.78	157.678				0.961893	0.050044
						591.141	1119.29				0.18119	0.061032
						899.023	447.997				0.043002	0.058256
						538.574	1562.27				0.203596	0.365817
						1258.59	4043.02				0.036968	0.292579
						1083.79	512.29				0.074357	0.751889
						484.736	477.505				0.20133	0.331378
						1011	13442.2				0.103799	0.236148
						645.468	2433.06				0.127513	0.608119
						381.359	3734.35				0.20755	0.093207
						2803.77	8824.52				0.495998	0.374811
						614.885	2285.81				0.229033	0.437466
						1543.51	3595.02				1.48098	0.252013
						864.63	2911.54				0.409411	0.096246
						1173	7270.26				1.09094	0.1815
						1778.7	1244.33				1.38446	0.828339
						642.048	3426.37				0.672066	0.217527
						2894.44	2816.76				0.323813	0.363784
						892.672	5899.3				0.149462	0.095887
						265.476	6928.47				0.669194	0.217852
						330.282	3296.71				0.818823	0.158105
						716.991	3917.36				0.48246	0.791496
						589.529	4409.13				1.07999	0.208518
						1050.18	1037.97				0.077058	0.452347
						5332.19	4669.82				0.273156	0.297521
						1393.72	515.807				0.066339	1.1573
						1181.11	1800.49				0.072313	0.384087
						1494.56	1921.55				0.007177	0.51968
						1197.43	2577.38				0.127118	0.072317
						1275.2	5005.45				0.188907	0.704721
						1441.7	1034.15				0.088905	0.638487
							2232.17					0.803408
							7418.58					0.483863
							911.726					0.981055
							1273.84					0.321183
							9032.05					0.49399
							633.938					0.553276
							9425.63					0.118506
							1771.66					0.13325
							1383.27					0.5232
							1251.85					0.255987
							1623.15					0.764779
							1853.94					0.484751
							1033.77					0.607919
							3013.16					1.1462
							1846.12					0.327884
							4543.78					1.01598
							6346.61					0.371552
							1169.97					0.355455
							6187.93					0.218485
							2677.92					0.752755
							1575.17					0.315196
							1790.42					1.00386
							2530.28					0.158014
							1835.08					0.501281
							402.562					1.30861
							1958.29					0.598636
							2046.23					0.803526
							1566.96					0.905668
							3036.32					0.493343
							2891.9					0.377727
							2398.18					0.275319
							5231.65					0.558123
							674.097					0.333451
							2832.49					0.811581
							3031.24					0.70861
							2393.49					0.992975
							4370.64					0.673803
							5145.86					0.973549
							1337.84					0.17855
							539.551					0.673556
							1100.89					0.315314
							1048.62					0.431493
							416.144					1.09502
							3710.41					0.929649
							2003.92					1.18508
							4265.89					0.71742
							2328.22					0.382252
							6058.56					0.221121
							1534.33					0.066091
							1361.78					0.593944
							851.927					0.292968
							886.81					0.484824
							2558.22					0.853856
							742.493					0.042069
							576.778					0.2458
							678.493					0.418521
							4392.62					0.08117
							2505.46					0.076999
							2217.9					0.607346
							12025.9					0.261408
							2581.19					0.750741
							3063.87					0.69045
							1114.57					0.123471
							1070.21					0.346163
							478.678					0.453352
							3481.38					0.611047
							1528.66					0.75107
							677.028					0.114752
							2111.2					0.833152
							2743.38					1.00446
							2895.42					0.551468
							1854.62					1.12419
							2366.72					0.460216
							897.265					0.626237
							588.503					0.503134
							6113.77					0.296469
							2642.94					0.628461
							1537.65					1.57604
							1742.94					0.801765
							1649.63					0.530839
							1550.35					0.416036
							1872.7					0.364975
							484.638					0.840908
							459.918					1.08083
							1102.16					0.420873
							2755.3					0.918566
							804.832					0.44088
							644.1					0.186031
							335.045					0.412715
							489.817					0.552255
							239.998					0.620183
							7673.45					0.409472
							1120.51					0.453655
							490.232					0.575503
							452.296					1.07187
							1143.83					0.83881
							329.5					0.446965
							56.867					0.317152
							156.091					0.181975
							274.026					0.432752
							8128.8					0.036662
							5527.85					0.332931
							155.382					0.654321
							373.323					1.0901
							7482.85					0.194966
							1106.12					0.111152
							191.535					0.360072
							310.471					0.807214
							278.105					0.453788
							7658.06					0.160378
							90.406					0.60091
							408.474					1.30164
							130.051					0.347539
							124.286					1.00094
							1030.64					1.41938
							1720.95					0.24768
							439.985					0.35079
							5030.66					0.70599
							7597.68					0.491406
							834.144					0.181557
							623.092					0.609485
							1648.85					0.370874
							1711.18					0.339708
							970.937					0.176123
							714.06					0.325504
							1324.45					0.904927
							1949.5					0.186945
							1322.69					0.183165
							1897.61					0.476394
							2286.01					0.096221
							1226.15					0.390004
							5729.48					0.164533
							1554.46					0.154936
							1333.44					0.328396
							961.264					0.062472
							1416.2					0.097193
							703.018					0.140914
							1638.98					0.229346
							3323.97					0.258668
							904.007					0.065855
							602.085					0.685038
							1937.09					0.227175
							726.566					0.846745
							817.143					0.253319
							2206.47					0.361546
							3217.47					0.476302
							2302.62					0.107181
							824.569					0.378744
							912.8					0.460542
							644.979					0.398694
							492.26					0.428993
							684.551					0.952054
							1169.78					0.46903
							1081.25					0.841681
							2063.72					0.47987
							487.374					0.408645
							245.25					1.26452
							331.919					0.598576
							496.266					0.123909
							1137.63					0.447368
							228.054					1.72675
							1616.99					0.528685
							432.852					0.486461
							473.988					0.440278
							879.775					0.344171
							333.482					0.811462
							503.691					1.02859
							2694.04					0.348265
							419.759					0.819532
							526.946					0.525986
							1350.05					0.333215
							3233.79					0.239869
							449.365					0.198901
							384.975					0.545902
							435.442					0.548482
							1623.17					0.345988
							382.63					0.399358
							160.854					1.22488
							142.582					0.478219
							571.331					0.383579
							522.525					0.445084
							77.581					0.188014
							426.403					0.474994
							654.139					0.537646
							169.257					0.346695
							144.121					0.591089

## Sheet: Fig. 5K,L,S,T
Fig. 5K	GLAST-tdTomato+ IPhCs
	Apex										Middle										Base
	P4			P14			P21				P4			P14			P21				P4			P14			P21
	Control	DTR/+		Control	DTR/+		Control	DTR/+			Control	DTR/+		Control	DTR/+		Control	DTR/+			Control	DTR/+		Control	DTR/+		Control	DTR/+
	36	1		45	35		45	14			39	2		50	34		44	16			39	4		47	24		43	18
	29	0		42	27		47	18			32	1		47	27		41	15			28	4		39	27		39	7
	35	0		36	44		40	39			37	8		37	33		48	37			35	3		31	32		39	36
	22	1		47	29		46	32			32	4		44	30		48	31			27	9		37	35		41	31
Fig. 5L	EdU+ GLAST-tdTomato+ IPhCs
	Apex										Middle										Base
	P4			P14			P21				P4			P14			P21				P4			P14			P21
	Control	DTR/+		Control	DTR/+		Control	DTR/+			Control	DTR/+		Control	DTR/+		Control	DTR/+			Control	DTR/+		Control	DTR/+		Control	DTR/+
	0	0		0	10		0	10			0	2		0	8		0	10			0	0		0	12		0	1
	0	0		0	18		0	13			0	1		0	12		0	4			0	1		0	12		0	1
	0	0		0	32		0	16			0	6		0	2		0	11			0	0		0	0		0	6
	0	0		0	18		0	15			0	0		0	3		0	5			0	0		0	0		0	0
Fig. 5S	Vglut3+ IHCs in the apex
	P14			P21
	WT	DTR/+		WT	DTR/+
	19	20		21	20
	21	21		21	17
	19	20		18	18
	19			22	22
				19	15
				19	17
				18	18
				20	18
Fig. 5T	P21 CtBp2+ GluR2+ puncta in the apex
	WT	DTR/+
	21	7
	19	6
	22	8
	21	4
	19	8
	21	8
	18	6
	22	2
	19	8
	20	3
	15	2
	15	7
	15	3
	17	5
	16	6
	16	1
	21	5
	17	6
	19	4
	17	3
	20	7
	18	2
	18	4
	17	5
	18	6
	19	2
	18	6
	16	3
	19	4
	19	7

## Sheet: Figure 6G-H
Figure 6G
	Control IP						DTR IP						Control Input						DTR Input
	Control IP_1	Control IP_2	Control IP_3	Control IP_4	Mean	Std. Dev	DTR IP_1	DTR IP_2	DTR IP_3	DTR IP_4	Mean	Std. Dev	Control Input_1	Control Input_2	Control Input_3	Control Input_4	Mean	Std. Dev	DTR Input_1	DTR Input_2	DTR Input_3	DTR Input_4	Mean	Std. Dev
Adrb2	20907.2	20328.8	1375.18	11304.2	13478.8	9189.28	36545.2	32427.9	7376.02	24040.5	25097.4	12909.3	956.845	1113.51	690.69	1250.13	1002.8	240.108	2681.27	1325.22	1167.55	1633.54	1701.89	680.994
Igf2bp1	44128.6	48837.3	112103	26687.4	57939.1	37345.2	78194.1	69493	141351	43493.2	83132.9	41517.5	3559.39	3673.78	3318.16	3777.95	3582.32	197.438	15055.8	6117.4	10867.5	5062.49	9275.8	4606.85
Igf2bp3	26110.5	25053.3	24278.3	19443.7	23721.4	2949.05	38600.4	35063.9	10738.8	29286.9	28422.5	12398.4	4224.28	4168.08	4806.8	4661.68	4465.21	317.078	12155.9	8171.86	4457.34	9631.14	8604.06	3217.27
Cdkn1b	74352.9	78310	103443	57256.7	78340.6	19066.2	51458.3	34997.4	48955.8	33304.8	42179.1	9351.59	23432	22392.7	17998.7	27023.2	22711.6	3715.82	16660.7	9269.22	15363.8	7348.49	12160.5	4547.07
Igfbp3	233587	282514	196222	225530	234463	35832	85185.3	56249.1	91801.3	64721.6	74489.3	16755.3	100964	98517.1	113656	99614.2	103188	7049.88	49705.3	35834.4	62030	47701.2	48817.7	10726.4
Figure 6H
Ano1	225563	254099	177111	265153	230482	39296.1	96793	84805.6	119539	107385	102131	14824.6	84776.6	102793	106455	112436	101615	11908.6	51859.7	43230.3	86937.4	89624	67912.9	23806.4
Cyp26b1	186308	214871	102943	204933	177264	50941.9	62924.2	49109.6	58994.7	56427.9	56864.1	5819.13	64510.9	70772	73453.2	83992.1	73182.1	8122.54	22566.3	13597.5	24683.7	18227.6	19768.8	4914.03
Otog	124807	130985	45267.8	138174	109808	43372.3	50148.5	52036.7	26169.9	52974.9	45332.5	12829	45734.5	51166.3	69424.3	55465.1	55447.6	10132.8	23873.3	20330.1	17906.6	12237.9	18587	4890.72
Slitrk6	205569	219359	84887.6	217683	181875	64949.2	45181.4	44695.1	19120.3	51400.3	40099.3	14315.3	59403.7	57686.8	69392.6	84231.2	67678.6	12182.4	13876.9	7579.31	9911.05	13165.4	11133.2	2931.54

## Sheet: Figure 7A-K
Figure 7A-K
		Control_input					DTR_input					Control_IP					DTR_IP					IP_vs_input				DTR.vs.control_input				DTR.vs.control_IP				IP.DTR_interaction
ensmbl_ID	gene	Control_1_input	Control_2_input	Control_3_input	Control_6_input	Control_input_average	DTR_1_input	DTR_2_input	DTR_3_input	DTR_6_input	DTR_input_average	Control_1_IP	Control_2_IP	Control_3_IP	Control_6_IP	Control_IP_average	DTR_1_IP	DTR_2_IP	DTR_3_IP	DTR_6_IP	DTR_IP_average	log2FoldChange	padj	diff_exp	full_separation	log2FoldChange	padj	diff_exp	full_separation	log2FoldChange	padj	diff_exp	full_separation	log2FoldChange	padj	diff_exp	full_separation	Gene_cluster_assignment
ENSMUSG00000000031	H19	186.569	221.352	195.491	197.11	200.131	276.557	199.303	275.474	235.671	246.751	4060.31	3174.68	2356.36	2164.78	2939.03	3174.68	3174.68	3356.65	3356.65	3265.67	3.46885	7.08711e-183	up	up_and_full_separation	0.245737	0.129334	no_change	no_change	0.258686	0.0944251	no_change	no_change	0.0129483	0.993649	no_change	no_change	Cluster_1
ENSMUSG00000000085	Scmh1	56.5439	63.7518	72.7709	70.1225	65.7973	65.2098	66.6606	70.6266	76.7547	69.813	121.349	129.864	115.114	94.9306	115.314	127.512	142.683	98.1011	90.2439	114.635	0.825073	4.2681e-09	up	up_and_full_separation	0.129061	0.544693	no_change	no_change	0.0419059	0.859261	no_change	no_change	-0.0871555	0.970156	no_change	no_change	Cluster_1
ENSMUSG00000000126	Wnt9a	20.4352	25.2295	24.8541	25.1943	23.9283	16.2437	24.8843	26.3686	36.1292	25.9064	36.9066	49.4814	76.5482	40.7838	50.93	27.0496	60.2194	41.1595	50.2986	44.6818	1.01943	9.48905e-07	up	up_and_full_separation	0.0747052	0.83696	no_change	no_change	-0.177906	0.557805	no_change	no_change	-0.252611	0.895973	no_change	no_change	Cluster_1
ENSMUSG00000000282	Mnt	13.4393	18.5004	15.9422	15.1802	15.7655	16.5759	21.3301	12.9426	18.8652	17.4285	44.568	43.3876	38.9695	37.35	41.0688	31.191	40.7838	43.9816	41.0254	39.2455	1.55895	6.13932e-27	up	up_and_full_separation	0.241038	0.23315	no_change	no_change	-0.0514632	0.83331	no_change	no_change	-0.292501	0.732605	no_change	no_change	Cluster_1
ENSMUSG00000000305	Cdh4	210.144	257.66	295.642	226.668	247.529	227.441	297.883	248.44	264.917	259.671	340.817	423.062	382.423	376.982	380.821	408.824	523.664	272.299	328.009	383.199	0.86882	1.61407e-09	up	up_and_full_separation	0.142653	0.506582	no_change	no_change	-0.0822593	0.720439	no_change	no_change	-0.224912	0.825526	no_change	no_change	Cluster_1
ENSMUSG00000000378	Ccm2	54.329	48.6835	53.6321	54.7353	52.845	63.1903	40.0751	56.2422	70.1414	57.4122	109.223	82.3856	116.357	102.732	102.674	103.409	81.732	125.707	102.791	103.41	0.790966	2.18194e-09	up	up_and_full_separation	0.0475614	0.838547	no_change	no_change	-0.00493986	0.984196	no_change	no_change	-0.0525013	0.977944	no_change	no_change	Cluster_1
ENSMUSG00000000532	Acvr1b	7.62986	7.73978	7.41221	6.22079	7.25066	5.58502	4.32668	6.12864	5.19553	5.30897	22.6954	29.5567	32.2656	18.0319	25.6374	17.9797	24.4936	41.5263	28.869	28.2171	1.97005	8.81411e-23	up	up_and_full_separation	-0.388453	0.156926	no_change	no_change	0.172783	0.562183	no_change	no_change	0.561235	0.487197	no_change	no_change	Cluster_1
ENSMUSG00000000552	Zfp385a	36.448	38.7296	34.5195	36.9647	36.6655	37.1221	34.9526	26.7774	38.2196	34.268	116.435	101.295	80.7932	85.8218	96.0862	86.2854	77.6797	71.663	65.8261	75.3635	1.10827	3.66112e-20	up	up_and_full_separation	-0.136207	0.454863	no_change	no_change	-0.353829	0.0122909	no_change	no_change	-0.217622	0.780554	no_change	no_change	Cluster_1
ENSMUSG00000000776	Polr3d	17.035	23.1132	21.7205	22.35	21.0546	21.3447	22.5516	20.7658	19.4638	21.0315	49.3882	53.3747	56.5269	48.1135	51.8508	49.003	45.0006	62.0001	56.0083	53.003	1.15411	4.45161e-20	up	up_and_full_separation	-0.063918	0.772358	no_change	no_change	0.0371609	0.862525	no_change	no_change	0.101079	0.95249	no_change	no_change	Cluster_1
ENSMUSG00000000823	Zfp512b	72.6217	95.255	83.9177	101.836	88.4076	90.7154	87.4515	70.7968	105.75	88.6783	202.702	207.716	161.161	165.355	184.234	211.64	185.421	195.376	173.094	191.383	1.29604	7.15083e-22	up	up_and_full_separation	0.0562026	0.814422	no_change	no_change	0.0507364	0.82306	no_change	no_change	-0.00546621	0.995707	no_change	no_change	Cluster_1
ENSMUSG00000000869	Il4	0.771633	1.14253	0.691266	0.438702	0.761033	0.73553	0.267721	0.609991	0.383624	0.499216	2.10657	2.00779	1.22956	1.29924	1.66079	1.48365	1.33993	2.52083	1.88038	1.8062	1.25548	0.00383581	up	up_and_full_separation	-0.53899	0.386343	no_change	no_change	0.203947	0.755132	no_change	no_change	0.742938	0.779506	no_change	no_change	Cluster_1
ENSMUSG00000000901	Mmp11	48.9608	55.9093	59.2164	67.8218	57.9771	49.6629	41.7091	50.0233	60.8382	50.5584	112.681	104.242	118.646	118.381	113.487	95.8278	111.002	117.577	122.566	111.743	0.808829	3.96262e-12	up	up_and_full_separation	-0.253	0.0900855	no_change	no_change	-0.0269672	0.894814	no_change	no_change	0.226032	0.740436	no_change	no_change	Cluster_1
ENSMUSG00000001018	Snapin	122.991	134.177	116.251	138.133	127.888	118.795	115.979	138.133	106.714	119.905	214.155	242.843	276.299	170.384	225.92	187.755	187.405	243.68	155.89	193.682	0.63094	2.37462e-07	up	up_and_full_separation	-0.160323	0.349096	no_change	no_change	-0.222453	0.145917	no_change	no_change	-0.0621293	0.974513	no_change	no_change	Cluster_1
ENSMUSG00000001089	Luzp1	54.5271	51.2314	44.1292	43.9135	48.4503	63.426	61.9578	56.6298	63.7315	61.4363	107.177	121.316	100.407	100.436	107.334	137.078	126.873	174.374	121.797	140.031	1.31527	1.60157e-31	up	up_and_full_separation	0.398471	0.00242559	no_change	no_change	0.289622	0.0339203	no_change	no_change	-0.108849	0.939658	no_change	no_change	Cluster_1
ENSMUSG00000001166	Oas1c	2.05014	1.92159	2.1009	2.59967	2.16808	1.81034	1.72943	3.10675	2.28574	2.23306	2.96858	3.0683	4.48215	4.85304	3.84302	1.08595	4.21414	2.86274	4.30088	3.11593	0.750795	0.0296433	up	up_and_full_separation	0.00654579	0.993288	no_change	no_change	-0.357686	0.429775	no_change	no_change	-0.364231	0.917244	no_change	no_change	Cluster_1
ENSMUSG00000001280	Sp1	34.6025	32.5576	34.4399	25.3168	31.7292	35.8842	39.2193	38.3886	41.9511	38.8608	72.7709	78.1999	71.6019	58.9499	70.3807	71.1572	101.612	103.175	75.1705	87.7788	1.27714	6.88383e-29	up	up_and_full_separation	0.296951	0.0385078	no_change	no_change	0.222605	0.125945	no_change	no_change	-0.0743464	0.969741	no_change	no_change	Cluster_1
ENSMUSG00000001288	Rarg	30.7421	32.8927	38.3113	37.8965	34.9606	37.2551	34.8519	38.4406	51.0933	40.4102	70.1414	79.0026	78.6325	78.3703	76.5367	66.4431	69.0683	79.681	88.8229	76.0038	1.00296	1.87493e-20	up	up_and_full_separation	0.184791	0.212233	no_change	no_change	-0.00864663	0.964756	no_change	no_change	-0.193438	0.783903	no_change	no_change	Cluster_1
ENSMUSG00000001419	Mef2d	51.0933	52.0931	52.7658	49.3358	51.322	58.6381	53.1279	52.2996	65.0002	57.2665	88.7157	105.04	97.8076	83.15	93.6782	80.396	88.2962	101.877	92.3261	90.7239	1.14878	2.43161e-26	up	up_and_full_separation	0.242674	0.0824654	no_change	no_change	-0.0460776	0.799328	no_change	no_change	-0.288752	0.530557	no_change	no_change	Cluster_1
ENSMUSG00000001510	Dlx3	2.14102	1.22582	2.75006	1.73812	1.96376	2.07196	1.94142	2.6879	4.15	2.71282	3.23914	4.10534	6.27664	3.65972	4.32021	3.37657	4.9135	4.25903	4.6387	4.29695	1.15344	0.000249922	up	up_and_full_separation	0.489541	0.239906	no_change	no_change	0.0170153	0.975413	no_change	no_change	-0.472526	0.827914	no_change	no_change	Cluster_1
ENSMUSG00000001542	Ell2	21.6817	24.0062	23.4577	26.9296	24.0188	24.1953	25.1227	25.1772	22.0603	24.1389	42.3767	54.0531	54.1866	28.3552	44.7429	35.1461	45.9302	39.4547	25.3168	36.462	1.03808	1.15808e-15	up	up_and_full_separation	0.0586709	0.796285	no_change	no_change	-0.290643	0.068297	no_change	no_change	-0.349314	0.513207	no_change	no_change	Cluster_1
ENSMUSG00000001630	Stk38l	41.4109	34.3335	34.7444	43.7164	38.5513	33.5721	35.2187	27.9526	29.2598	31.5008	91.0204	91.7275	118.016	70.6266	92.8476	66.7772	63.7518	83.1988	62.2575	68.9963	1.4766	9.39687e-26	up	up_and_full_separation	-0.245436	0.202851	no_change	no_change	-0.377549	0.0258678	no_change	no_change	-0.132113	0.940532	no_change	no_change	Cluster_1
ENSMUSG00000001700	Gramd3	24.1549	29.8773	30.7785	40.318	31.2822	23.9212	31.529	28.498	31.0982	28.7616	93.3234	92.214	104.459	94.4967	96.1233	74.4533	95.8619	85.2376	82.6362	84.5473	1.5254	1.19019e-37	up	up_and_full_separation	-0.143883	0.424482	no_change	no_change	-0.168754	0.29963	no_change	no_change	-0.024871	0.985874	no_change	no_change	Cluster_1
ENSMUSG00000002059	Rab34	88.0684	100.145	106.235	112.349	101.699	108.01	106.012	117.013	122.991	113.507	182.171	180.172	169.67	199.53	182.886	195.491	199.656	225.589	214.155	208.723	0.651104	5.91223e-11	up	up_and_full_separation	0.126102	0.377719	no_change	no_change	0.154711	0.235371	no_change	no_change	0.0286094	0.981413	no_change	no_change	Cluster_1
ENSMUSG00000002107	Celf2	202.702	230.748	221.773	196.177	212.85	241.31	248.987	241.089	173.575	226.24	427.571	491.667	447.698	321.505	422.11	468.618	530.464	468.618	330.575	449.569	0.994063	8.42752e-22	up	up_and_full_separation	0.0443977	0.808019	no_change	no_change	-0.0693872	0.671307	no_change	no_change	-0.113785	0.920206	no_change	no_change	Cluster_1
ENSMUSG00000002205	Vrk3	44.3268	40.7908	47.8561	44.7883	44.4405	41.4999	41.2858	49.2773	43.3047	43.8419	81.7979	65.6541	90.391	78.3052	79.037	75.5257	79.5662	77.7618	76.1734	77.2568	1.0737	4.27031e-29	up	up_and_full_separation	0.0713059	0.651092	no_change	no_change	0.0168466	0.921091	no_change	no_change	-0.0544593	0.974098	no_change	no_change	Cluster_1
ENSMUSG00000002233	Rhoc	79.3579	85.8218	88.4976	83.7095	84.3467	79.7817	76.1095	88.5419	90.8339	83.8167	154.018	133.611	170.436	188.308	161.593	138.929	144.698	224.96	200.115	177.175	0.832589	2.12603e-19	up	up_and_full_separation	-0.0544345	0.729805	no_change	no_change	0.089605	0.510953	no_change	no_change	0.144039	0.831313	no_change	no_change	Cluster_1
ENSMUSG00000002250	Ppard	5.01413	5.18569	6.17454	7.10335	5.86943	4.80862	5.96002	4.6898	5.96002	5.35462	10.3447	9.37794	9.12758	10.4777	9.83196	8.39996	9.36888	11.7265	11.3107	10.2015	0.808845	1.19354e-06	up	up_and_full_separation	-0.0986903	0.725139	no_change	no_change	0.0952044	0.712664	no_change	no_change	0.193895	0.912644	no_change	no_change	Cluster_1
ENSMUSG00000002266	Zim1	0.632253	0.284757	0.267721	0.0768002	0.315383	0.218596	0.177008	0.350573	0.0298378	0.194004	1.69229	0.86094	1.71126	0.914649	1.29479	1.21245	0.555074	0.687966	0.708238	0.790932	1.83296	0.00249295	up	up_and_full_separation	-0.687325	0.458465	no_change	no_change	-0.653774	0.369981	no_change	no_change	0.0335518	NA	no_change	no_change	Cluster_1
ENSMUSG00000002346	Slc25a42	11.3833	13.1665	9.46425	14.9695	12.2459	13.4524	11.7507	11.0648	14.8218	12.7725	38.0726	30.766	27.3408	25.2207	30.35	29.2088	31.6499	22.1322	27.286	27.5692	1.35865	4.33302e-19	up	up_and_full_separation	0.0912044	0.728123	no_change	no_change	-0.108278	0.644134	no_change	no_change	-0.199482	0.883789	no_change	no_change	Cluster_1
ENSMUSG00000002409	Dyrk1b	22.7673	25.0482	26.6049	27.3221	25.4357	14.9524	18.4823	26.123	27.0093	21.6418	66.6234	63.4388	75.2765	71.2375	69.144	41.8338	56.6225	50.8778	54.4727	50.9517	1.19829	8.188e-16	up	up_and_full_separation	-0.249971	0.220774	no_change	no_change	-0.458784	0.00758597	no_change	no_change	-0.208813	0.865003	no_change	no_change	Cluster_1
ENSMUSG00000002578	Ikzf4	7.09794	5.96589	6.85951	9.72735	7.41267	15.9696	14.7194	12.0891	15.4993	14.5694	37.0151	39.8847	38.2835	24.1115	34.8237	36.9647	51.8072	48.7523	33.3691	42.7233	2.44801	2.64362e-37	up	up_and_full_separation	1.02467	1.18548e-06	up	up_and_full_separation	0.320581	0.198853	no_change	no_change	-0.70409	0.226348	no_change	no_change	Cluster_1
ENSMUSG00000002733	Plekha3	50.7949	58.087	57.493	64.7872	57.7905	47.8488	50.4774	61.207	51.7396	52.8182	100.278	113.54	113.724	73.3509	100.223	70.6123	88.0993	110.052	68.8902	84.4134	0.629628	7.40082e-06	up	up_and_full_separation	-0.181769	0.353982	no_change	no_change	-0.224496	0.210157	no_change	no_change	-0.0427268	0.981413	no_change	no_change	Cluster_1
ENSMUSG00000002820	Atg4d	23.7089	25.0538	27.7293	29.1423	26.4086	22.3399	21.8364	24.319	26.5549	23.7626	46.0647	52.024	53.8374	49.4694	50.3489	49.9604	47.7744	57.8237	67.0594	55.6545	1.19376	8.05021e-28	up	up_and_full_separation	-0.069374	0.711432	no_change	no_change	0.127834	0.408475	no_change	no_change	0.197208	0.782813	no_change	no_change	Cluster_1
ENSMUSG00000002908	Kcnn1	6.44581	6.21044	5.07653	4.98121	5.6785	5.78668	4.20808	3.9875	6.40886	5.09778	7.90698	7.59296	8.19408	7.24253	7.73414	7.36788	10.1112	7.58343	8.61348	8.419	0.590924	0.00247949	up	up_and_full_separation	-0.127072	0.677894	no_change	no_change	0.125166	0.664179	no_change	no_change	0.252237	0.873157	no_change	no_change	Cluster_1
ENSMUSG00000003062	Stard3nl	65.7563	61.5939	54.5474	58.0379	59.9839	63.036	55.9821	60.9069	39.9607	54.9714	110.007	86.904	101.586	76.1964	93.6732	98.4332	78.7601	127.895	69.4653	93.6383	0.78135	2.37918e-07	up	up_and_full_separation	-0.0914139	0.714077	no_change	no_change	0.0362283	0.88947	no_change	no_change	0.127642	0.946905	no_change	no_change	Cluster_1
ENSMUSG00000003190	Bcl2l12	13.0008	14.0072	9.70698	13.7079	12.6057	15.6431	10.4111	14.7642	17.3157	14.5335	28.2582	25.3168	24.1045	30.9312	27.1527	34.302	22.4368	36.976	32.3532	31.517	0.948132	2.66333e-08	up	up_and_full_separation	0.129789	0.63042	no_change	no_change	0.194896	0.406022	no_change	no_change	0.0651076	0.977944	no_change	no_change	Cluster_1
ENSMUSG00000003282	Plag1	3.02752	2.99652	2.9187	2.70801	2.91269	0.993618	3.78879	3.4576	1.79196	2.50799	6.28742	10.6033	7.81656	5.36904	7.51907	7.63415	11.4737	7.25191	5.94179	8.07538	1.57204	1.84216e-09	up	up_and_full_separation	-0.34153	0.373361	no_change	no_change	0.142714	0.729103	no_change	no_change	0.484245	0.760022	no_change	no_change	Cluster_1
ENSMUSG00000003348	Mob3a	31.6912	22.0565	32.2912	34.9021	30.2353	34.3393	25.373	32.5576	34.2276	31.6244	116.827	89.0057	107.177	88.0441	100.264	101.114	83.6927	102.896	73.9306	90.4083	1.62158	5.55832e-28	up	up_and_full_separation	0.0269342	0.926502	no_change	no_change	-0.120614	0.593359	no_change	no_change	-0.147548	0.936546	no_change	no_change	Cluster_1
ENSMUSG00000003500	Impdh1	39.8067	40.4087	32.5439	33.7129	36.618	47.9811	42.9549	37.6307	35.7285	41.0738	69.9205	66.0472	56.7718	63.2203	63.9899	73.0785	68.1606	53.0939	65.3335	64.9166	0.619092	1.11666e-13	up	up_and_full_separation	0.131887	0.252227	no_change	no_change	0.0202091	0.889355	no_change	no_change	-0.111677	0.874946	no_change	no_change	Cluster_1
ENSMUSG00000003585	Sec14l2	8.35584	4.79317	5.48163	9.05953	6.92254	7.06142	4.28037	3.88608	3.91225	4.78503	25.8386	13.5597	12.0095	24.6985	19.0266	19.6503	10.9091	10.7249	12.9614	13.5614	1.26636	1.50806e-12	up	up_and_full_separation	-0.555554	0.0110589	no_change	no_change	-0.421411	0.0495784	no_change	no_change	0.134143	0.957286	no_change	no_change	Cluster_1
ENSMUSG00000003604	Aven	18.5254	18.8652	17.4801	17.1186	17.9973	17.5442	19.5063	17.159	16.4738	17.6708	41.7514	32.1981	31.6681	30.8393	34.1142	27.3065	35.0458	34.4013	32.1829	32.2341	1.15899	5.20195e-18	up	up_and_full_separation	0.0668261	0.776248	no_change	no_change	-0.0334018	0.885851	no_change	no_change	-0.100228	0.957202	no_change	no_change	Cluster_1
ENSMUSG00000003812	Dnase2a	28.9075	34.4161	29.2296	28.5353	30.2721	34.5195	28.0085	30.2415	28.1668	30.2341	39.1108	36.6245	41.1912	49.9604	41.7217	36.793	37.1221	41.0105	40.3744	38.825	0.595241	1.20506e-05	up	up_and_full_separation	0.0480065	0.838946	no_change	no_change	-0.0583509	0.790009	no_change	no_change	-0.106357	0.952026	no_change	no_change	Cluster_1
ENSMUSG00000004054	Map3k11	68.9277	65.8529	68.2949	66.0783	67.2884	56.3334	63.697	58.1028	80.2849	64.6045	112.178	143.927	138.133	124.782	129.755	105.847	154.69	120.184	147.392	132.028	0.920079	1.07978e-13	up	up_and_full_separation	-0.0175128	0.942415	no_change	no_change	0.0317491	0.882365	no_change	no_change	0.0492619	0.977944	no_change	no_change	Cluster_1
ENSMUSG00000004100	Ppan	19.0598	24.4253	30.0763	26.1283	24.9224	25.3992	25.8297	23.8147	28.2637	25.8268	38.1306	41.6392	30.4077	31.2559	35.3583	40.5647	34.2276	34.9581	38.0361	36.9466	0.607226	3.21214e-05	up	up_and_full_separation	0.0950228	0.683438	no_change	no_change	0.0997648	0.649833	no_change	no_change	0.00474197	0.996315	no_change	no_change	Cluster_1
ENSMUSG00000004270	Lpcat3	67.7122	70.3387	80.4924	75.1705	73.4284	56.8109	63.0609	78.5933	71.1169	67.3955	124.782	121.515	127.546	120.334	123.544	103.518	133.467	131.161	127.439	123.896	0.60098	3.73714e-08	up	up_and_full_separation	-0.170289	0.250133	no_change	no_change	0.0189194	0.920301	no_change	no_change	0.189208	0.790502	no_change	no_change	Cluster_1
ENSMUSG00000004319	Clcn3	87.7306	96.2616	102.462	92.9852	94.8598	79.681	84.5342	84.0033	87.7306	83.9873	123.711	161.968	188.469	116.379	147.632	114.256	172.98	153.144	142.41	145.698	0.650831	1.15003e-07	up	up_and_full_separation	-0.200596	0.220731	no_change	no_change	-0.130936	0.44903	no_change	no_change	0.0696594	0.973918	no_change	no_change	Cluster_1
ENSMUSG00000004561	Mettl17	10.1497	17.8004	13.8074	20.5252	15.5707	18.5697	12.9095	13.2491	18.9383	15.9166	39.097	50.1783	27.1663	28.0619	36.1259	46.6973	36.0188	38.7574	44.2168	41.4226	1.21521	2.72386e-08	up	up_and_full_separation	0.0717654	0.853485	no_change	no_change	0.256352	0.393359	no_change	no_change	0.184586	0.946905	no_change	no_change	Cluster_1
ENSMUSG00000004661	Arid3b	11.7046	16.8432	18.8808	18.8021	16.5577	17.113	15.4092	18.7445	20.338	17.9012	164.332	157.995	160.047	110.197	148.143	141.231	150.89	111.883	94.7719	124.694	3.3451	4.56177e-88	up	up_and_full_separation	0.174261	0.509036	no_change	no_change	-0.202888	0.396197	no_change	no_change	-0.377149	0.677242	no_change	no_change	Cluster_1
ENSMUSG00000004768	Rab23	29.7338	25.1571	27.7718	27.5608	27.5559	25.9356	24.1258	28.2513	31.6335	27.4866	37.457	40.1803	39.295	30.1612	36.7734	30.4835	35.7968	35.714	32.0024	33.4992	0.607159	5.9499e-08	up	up_and_full_separation	0.0637135	0.73332	no_change	no_change	-0.0762812	0.658196	no_change	no_change	-0.139995	0.890688	no_change	no_change	Cluster_1
ENSMUSG00000004849	Ap1s1	91.3034	81.12	91.0556	75.9724	84.8629	92.3495	90.4786	99.4348	80.6584	90.7303	152.892	124.616	163.904	144.773	146.546	128.754	121.597	158.572	140.668	137.398	0.678495	2.04618e-18	up	up_and_full_separation	0.0410192	0.759039	no_change	no_change	-0.0897642	0.414235	no_change	no_change	-0.130783	0.807061	no_change	no_change	Cluster_1
ENSMUSG00000004865	Srpk1	48.2787	40.1379	36.6597	48.7668	43.4608	50.9056	44.7446	43.6058	44.1483	45.8511	87.5241	77.6344	65.9393	67.5336	74.6578	103.451	67.6264	95.061	90.1972	89.0838	1.03206	5.60129e-17	up	up_and_full_separation	0.145762	0.424263	no_change	no_change	0.300566	0.0441931	no_change	no_change	0.154804	0.894535	no_change	no_change	Cluster_1
ENSMUSG00000004934	Pias4	26.9537	33.4584	39.5114	36.916	34.2099	48.7523	48.3744	44.6487	53.4178	48.7983	75.5606	80.8264	85.2376	98.978	85.1507	104.997	112.132	96.1845	104.662	104.494	1.1069	5.64136e-26	up	up_and_full_separation	0.510095	1.08535e-05	no_change	no_change	0.301201	0.0147096	no_change	no_change	-0.208894	0.735034	no_change	no_change	Cluster_1
ENSMUSG00000004947	Dtx2	24.4307	15.6294	22.3711	22.478	21.2273	21.2115	16.7141	17.516	21.1626	19.1511	37.4644	24.9461	37.35	39.4397	34.8001	32.0461	29.07	27.286	33.1518	30.3885	0.985235	5.62685e-17	up	up_and_full_separation	-0.0431133	0.839091	no_change	no_change	-0.168459	0.289952	no_change	no_change	-0.125346	0.924793	no_change	no_change	Cluster_1
ENSMUSG00000005268	Prlr	1.28393	1.08979	0.73868	1.04527	1.03942	1.43146	0.722208	0.936395	1.84864	1.23467	2.17469	4.22503	2.49657	2.35164	2.81198	2.42566	2.50223	4.18493	1.77925	2.72302	1.60338	2.80548e-05	up	up_and_full_separation	0.289799	0.630068	no_change	no_change	-0.323968	0.545601	no_change	no_change	-0.613767	0.809251	no_change	no_change	Cluster_1
ENSMUSG00000005505	Kbtbd4	58.9295	52.9891	60.4528	54.5474	56.7297	51.1694	49.939	53.7187	46.3899	50.3043	110.378	117.917	124.203	104.186	114.171	97.718	106.955	91.8508	82.4013	94.7314	0.868547	4.09213e-20	up	up_and_full_separation	-0.201211	0.103584	no_change	no_change	-0.251439	0.0264353	no_change	no_change	-0.0502282	0.974233	no_change	no_change	Cluster_1
ENSMUSG00000005506	Celf1	119.882	128.588	131.662	142.709	130.71	160.134	146.665	133.516	168.212	152.132	273.052	300.761	288.108	227.63	272.388	238.186	278.702	262.784	243.938	255.903	1.16824	1.01807e-30	up	up_and_full_separation	0.233415	0.0727127	no_change	no_change	-0.21512	0.0930284	no_change	no_change	-0.448535	0.0894584	no_change	no_change	Cluster_1
ENSMUSG00000005534	Insr	10.1515	14.9342	16.2692	12.1683	13.3808	15.4586	15.476	18.5027	11.8953	15.3331	29.0916	30.6949	33.1921	24.0544	29.2582	26.9537	32.5331	34.8204	33.9262	32.0583	1.14358	1.76367e-12	up	up_and_full_separation	0.209656	0.371617	no_change	no_change	-0.0141678	0.96089	no_change	no_change	-0.223823	0.866793	no_change	no_change	Cluster_1
ENSMUSG00000005580	Adcy9	7.51055	7.44742	10.8889	8.94021	8.69678	8.45454	10.2388	7.10705	12.644	9.61108	14.8441	16.0845	15.7018	18.3914	16.2555	15.9355	19.9015	14.9225	21.4806	18.06	1.11629	1.14206e-14	up	up_and_full_separation	0.198219	0.342119	no_change	no_change	0.158204	0.436324	no_change	no_change	-0.0400145	0.98305	no_change	no_change	Cluster_1
ENSMUSG00000005763	Cd247	2.02755	2.27841	2.55742	2.6842	2.38689	1.96349	2.84385	3.16518	1.74943	2.43049	10.743	11.3784	10.8942	9.42246	10.6095	8.60218	14.1601	12.4129	10.645	11.455	2.09287	4.08734e-30	up	up_and_full_separation	-0.0259273	0.947234	no_change	no_change	0.133233	0.616308	no_change	no_change	0.15916	0.946905	no_change	no_change	Cluster_1
ENSMUSG00000005774	Rfx5	24.9877	24.5664	30.4693	32.5946	28.1545	26.6607	23.506	30.5481	33.7745	28.6223	56.0616	53.5169	53.1721	41.7957	51.1366	43.4224	47.7097	46.6056	39.892	44.4074	1.07671	1.0568e-16	up	up_and_full_separation	0.109981	0.591608	no_change	no_change	-0.157899	0.383631	no_change	no_change	-0.26788	0.711886	no_change	no_change	Cluster_1
ENSMUSG00000005804	Bloc1s6	63.9674	60.9558	61.5338	61.5854	62.0106	57.8397	59.0437	64.1222	50.085	57.7726	113.573	122.43	106.066	80.3351	105.601	83.754	109.906	97.0561	80.2277	92.736	0.745832	3.4027e-14	up	up_and_full_separation	-0.114178	0.433246	no_change	no_change	-0.12016	0.380638	no_change	no_change	-0.00598207	0.995358	no_change	no_change	Cluster_1
ENSMUSG00000006356	Crip2	337.772	372.423	421.241	362.366	373.451	388.781	379.495	466.014	443.795	419.521	624.738	580.68	831.7	647.191	671.077	667.681	711.351	899.745	704.656	745.858	0.856665	1.90935e-18	up	up_and_full_separation	0.205456	0.104259	no_change	no_change	0.0609173	0.696133	no_change	no_change	-0.144538	0.846934	no_change	no_change	Cluster_1
ENSMUSG00000006362	Cbfa2t3	10.05	9.52901	11.4674	8.19963	9.81152	9.97085	10.6616	9.64846	14.1066	11.0969	42.0922	30.4293	29.2656	25.9452	31.9331	37.5745	33.046	38.8512	24.8843	33.589	1.81136	5.05183e-34	up	up_and_full_separation	0.201943	0.361037	no_change	no_change	-0.0346341	0.894606	no_change	no_change	-0.236577	0.827914	no_change	no_change	Cluster_1
ENSMUSG00000006392	Med8	55.4662	62.6286	61.7801	55.1786	58.7633	54.2257	60.2843	57.0262	46.7457	54.5705	112.082	114.152	110.315	101.084	109.408	81.5879	97.7819	119.648	88.2962	96.8286	0.771973	4.07548e-16	up	up_and_full_separation	-0.144315	0.276237	no_change	no_change	-0.171872	0.157572	no_change	no_change	-0.0275573	0.981413	no_change	no_change	Cluster_1
ENSMUSG00000006445	Epha2	2.72421	4.08706	4.58467	2.02755	3.35587	3.8528	4.28588	4.02827	3.46327	3.90756	5.4206	7.77071	5.68021	4.81403	5.92139	5.23085	7.21877	5.82199	6.939	6.30265	1.02284	3.14287e-06	up	up_and_full_separation	0.34292	0.245517	no_change	no_change	0.129801	0.698608	no_change	no_change	-0.213119	0.934331	no_change	no_change	Cluster_1
ENSMUSG00000006526	Tmem110	33.6395	39.6481	47.2277	40.6668	40.2955	29.7577	29.0571	40.0047	45.0529	35.9681	50.7824	62.9906	73.7008	53.2369	60.1777	45.5167	50.6277	55.5896	61.4148	53.2872	0.671987	3.94932e-08	up	up_and_full_separation	-0.141929	0.4255	no_change	no_change	-0.12344	0.480368	no_change	no_change	0.0184887	0.990293	no_change	no_change	Cluster_1
ENSMUSG00000006527	Sfmbt1	21.5677	23.5202	18.886	20.8725	21.2116	23.3177	27.6265	21.8758	22.2559	23.769	26.1485	39.9089	30.4952	24.1953	30.187	31.7356	38.0806	30.3169	32.6093	33.1856	0.601552	4.84392e-08	up	up_and_full_separation	0.169532	0.257746	no_change	no_change	0.0550123	0.75646	no_change	no_change	-0.11452	0.924793	no_change	no_change	Cluster_1
ENSMUSG00000006586	Runx1t1	18.676	17.5308	18.0626	17.3464	17.9039	18.1822	13.43	19.0006	17.0763	16.9223	53.0939	49.2509	42.6723	28.5892	43.4016	40.953	47.5042	49.9461	38.9695	44.3432	1.48562	3.82449e-28	up	up_and_full_separation	-0.0327512	0.900103	no_change	no_change	0.0395177	0.864667	no_change	no_change	0.072269	0.974233	no_change	no_change	Cluster_1
ENSMUSG00000006587	Snai3	1.78259	2.83966	2.39419	2.46952	2.37149	0.809293	2.13059	2.46244	2.88467	2.07175	8.01189	7.89947	12.6293	16.2926	11.2083	5.162	9.25162	12.3273	12.7265	9.86684	2.00667	5.28044e-19	up	up_and_full_separation	-0.341146	0.310924	no_change	no_change	-0.233471	0.454251	no_change	no_change	0.107675	0.975917	no_change	no_change	Cluster_1
ENSMUSG00000006731	B4galnt1	10.7666	12.312	11.7265	15.2672	12.5181	9.84049	7.54163	7.15701	12.4098	9.23724	34.651	31.529	17.0893	27.2952	27.6411	26.5021	18.7052	18.6616	20.8869	21.189	0.899226	1.43576e-06	up	up_and_full_separation	-0.458069	0.0459418	no_change	no_change	-0.374211	0.0996514	no_change	no_change	0.0838583	0.977455	no_change	no_change	Cluster_1
ENSMUSG00000006732	Mettl1	18.4911	19.7167	20.8186	20.3563	19.8456	21.5236	19.0417	23.2349	22.6698	21.6175	37.2674	39.1256	41.4505	48.6527	41.6241	40.7145	38.6901	57.5713	55.7595	48.1839	0.933537	3.04527e-18	up	up_and_full_separation	0.0793377	0.652058	no_change	no_change	0.21293	0.110633	no_change	no_change	0.133592	0.895973	no_change	no_change	Cluster_1
ENSMUSG00000006920	Ezh1	33.7515	30.5552	35.6168	38.0209	34.4861	34.7324	33.8894	27.51	40.8408	34.2431	88.4143	88.5419	88.2962	65.8261	82.7696	73.2571	84.7624	78.9487	67.7772	76.1864	1.46112	2.91791e-27	up	up_and_full_separation	0.0536742	0.825757	no_change	no_change	-0.0784697	0.720939	no_change	no_change	-0.132144	0.938075	no_change	no_change	Cluster_1
ENSMUSG00000007038	Neu1	50.923	56.0616	59.1009	68.3691	58.6137	46.6295	39.6674	46.3676	51.4264	46.0227	108.319	120.76	122.084	119.231	117.598	111.557	114.185	131.34	106.012	115.774	1.05935	8.59362e-20	up	up_and_full_separation	-0.338688	0.0162832	no_change	no_change	0.0216778	0.915894	no_change	no_change	0.360366	0.387904	no_change	no_change	Cluster_1
ENSMUSG00000007476	Lrrc8a	17.6787	13.7984	12.3273	16.374	15.0446	13.9452	10.878	14.6611	13.2708	13.1888	45.4759	37.8208	46.4958	43.1433	43.234	36.7203	29.5653	53.5296	47.1288	41.736	1.69382	3.61057e-24	up	up_and_full_separation	-0.141254	0.599539	no_change	no_change	-0.0164017	0.957634	no_change	no_change	0.124852	0.957615	no_change	no_change	Cluster_1
ENSMUSG00000007646	Rad51c	4.39187	2.35341	3.67318	2.71004	3.28213	4.59037	3.37101	3.82145	4.83742	4.15506	9.63567	4.84893	5.93597	6.35398	6.69364	9.62462	4.88942	6.67884	6.34393	6.8842	1.17132	1.72777e-09	up	up_and_full_separation	0.403674	0.108201	no_change	no_change	0.0866218	0.781173	no_change	no_change	-0.317052	0.810052	no_change	no_change	Cluster_1
ENSMUSG00000008435	Rdh13	10.8329	15.4606	13.4837	15.5411	13.8296	9.78681	14.6752	16.0845	13.6895	13.559	26.123	31.8628	41.7342	28.2353	31.9888	25.3545	29.1367	35.2077	25.1461	28.7112	1.1184	1.64326e-16	up	up_and_full_separation	-0.0282579	0.914108	no_change	no_change	-0.103656	0.614517	no_change	no_change	-0.0753982	0.974098	no_change	no_change	Cluster_1
ENSMUSG00000008496	Pou2f2	0.606539	0.629125	0.669265	0.763354	0.667071	1.31755	0.872074	1.45364	1.06364	1.17673	3.33287	3.23386	3.11223	2.11024	2.9473	4.96918	3.67318	3.57755	3.49489	3.9287	2.40256	1.35918e-17	up	up_and_full_separation	0.695707	0.0578442	no_change	no_change	0.306427	0.37506	no_change	no_change	-0.38928	0.858335	no_change	no_change	Cluster_1
ENSMUSG00000009207	Lnpk	28.6614	30.7785	20.0888	33.026	28.1387	29.5721	26.3686	32.678	24.6985	28.3293	40.5647	51.2494	52.2714	42.6544	46.685	49.4398	42.233	60.9558	38.679	47.8269	0.662771	5.54961e-06	up	up_and_full_separation	0.02672	0.921558	no_change	no_change	-0.0756834	0.744142	no_change	no_change	-0.102403	0.959539	no_change	no_change	Cluster_1
ENSMUSG00000009378	Slc16a12	0.308201	0.376847	0.429817	0.463225	0.394522	0.463225	0.658128	0.231504	0.355848	0.427176	2.04677	2.14669	1.77351	0.916151	1.72078	1.53487	2.29311	0.565882	0.90862	1.32562	1.97618	2.89168e-06	up	up_and_full_separation	-0.0695013	0.935212	no_change	no_change	-0.343794	0.540819	no_change	no_change	-0.274293	0.965708	no_change	no_change	Cluster_1
ENSMUSG00000009470	Tnpo1	65.0886	67.5336	56.0246	54.569	60.8039	69.9936	73.5823	77.3578	84.0486	76.2456	103.679	142.979	126.409	69.2546	110.58	98.0793	120.136	172.031	85.4074	118.914	0.828755	5.92924e-09	up	up_and_full_separation	0.310221	0.0835361	no_change	no_change	-0.0566867	0.808045	no_change	no_change	-0.366908	0.541367	no_change	no_change	Cluster_1
ENSMUSG00000009563	Tor2a	42.6723	44.5842	47.2426	44.7219	44.8053	36.4687	39.8067	44.048	53.0204	43.3359	92.9272	94.0174	100.543	101.177	97.1662	77.4438	75.1283	100.918	113.573	91.7658	0.998518	1.05073e-17	up	up_and_full_separation	-0.0980989	0.595428	no_change	no_change	-0.0838524	0.64196	no_change	no_change	0.0142465	0.99163	no_change	no_change	Cluster_1
ENSMUSG00000009569	Mkl2	41.2989	39.3324	45.2056	41.1502	41.7468	33.5784	37.2333	42.6237	48.1293	40.3912	63.8446	58.8128	73.87	70.7218	66.8123	58.4423	65.56	93.5863	70.1133	71.9255	0.772205	2.04091e-14	up	up_and_full_separation	-0.0415643	0.816097	no_change	no_change	-0.0205661	0.908129	no_change	no_change	0.0209982	0.985874	no_change	no_change	Cluster_1
ENSMUSG00000009575	Cbx5	117.165	104.424	92.7383	72.4238	96.6878	120.376	92.8425	128.115	138.326	119.915	237.08	243.234	278.339	198.193	239.211	221.352	244.131	343.526	213.255	255.566	1.29354	3.46498e-21	up	up_and_full_separation	0.274012	0.127637	no_change	no_change	-0.0740159	0.742446	no_change	no_change	-0.348028	0.566359	no_change	no_change	Cluster_1
ENSMUSG00000009621	Vav2	21.3301	25.1637	23.2723	21.5913	22.8394	16.0032	26.4227	14.9957	26.7205	21.0355	31.3735	40.2073	30.1612	26.0229	31.9412	32.727	46.4336	23.9345	24.5204	31.9039	0.720022	5.877e-06	up	up_and_full_separation	-0.072083	0.789102	no_change	no_change	-0.0296824	0.913445	no_change	no_change	0.0424006	0.983445	no_change	no_change	Cluster_1
ENSMUSG00000009772	Nuak2	3.00494	2.14846	3.26693	2.47289	2.72331	4.61052	4.98491	3.5701	4.83928	4.5012	7.98179	6.622	8.38759	6.18265	7.29351	5.90544	11.5908	7.1496	4.08706	7.18324	1.40225	2.05099e-07	up	up_and_full_separation	0.744837	0.0203546	up	up_and_full_separation	-0.0276093	0.954269	no_change	no_change	-0.772446	0.430673	no_change	no_change	Cluster_1
ENSMUSG00000009907	Vps4b	103.898	126.358	144.125	135.703	127.521	102.219	135.358	154.092	128.828	130.124	164.742	234.449	241.638	186.123	206.738	146.15	245.444	237.948	185.511	203.763	0.84083	5.91608e-28	up	up_and_full_separation	0.0611882	0.620335	no_change	no_change	-0.00643606	0.96362	no_change	no_change	-0.0676243	0.94655	no_change	no_change	Cluster_1
ENSMUSG00000009995	Taz	40.7145	54.2848	48.3744	63.501	51.7187	48.7668	46.1345	40.6547	53.3226	47.2197	110.402	133.802	91.2486	90.4468	106.475	132.394	76.2954	97.1649	103.76	102.404	0.936385	1.03822e-07	up	up_and_full_separation	-0.15852	0.55278	no_change	no_change	-0.00684883	0.983422	no_change	no_change	0.151671	0.944591	no_change	no_change	Cluster_1
ENSMUSG00000010047	Hyal2	67.2596	52.6017	68.0476	62.5396	62.6121	62.8815	47.0189	62.6286	78.0909	62.655	119.523	96.8552	110.428	126.959	113.442	104.376	84.0767	86.904	129.072	101.107	0.753359	2.94239e-13	up	up_and_full_separation	-0.0374273	0.838946	no_change	no_change	-0.147745	0.287465	no_change	no_change	-0.110318	0.922906	no_change	no_change	Cluster_1
ENSMUSG00000010048	Ifrd2	10.5222	6.83754	9.30909	10.6691	9.33447	17.6625	14.7719	13.3742	15.3852	15.2984	25.5087	20.3276	21.501	21.9032	22.3101	27.3557	19.3921	23.1966	28.4445	24.5972	1.06159	1.09957e-15	up	up_and_full_separation	0.664432	4.19616e-06	up	up_and_full_separation	0.123145	0.519178	no_change	no_change	-0.541286	0.126354	no_change	no_change	Cluster_1
ENSMUSG00000010051	Hyal1	8.2953	11.6257	12.1922	16.8842	12.2493	10.6637	9.97085	14.7901	15.6891	12.7784	18.2074	19.626	17.4191	21.7534	19.2515	22.9783	17.7504	26.6965	27.7534	23.7946	0.609919	0.000336208	up	up_and_full_separation	0.0798919	0.778928	no_change	no_change	0.326268	0.109343	no_change	no_change	0.246376	0.841791	no_change	no_change	Cluster_1
ENSMUSG00000010054	Tusc2	81.732	84.9038	89.4159	86.3448	85.5991	76.089	76.4894	84.3982	72.1668	77.2859	583.103	565.005	577.166	388.781	528.514	403.909	521.812	602.451	392.008	480.045	2.51222	1.89261e-66	up	up_and_full_separation	-0.213921	0.309083	no_change	no_change	-0.13336	0.546931	no_change	no_change	0.0805614	0.97423	no_change	no_change	Cluster_1
ENSMUSG00000010492	Uckl1os	10.474	10.9915	10.5386	11.7155	10.9299	12.5563	13.5849	10.8659	10.4449	11.863	35.7467	32.9254	30.0443	22.2851	30.2504	36.7517	32.1981	43.4427	27.5409	34.9833	1.2768	2.6409e-13	up	up_and_full_separation	0.0608852	0.846482	no_change	no_change	0.208651	0.385352	no_change	no_change	0.147766	0.946905	no_change	no_change	Cluster_1
ENSMUSG00000010609	Psen2	15.9134	16.9862	16.727	15.6142	16.3102	13.3742	12.3594	17.0279	14.6952	14.3642	49.4398	49.9067	56.9439	55.722	53.0031	46.7714	46.8168	49.4694	48.9346	47.998	1.55413	2.67629e-53	up	up_and_full_separation	-0.231539	0.0912075	no_change	no_change	-0.144017	0.29081	no_change	no_change	0.0875219	0.947634	no_change	no_change	Cluster_1
ENSMUSG00000011831	Evi5	94.8616	95.2983	85.8992	95.803	92.9655	88.3862	93.5863	91.6518	75.5257	87.2875	125.094	152.34	149.186	124.664	137.821	125.44	138.326	175.42	113.097	138.071	0.745126	3.11877e-14	up	up_and_full_separation	-0.0655514	0.684907	no_change	no_change	-0.0563691	0.721475	no_change	no_change	0.00918232	0.993661	no_change	no_change	Cluster_1
ENSMUSG00000013415	Igf2bp1	10.0298	9.00986	13.702	11.8953	11.1592	31.8535	26.7205	18.8459	24.5239	25.4859	109.867	110.842	115.498	75.9267	103.033	122.43	143.486	105.887	93.2208	116.256	3.30949	1.12541e-81	up	up_and_full_separation	1.20059	1.02574e-10	up	up_and_full_separation	0.040945	0.89381	no_change	no_change	-1.15964	0.000633896	down	down_and_full_separation	Cluster_1
ENSMUSG00000014245	Pigl	9.72735	9.35366	12.804	13.0916	11.2442	10.1963	12.6547	10.1963	11.7605	11.2019	21.446	22.703	21.1237	22.8697	22.0356	21.0931	21.2741	16.0032	20.0252	19.5989	0.804352	1.52531e-07	up	up_and_full_separation	-0.0346242	0.904255	no_change	no_change	-0.150308	0.490494	no_change	no_change	-0.115684	0.955388	no_change	no_change	Cluster_1
ENSMUSG00000014303	Glis2	36.4998	41.0879	44.7108	46.3181	42.1542	45.1721	45.9593	48.7192	54.7353	48.6465	79.4644	78.9487	82.2102	82.1021	80.6814	82.3371	75.3527	92.0628	98.1353	86.972	0.9609	6.54778e-25	up	up_and_full_separation	0.234041	0.0461965	no_change	no_change	0.134229	0.288206	no_change	no_change	-0.0998117	0.924037	no_change	no_change	Cluster_1
ENSMUSG00000014504	Srp19	71.9146	69.2077	62.3629	71.617	68.7755	80.5173	66.8182	85.4602	59.0587	72.9636	262.089	235.242	263.366	164.004	231.175	186.569	227.039	294.28	180.47	222.089	1.61798	2.26587e-38	up	up_and_full_separation	0.0284468	0.905853	no_change	no_change	-0.0120171	0.958834	no_change	no_change	-0.0404639	0.980748	no_change	no_change	Cluster_1
ENSMUSG00000014668	Chfr	37.5745	45.1836	37.1501	54.6909	43.6498	41.5057	42.4495	37.3626	51.3413	43.1648	119.427	128.642	122.387	110.24	120.174	134.417	123.3	99.2749	101.237	114.557	1.43083	2.03725e-27	up	up_and_full_separation	-0.0106298	0.96844	no_change	no_change	-0.0167472	0.944046	no_change	no_change	-0.00611737	0.995386	no_change	no_change	Cluster_1
ENSMUSG00000014773	Dll1	2.78496	2.57066	5.033	3.65972	3.51209	1.66333	1.53122	1.74752	4.1537	2.27394	9.57481	10.0556	9.92307	6.06463	8.90454	6.42505	7.17198	8.60991	7.62123	7.45704	1.48383	4.51696e-07	up	up_and_full_separation	-0.726009	0.0486842	down	no_change	-0.254854	0.548152	no_change	no_change	0.471155	0.816821	no_change	no_change	Cluster_1
ENSMUSG00000014778	Fhod1	1.55328	2.69307	2.3624	3.38573	2.49862	3.98953	2.84385	2.61859	2.78687	3.05971	6.54135	5.93435	5.12869	6.29714	5.97538	7.16286	6.72525	10.0416	8.11566	8.01133	1.5195	3.34432e-08	up	up_and_full_separation	0.426936	0.257953	no_change	no_change	0.420076	0.22891	no_change	no_change	-0.00685943	0.997189	no_change	no_change	Cluster_1
ENSMUSG00000014813	Stc1	49.8279	51.2742	65.2642	66.8944	58.3152	47.6605	56.9639	62.7195	51.2163	54.6401	164.081	172.836	219.149	133.134	172.3	106.842	124.943	127.397	111.265	117.612	1.66894	4.86798e-72	up	up_and_full_separation	-0.0753261	0.622161	no_change	no_change	-0.475638	2.93202e-06	no_change	no_change	-0.400312	0.113208	no_change	no_change	Cluster_1
ENSMUSG00000014856	Tmem208	43.2911	52.6529	48.1293	47.6191	47.9231	52.6761	46.3089	51.0795	49.4506	49.8788	79.4774	79.3764	59.0587	71.775	72.4219	83.2754	58.7859	93.7716	94.1634	82.4991	0.637058	4.92394e-05	up	up_and_full_separation	0.0307132	0.915004	no_change	no_change	0.184895	0.382817	no_change	no_change	0.154182	0.931665	no_change	no_change	Cluster_1
ENSMUSG00000014859	E2f4	55.3958	59.655	56.7319	65.3738	59.2891	69.3204	58.6287	58.8281	70.7015	64.3696	130.342	103.553	111.788	116.622	115.576	122.037	112.082	100.12	103.105	109.336	0.792366	9.20918e-12	up	up_and_full_separation	0.0604851	0.759882	no_change	no_change	-0.070788	0.699659	no_change	no_change	-0.131273	0.917244	no_change	no_change	Cluster_1
ENSMUSG00000014905	Dnajb9	41.5666	38.3005	30.8928	36.8642	36.906	39.1388	37.1068	40.0338	27.0347	35.8285	81.9585	76.1964	69.2716	48.8916	69.0795	57.5713	61.8708	59.295	39.5822	54.5798	0.663508	1.98844e-09	up	up_and_full_separation	-0.147374	0.348796	no_change	no_change	-0.337433	0.00762191	no_change	no_change	-0.190059	0.794943	no_change	no_change	Cluster_1
ENSMUSG00000015083	C8g	3.34713	2.84192	4.41421	4.28588	3.72229	3.62521	3.5039	2.58169	4.65283	3.59091	5.64242	7.90509	5.34094	6.92781	6.45406	8.16418	5.97129	6.48075	5.53004	6.53656	0.712189	0.00829778	up	up_and_full_separation	-0.0963504	0.832494	no_change	no_change	0.0247256	0.957568	no_change	no_change	0.121076	0.975306	no_change	no_change	Cluster_1
ENSMUSG00000015112	Slc25a13	15.0271	13.95	19.7149	13.6392	15.5828	11.4117	16.8091	14.6148	14.5309	14.3416	45.139	45.9046	38.1381	29.008	39.5474	28.0538	44.3998	33.1942	31.7653	34.3533	1.26339	1.216e-14	up	up_and_full_separation	-0.122349	0.646083	no_change	no_change	-0.15566	0.514971	no_change	no_change	-0.0333109	0.985874	no_change	no_change	Cluster_1
ENSMUSG00000015335	Zdhhc12	17.067	15.4629	18.1906	21.3542	18.0187	12.7802	12.5729	15.2931	19.4226	15.0172	56.3623	46.7375	73.0547	52.1063	57.0652	35.8737	37.1766	56.0616	43.6227	43.1837	1.53209	2.05023e-21	up	up_and_full_separation	-0.325645	0.129653	no_change	no_change	-0.443185	0.0205879	no_change	no_change	-0.11754	0.959539	no_change	no_change	Cluster_1
ENSMUSG00000015363	Trabd	34.2032	38.655	35.1206	37.457	36.359	39.3729	35.0584	42.515	41.2413	39.5469	79.8825	78.324	79.0966	68.1094	76.3531	73.9088	68.8619	75.1886	76.317	73.5691	1.29053	2.20575e-33	up	up_and_full_separation	0.179175	0.228843	no_change	no_change	-0.0169269	0.928979	no_change	no_change	-0.196102	0.779506	no_change	no_change	Cluster_1
ENSMUSG00000015474	Ppt2	16.0696	14.8441	16.6006	14.0651	15.3949	13.6984	13.868	13.2173	12.7821	13.3914	54.9558	44.0614	55.4662	50.6616	51.2862	42.505	38.2835	55.2596	46.3767	45.6062	1.58575	2.03818e-51	up	up_and_full_separation	-0.24433	0.0851358	no_change	no_change	-0.190021	0.157334	no_change	no_change	0.0543098	0.975192	no_change	no_change	Cluster_1
ENSMUSG00000015575	Atp6v0e	161.583	161.069	174.229	161.639	164.63	150.945	140.127	165.127	156.413	153.153	724.54	647.191	711.351	508.51	647.898	473.811	524.814	691.3	506.714	549.16	1.8782	4.20117e-75	up	up_and_full_separation	-0.145178	0.330849	no_change	no_change	-0.206145	0.118985	no_change	no_change	-0.0609677	0.973391	no_change	no_change	Cluster_1
ENSMUSG00000015597	Zfp318	39.4397	44.5346	39.3546	37.1068	40.1089	40.6723	43.2843	40.6432	38.0361	40.659	82.1659	92.8425	61.4693	55.2142	72.923	89.1128	88.6865	66.3377	64.0323	77.0423	0.646732	9.08956e-08	up	up_and_full_separation	-0.0881935	0.646406	no_change	no_change	-0.142027	0.392471	no_change	no_change	-0.0538334	0.977653	no_change	no_change	Cluster_1
ENSMUSG00000015882	Lcorl	41.2353	41.1502	25.5311	38.6235	36.635	42.8497	55.9447	41.3289	29.835	42.4896	94.4431	103.313	85.4074	45.9851	82.2872	100.407	109.149	97.1451	50.5613	89.3156	1.03671	1.38578e-14	up	up_and_full_separation	0.157094	0.429877	no_change	no_change	-0.127074	0.519726	no_change	no_change	-0.284167	0.693061	no_change	no_change	Cluster_1
ENSMUSG00000016409	Nkap	26.9409	21.6459	20.9038	24.5204	23.5028	20.232	21.0931	26.0318	22.3399	22.4242	50.2605	53.8702	59.6694	49.8838	53.421	44.5842	47.6722	65.9044	52.7023	52.7158	1.30699	1.30543e-27	up	up_and_full_separation	-0.045336	0.835477	no_change	no_change	0.0132291	0.952256	no_change	no_change	0.0585651	0.975306	no_change	no_change	Cluster_1
ENSMUSG00000016477	E2f3	20.5897	15.6891	15.7834	14.4625	16.6312	14.6502	11.2002	18.3914	19.112	15.8384	39.1493	40.85	52.5888	30.2321	40.7051	29.9082	33.1518	45.6621	35.6958	36.1045	1.54179	5.18158e-20	up	up_and_full_separation	0.0208139	0.951029	no_change	no_change	-0.143526	0.570586	no_change	no_change	-0.16434	0.937405	no_change	no_change	Cluster_1
ENSMUSG00000016624	Phf21b	1.99661	3.87897	1.84359	2.28574	2.50123	3.23725	4.17889	1.58808	3.40987	3.10352	10.7947	9.53785	12.9233	5.67334	9.7323	9.20704	11.1499	11.9383	10.1579	10.6133	2.10709	3.1157e-12	up	up_and_full_separation	0.396159	0.36805	no_change	no_change	0.148729	0.757768	no_change	no_change	-0.24743	0.949996	no_change	no_change	Cluster_1
ENSMUSG00000016758	Bik	5.94179	10.4628	9.31464	9.21645	8.73393	6.19121	9.17374	9.16422	9.42246	8.4879	21.8051	26.0019	28.7909	26.4753	25.7683	14.7591	27.7852	25.3937	25.9249	23.4657	1.41885	1.88751e-26	up	up_and_full_separation	-0.0611453	0.800944	no_change	no_change	-0.198396	0.258769	no_change	no_change	-0.137251	0.931665	no_change	no_change	Cluster_1
ENSMUSG00000016984	Etaa1	10.3518	11.2002	11.185	12.7768	11.3784	9.03763	7.65417	10.2002	11.5398	9.60796	21.1907	23.3627	28.3111	15.0271	21.9729	13.0858	19.2232	17.0655	17.7667	16.7853	1.00539	2.7423e-08	up	up_and_full_separation	-0.202431	0.450503	no_change	no_change	-0.356146	0.111526	no_change	no_change	-0.153715	0.946905	no_change	no_change	Cluster_1
ENSMUSG00000017132	Cyth1	67.9763	67.3481	66.4662	75.8046	69.3988	61.5097	66.4112	60.9252	69.8615	64.6769	168.966	148.585	142.301	125.492	146.336	148.641	141.231	148.585	151.052	147.377	1.00277	9.47356e-18	up	up_and_full_separation	-0.119379	0.50045	no_change	no_change	0.0485722	0.802501	no_change	no_change	0.167951	0.859145	no_change	no_change	Cluster_1
ENSMUSG00000017291	Taok1	58.2513	68.8619	55.8522	61.7801	61.1864	79.7247	88.8712	95.5143	66.3377	82.612	155.701	191.18	186.646	113.171	161.674	181.094	215.519	289.015	150.056	208.921	1.14328	7.79436e-25	up	up_and_full_separation	0.312564	0.021224	no_change	no_change	0.0900958	0.594987	no_change	no_change	-0.222468	0.733818	no_change	no_change	Cluster_1
ENSMUSG00000017376	Nlk	12.8657	15.1097	12.8991	13.9225	13.6992	8.59124	13.2937	13.0008	10.1742	11.265	56.5114	56.7993	51.4723	31.712	49.1238	45.4865	56.863	56.7486	38.7542	49.4631	2.02168	1.11112e-50	up	up_and_full_separation	-0.229885	0.233373	no_change	no_change	0.0752813	0.732362	no_change	no_change	0.305166	0.67106	no_change	no_change	Cluster_1
ENSMUSG00000017418	Arl5b	23.0415	23.6807	21.4509	19.7149	21.972	19.9733	25.0692	24.8355	23.5939	23.368	37.7622	55.8285	61.5854	24.9162	45.0231	32.4613	49.5136	56.3919	38.2692	44.159	1.07442	8.39606e-12	up	up_and_full_separation	0.0962115	0.715371	no_change	no_change	-0.0940226	0.705467	no_change	no_change	-0.190234	0.903958	no_change	no_change	Cluster_1
ENSMUSG00000017453	Pipox	7.07934	13.0482	11.1906	12.454	10.943	7.67936	11.0744	12.0426	12.0964	10.7232	20.5333	20.3953	17.0279	19.3398	19.3241	21.0504	14.8675	18.8164	22.5198	19.3135	0.691476	0.000533033	up	up_and_full_separation	-0.0402545	0.912078	no_change	no_change	0.00448356	0.990289	no_change	no_change	0.0447381	0.984889	no_change	no_change	Cluster_1
ENSMUSG00000018427	Ypel2	36.2936	37.9666	47.0659	44.3022	41.4071	27.5482	32.0861	35.2429	33.5428	32.105	141.885	157.922	192.974	120.834	153.404	81.2898	94.3949	164.852	85.354	106.473	2.15157	3.20653e-63	up	up_and_full_separation	-0.293189	0.0824125	no_change	no_change	-0.524034	0.000286907	no_change	no_change	-0.230845	0.791137	no_change	no_change	Cluster_1
ENSMUSG00000018449	Rpain	16.8654	20.5863	19.7733	20.1075	19.3331	26.7205	18.9056	17.6839	21.8924	21.3006	45.4936	42.7869	21.1815	29.9328	34.8487	67.9763	26.962	41.7622	40.8116	44.378	0.789934	0.0174678	up	up_and_full_separation	0.0634222	0.914002	no_change	no_change	0.347039	0.430292	no_change	no_change	0.283617	0.941545	no_change	no_change	Cluster_1
ENSMUSG00000018476	Kdm6b	13.9738	18.4911	15.898	15.3021	15.9162	18.7261	18.9581	18.7494	20.001	19.1087	60.505	71.3315	65.1875	57.4101	63.6085	69.8469	64.9334	116.135	82.3596	83.3188	2.17568	5.09409e-47	up	up_and_full_separation	0.349631	0.0767495	no_change	no_change	0.302531	0.113576	no_change	no_change	-0.0470999	0.981413	no_change	no_change	Cluster_1
ENSMUSG00000018500	Adora2b	2.24704	2.01707	2.54083	3.00002	2.45124	1.14416	3.08479	2.58359	2.06816	2.22017	8.24893	8.24893	9.46991	7.01846	8.24656	8.79617	7.60231	11.0024	10.143	9.38596	1.62268	2.00906e-10	up	up_and_full_separation	-0.213288	0.605712	no_change	no_change	0.176171	0.642589	no_change	no_change	0.389458	0.835253	no_change	no_change	Cluster_1
ENSMUSG00000018547	Pip4k2b	3.95127	5.74096	3.36951	4.194	4.31394	3.84051	3.43971	2.99085	3.52598	3.44926	8.5782	6.9571	6.37186	7.86575	7.44323	6.98712	6.24344	13.4561	9.30909	8.99894	1.07226	0.000109087	up	up_and_full_separation	-0.274441	0.500711	no_change	no_change	0.274251	0.475467	no_change	no_change	0.548692	0.716377	no_change	no_change	Cluster_1
ENSMUSG00000018566	Slc2a4	6.9571	5.47643	5.24869	6.00087	5.92077	7.23194	7.30049	7.36788	8.09726	7.49939	10.743	10.1836	10.9405	8.12163	9.99719	12.8935	10.6431	9.30909	7.46259	10.0771	0.699327	0.000122984	up	up_and_full_separation	0.342047	0.138389	no_change	no_change	0.0313093	0.918363	no_change	no_change	-0.310738	0.784653	no_change	no_change	Cluster_1
ENSMUSG00000018659	Pnpo	24.7447	20.3563	22.7744	26.1383	23.5034	17.7432	19.0491	22.1489	24.3092	20.8126	59.842	56.9223	58.8932	57.6778	58.3338	44.2444	50.1304	68.8619	54.569	54.4514	1.19436	9.18056e-17	up	up_and_full_separation	-0.189572	0.365153	no_change	no_change	-0.0792166	0.733738	no_change	no_change	0.110356	0.955388	no_change	no_change	Cluster_1
ENSMUSG00000018750	Zbtb4	23.713	19.9397	19.921	24.775	22.0872	20.5367	18.4536	19.5924	25.5497	21.0331	56.1185	51.8859	51.3413	45.7657	51.2779	50.2169	50.2289	66.9975	51.7848	54.807	1.36221	1.51829e-24	up	up_and_full_separation	-0.0321834	0.899949	no_change	no_change	-0.0136452	0.955691	no_change	no_change	0.0185382	0.99163	no_change	no_change	Cluster_1
ENSMUSG00000018761	Mpdu1	46.7137	54.569	54.2542	52.7865	52.0809	56.7831	57.2713	65.118	56.8389	59.0029	105.582	94.0806	102.837	107.861	102.59	92.7383	98.3839	121.987	110.275	105.846	0.903195	8.4451e-23	up	up_and_full_separation	0.12818	0.332766	no_change	no_change	0.0326341	0.833323	no_change	no_change	-0.0955464	0.930378	no_change	no_change	Cluster_1
ENSMUSG00000018899	Irf1	11.7449	15.8611	15.9037	12.7265	14.0591	16.442	23.4131	27.1251	25.5222	23.1256	54.9674	56.7319	50.3813	32.8796	48.7401	51.4847	83.9177	55.9001	53.2692	61.1429	1.66096	1.78637e-18	up	up_and_full_separation	0.692774	0.00143362	up	up_and_full_separation	0.327905	0.178118	no_change	no_change	-0.364869	0.744539	no_change	no_change	Cluster_1
ENSMUSG00000018931	Natd1	64.9588	64.8542	75.3527	73.4717	69.6594	59.2089	59.5958	63.0917	71.8238	63.43	131.474	100.466	108.666	100.508	110.278	93.1311	103.861	80.2535	92.4041	92.4124	0.818492	9.70955e-14	up	up_and_full_separation	-0.0926643	0.590872	no_change	no_change	-0.219815	0.111585	no_change	no_change	-0.127151	0.917244	no_change	no_change	Cluster_1
ENSMUSG00000018983	E2f2	6.21552	5.77617	9.55408	4.61593	6.54043	5.5154	3.888	6.52824	7.55259	5.87106	30.4077	33.6466	41.8249	28.2093	33.5221	19.8871	27.9773	29.9194	25.2536	25.7593	2.58224	5.15345e-58	up	up_and_full_separation	-0.057594	0.850137	no_change	no_change	-0.348097	0.0783692	no_change	no_change	-0.290503	0.790502	no_change	no_change	Cluster_1
ENSMUSG00000018999	Slc35b4	69.2258	52.7865	61.207	64.916	62.0338	47.9972	42.3997	53.9992	58.7497	50.7865	174.683	132.837	116.175	105.379	132.268	135.856	110.48	98.006	81.9585	106.575	1.31443	3.51075e-24	up	up_and_full_separation	-0.222097	0.210448	no_change	no_change	-0.331853	0.0348805	no_change	no_change	-0.109756	0.948899	no_change	no_change	Cluster_1
ENSMUSG00000019082	Slc25a22	24.2286	22.6811	19.0286	27.7293	23.4169	24.2255	20.909	24.1329	28.2513	24.3797	37.0709	38.6031	34.4053	33.7592	35.9596	37.926	23.6497	33.026	40.7145	33.8291	0.863981	3.5987e-08	up	up_and_full_separation	0.139825	0.558729	no_change	no_change	-0.124373	0.595238	no_change	no_change	-0.264199	0.800337	no_change	no_change	Cluster_1
ENSMUSG00000019194	Scn1b	20.9538	18.8275	11.4185	10.4072	15.4018	20.8793	14.8441	11.229	12.38	14.8331	43.6136	37.1879	21.669	24.9957	31.8665	31.6085	24.8139	34.5477	22.9411	28.4778	0.815476	5.55256e-06	up	up_and_full_separation	-0.0534171	0.868592	no_change	no_change	-0.157077	0.542501	no_change	no_change	-0.10366	0.97313	no_change	no_change	Cluster_1
ENSMUSG00000019320	Noxo1	25.008	32.9991	35.8737	37.1129	32.7484	28.4724	30.9059	39.6863	36.6098	33.9186	55.3477	59.9974	55.0216	59.5715	57.4845	63.006	41.5832	67.5703	69.6322	60.4479	0.678427	1.86145e-05	up	up_and_full_separation	0.00274684	0.994068	no_change	no_change	0.071145	0.779377	no_change	no_change	0.0683982	0.977653	no_change	no_change	Cluster_1
ENSMUSG00000019558	Slc6a8	26.1383	23.5424	21.7381	24.4344	23.9633	21.2036	20.4818	24.5294	19.3213	21.384	47.9144	44.3684	38.6901	33.0571	41.0075	37.7622	38.0361	41.9211	29.6472	36.8417	0.851942	3.00504e-09	up	up_and_full_separation	-0.127611	0.563954	no_change	no_change	-0.112815	0.600941	no_change	no_change	0.0147957	0.993649	no_change	no_change	Cluster_1
ENSMUSG00000019564	Arid3a	6.93121	6.28742	6.49823	6.76382	6.62017	7.23194	6.07009	6.81	5.48163	6.39841	104.741	109.484	80.8619	48.1528	85.81	77.7819	112.349	74.371	47.5939	78.024	3.86425	7.81085e-99	up	up_and_full_separation	-0.0163861	0.966756	no_change	no_change	-0.131617	0.642029	no_change	no_change	-0.115231	0.972541	no_change	no_change	Cluster_1
ENSMUSG00000019775	Rgs17	6.9941	7.95285	2.9187	3.22997	5.2739	7.1879	5.40726	5.20662	1.41186	4.80341	60.1222	52.9983	53.8816	43.7271	52.6823	34.6657	55.722	91.0878	40.5921	55.5169	3.31436	5.10397e-13	up	up_and_full_separation	-0.210078	0.792497	no_change	no_change	-0.211384	0.778502	no_change	no_change	-0.00130549	0.999436	no_change	no_change	Cluster_1
ENSMUSG00000019817	Plagl1	9.61208	9.46991	8.21427	12.15	9.86157	9.93389	9.31996	10.3644	10.0169	9.90878	20.8265	14.7398	21.217	12.5729	17.339	11.0525	17.3901	15.4172	12.3388	14.0497	1.04821	2.61555e-08	up	up_and_full_separation	0.0892128	0.78329	no_change	no_change	-0.272593	0.273591	no_change	no_change	-0.361806	0.741263	no_change	no_change	Cluster_1
ENSMUSG00000019822	Smpd2	58.6114	59.2089	69.8001	67.7275	63.837	63.5591	56.4086	63.8321	68.4703	63.0676	113.992	134.249	84.565	107.411	110.054	127.895	103.898	103.918	109.484	111.299	0.932621	1.60767e-12	up	up_and_full_separation	0.0288276	0.907987	no_change	no_change	0.0595609	0.784193	no_change	no_change	0.0307333	0.984889	no_change	no_change	Cluster_1
ENSMUSG00000019845	Tube1	2.6271	2.12675	2.6028	2.23842	2.39877	3.59746	3.43971	2.66396	3.31432	3.25386	3.79836	3.9875	6.09721	4.66044	4.63588	4.14452	4.9135	5.76728	5.41518	5.06012	1.22102	4.10234e-07	up	up_and_full_separation	0.555972	0.0625678	no_change	no_change	0.167179	0.640597	no_change	no_change	-0.388793	0.810052	no_change	no_change	Cluster_1
ENSMUSG00000019878	Hsf2	5.35419	5.3248	4.77277	4.37205	4.95595	6.08672	6.16776	7.57267	3.5701	5.84931	13.872	13.3042	11.6722	8.87518	11.9309	12.1768	10.3463	15.0047	13.2708	12.6997	1.17883	1.39609e-09	up	up_and_full_separation	0.227683	0.429607	no_change	no_change	0.0222568	0.948851	no_change	no_change	-0.205426	0.9232	no_change	no_change	Cluster_1
ENSMUSG00000019891	Dcbld1	66.5952	78.9487	72.0428	81.12	74.6767	70.8176	69.2077	71.1169	61.7801	68.2306	231.193	241.856	239.986	170.099	220.783	192.506	226.477	191.18	142.09	188.063	1.74939	1.25515e-74	up	up_and_full_separation	-0.0903126	0.552831	no_change	no_change	-0.186268	0.133108	no_change	no_change	-0.0959551	0.936546	no_change	no_change	Cluster_1
ENSMUSG00000019920	Lims1	162.422	150.945	138.998	146.889	149.813	152.433	138.171	172.479	137.273	150.089	277.269	264.629	286.428	207.246	258.893	264.917	293.042	376.982	223.23	289.543	0.86658	2.12324e-18	up	up_and_full_separation	0.0263756	0.887147	no_change	no_change	0.175991	0.16916	no_change	no_change	0.149615	0.842991	no_change	no_change	Cluster_1
ENSMUSG00000019923	Zwint	178.502	172.291	152.892	161.069	166.188	220.896	189.082	170.812	200.929	195.43	347.74	341.083	380.03	278.702	336.889	339.665	328.791	354.449	309.543	333.112	0.85312	3.89079e-14	up	up_and_full_separation	0.168144	0.282411	no_change	no_change	-0.0148267	0.941206	no_change	no_change	-0.182971	0.815677	no_change	no_change	Cluster_1
ENSMUSG00000019944	Rhobtb1	21.501	25.9452	29.3265	25.3649	25.5344	19.5357	26.7976	23.4969	39.9089	27.4348	71.4032	90.803	94.4967	76.6911	83.3485	88.7557	113.621	113.884	102.765	104.756	1.94481	1.65311e-49	up	up_and_full_separation	0.166115	0.401125	no_change	no_change	0.379625	0.0150045	no_change	no_change	0.21351	0.821302	no_change	no_change	Cluster_1
ENSMUSG00000019947	Arid5b	23.9502	19.9436	24.6182	23.3207	22.9582	44.0227	27.3557	28.5058	28.7909	32.1688	76.8222	55.9001	66.5384	65.4808	66.1854	101.196	90.6569	103.377	75.6664	92.724	1.69468	1.45784e-34	up	up_and_full_separation	0.521638	0.00111013	no_change	no_change	0.410994	0.0113169	no_change	no_change	-0.110644	0.952495	no_change	no_change	Cluster_1
ENSMUSG00000020003	Pex7	23.0105	19.9068	23.5327	23.6639	22.5285	13.6211	15.7665	19.0006	17.0279	16.354	41.0879	39.4198	43.8252	36.5215	40.2136	35.0496	32.8278	48.2878	34.0861	37.5628	0.920697	7.97866e-21	up	up_and_full_separation	-0.471566	2.28386e-05	no_change	no_change	-0.220794	0.0681931	no_change	no_change	0.250772	0.570312	no_change	no_change	Cluster_1
ENSMUSG00000020023	Tmcc3	24.2961	28.4135	26.6105	30.4693	27.4473	22.35	17.2361	25.6441	24.9831	22.5533	58.3095	62.6896	67.5703	58.3511	61.7301	51.9057	56.6298	55.752	38.8156	50.7758	1.4507	1.46366e-26	up	up_and_full_separation	-0.189473	0.337744	no_change	no_change	-0.286092	0.0943588	no_change	no_change	-0.0966195	0.961386	no_change	no_change	Cluster_1
ENSMUSG00000020091	Eif4ebp2	9.84392	11.2184	10.0469	13.1969	11.0765	10.4013	7.58343	10.9563	8.21427	9.28883	29.371	27.5917	27.5608	27.1798	27.9258	18.7925	31.0507	26.0394	19.5063	23.8472	1.58993	8.68984e-18	up	up_and_full_separation	-0.16099	0.584989	no_change	no_change	-0.24768	0.326762	no_change	no_change	-0.0866894	0.976753	no_change	no_change	Cluster_1
ENSMUSG00000020108	Ddit4	27.9273	29.719	49.27	31.1872	34.5259	28.3818	23.3376	24.4253	33.2326	27.3443	75.8925	92.957	99.4553	95.7454	91.0126	87.785	60.1829	66.5384	78.4632	73.2424	1.26849	8.17652e-13	up	up_and_full_separation	-0.376439	0.09892	no_change	no_change	-0.333046	0.136928	no_change	no_change	0.0433931	0.984275	no_change	no_change	Cluster_1
ENSMUSG00000020131	Pcsk4	2.05404	5.81263	4.2969	4.77124	4.2337	5.35419	5.7047	5.08826	6.11824	5.56635	9.60777	8.86252	6.14957	8.79227	8.35303	11.9827	9.32968	12.7068	7.87323	10.4731	0.809555	0.00322727	up	up_and_full_separation	0.440691	0.210817	no_change	no_change	0.32064	0.36955	no_change	no_change	-0.120052	0.976761	no_change	no_change	Cluster_1
ENSMUSG00000020171	Yeats4	23.3207	25.8062	26.5917	25.1637	25.2206	24.0382	21.5216	24.0458	19.0541	22.1649	49.4506	49.9189	53.4698	41.9266	48.6915	41.0435	40.6117	55.5003	42.2056	44.8403	0.881216	1.12424e-14	up	up_and_full_separation	-0.245067	0.0990428	no_change	no_change	-0.122319	0.452445	no_change	no_change	0.122748	0.922806	no_change	no_change	Cluster_1
ENSMUSG00000020190	Mknk2	102.945	96.6123	97.7543	114.051	102.841	101.371	99.1246	87.4695	118.232	101.549	335.238	311.105	254.816	240.286	285.361	300.459	287.753	239.986	218.442	261.66	1.39266	8.51004e-29	up	up_and_full_separation	0.00614657	0.981754	no_change	no_change	-0.133518	0.464301	no_change	no_change	-0.139664	0.919909	no_change	no_change	Cluster_1
ENSMUSG00000020191	Spata48	0.864306	0.689742	0.355848	0.567795	0.619423	0.859102	0.813117	0.378348	0.98224	0.758202	1.32138	1.10561	2.46431	2.67277	1.89102	0.785752	1.47999	1.54651	1.44863	1.31522	1.66912	0.00024953	up	up_and_full_separation	0.286613	0.700314	no_change	no_change	-0.470346	0.43887	no_change	no_change	-0.756959	0.794943	no_change	no_change	Cluster_1
ENSMUSG00000020193	Zpbp	3.02752	3.16921	3.05698	4.13676	3.34762	2.43992	3.37657	1.93758	2.10281	2.46422	5.1782	5.82199	6.68425	5.83679	5.88031	3.87897	4.91941	5.65663	4.21992	4.66873	0.962938	1.73573e-05	up	up_and_full_separation	-0.476639	0.0984812	no_change	no_change	-0.334941	0.245691	no_change	no_change	0.141698	0.969741	no_change	no_change	Cluster_1
ENSMUSG00000020246	Hcfc2	32.5331	30.6949	33.8097	34.3849	32.8556	47.1785	45.6955	41.4468	47.9329	45.5634	62.4286	72.4414	58.5195	48.2697	60.4148	70.645	81.9727	56.1136	58.7685	66.875	0.85927	1.42269e-12	up	up_and_full_separation	0.480601	0.000384944	no_change	no_change	0.209124	0.178627	no_change	no_change	-0.271477	0.65334	no_change	no_change	Cluster_1
ENSMUSG00000020261	Slc36a1	3.05698	3.97837	3.57755	3.15851	3.44285	4.82986	5.7777	7.02389	4.51929	5.53768	21.6854	15.8835	17.6514	19.9545	18.7937	18.6411	20.2155	28.3256	21.3782	22.1401	2.75864	1.54978e-46	up	up_and_full_separation	0.80381	0.000346105	up	up_and_full_separation	0.231927	0.37515	no_change	no_change	-0.571884	0.426718	no_change	no_change	Cluster_1
ENSMUSG00000020307	Cdc34	58.1544	66.5101	72.638	64.9854	65.572	70.256	67.1161	65.0756	73.3288	68.9441	368.953	416.353	368.953	319.94	368.55	298.938	382.423	469.554	340.28	372.799	2.36803	6.21542e-57	up	up_and_full_separation	0.088972	0.729805	no_change	no_change	-0.0100333	0.971093	no_change	no_change	-0.0990053	0.968616	no_change	no_change	Cluster_1
ENSMUSG00000020362	Cnot6	147.449	146.066	125.23	142.132	140.219	157.465	160.134	166.577	165.436	162.403	272.644	296.435	324.846	223.621	279.387	365.556	437.367	398.078	287.753	372.188	1.14893	5.82425e-32	up	up_and_full_separation	0.254996	0.0361964	no_change	no_change	0.357889	0.0013005	no_change	no_change	0.102893	0.927796	no_change	no_change	Cluster_1
ENSMUSG00000020387	Jade2	2.52083	2.76666	3.26693	2.15812	2.67814	2.82875	2.28574	1.74943	2.32208	2.2965	7.39392	8.60783	9.35366	5.80177	7.78929	8.03741	6.76219	9.59936	7.4683	7.96681	1.90793	1.00914e-19	up	up_and_full_separation	-0.155278	0.665164	no_change	no_change	-0.00760981	0.984532	no_change	no_change	0.147668	0.961386	no_change	no_change	Cluster_1
ENSMUSG00000020392	Cdkn2aipnl	69.1246	65.514	64.0936	67.0988	66.4577	87.1721	74.2837	80.3351	61.2629	75.7635	151.203	131.869	149.046	124.166	139.071	132.729	130.082	159.263	129.009	137.771	0.924846	1.55671e-25	up	up_and_full_separation	0.148323	0.224527	no_change	no_change	0.00189682	0.991035	no_change	no_change	-0.146426	0.814171	no_change	no_change	Cluster_1
ENSMUSG00000020411	Nipal4	2.47289	1.73346	2.36431	0.881135	1.86295	0.599502	0.83884	2.14102	0.783722	1.09077	5.44993	4.52107	9.18472	4.50616	5.91547	5.45196	3.67881	7.04045	4.48215	5.16334	1.82179	4.48296e-10	up	up_and_full_separation	-0.823471	0.0286439	down	no_change	-0.131107	0.778456	no_change	no_change	0.692363	0.624103	no_change	no_change	Cluster_1
ENSMUSG00000020413	Hus1	14.0034	16.0696	14.336	15.4515	14.9651	14.8441	14.5636	15.3757	12.8874	14.4177	39.9513	55.1236	43.2226	24.4895	40.6967	34.8519	54.1478	36.1575	34.16	39.8293	1.62298	1.18742e-32	up	up_and_full_separation	0.0111386	0.96844	no_change	no_change	0.0345244	0.884739	no_change	no_change	0.0233858	0.989744	no_change	no_change	Cluster_1
ENSMUSG00000020420	Zfp607a	1.04689	1.61754	2.88968	2.39974	1.98846	1.38431	1.5897	2.169	2.25664	1.84991	5.03097	5.22165	6.03825	3.71385	5.00118	3.27438	5.62629	5.14317	3.49489	4.38468	1.66091	2.10256e-09	up	up_and_full_separation	-0.0686386	0.897628	no_change	no_change	-0.179212	0.669787	no_change	no_change	-0.110573	0.977944	no_change	no_change	Cluster_1
ENSMUSG00000020482	Ccdc117	27.2362	30.0443	31.4082	29.781	29.6174	24.775	32.0301	28.5095	34.7597	30.0186	43.7948	51.2742	63.6586	41.6357	50.0908	42.7261	57.6387	45.3728	52.458	49.5489	0.731037	7.21992e-08	up	up_and_full_separation	0.0277533	0.913121	no_change	no_change	0.0514906	0.816325	no_change	no_change	0.0237373	0.989029	no_change	no_change	Cluster_1
ENSMUSG00000020516	Rps6kb1	69.2546	71.8875	66.6699	79.1358	71.7369	73.1621	70.7968	75.1283	59.1161	69.5508	111.507	119.346	104.393	91.1404	106.597	117.013	104.879	118.762	91.4668	108.03	0.716982	5.60281e-17	up	up_and_full_separation	-0.0158278	0.923945	no_change	no_change	-0.0265009	0.856012	no_change	no_change	-0.0106731	0.99163	no_change	no_change	Cluster_1
ENSMUSG00000020522	Mfap3	60.4252	70.3193	68.3226	71.6987	67.6914	64.0024	76.9775	75.6914	69.3204	71.4979	99.7275	98.978	114.57	111.228	106.126	92.9153	113.992	115.764	108.12	107.698	0.884642	3.05087e-18	up	up_and_full_separation	0.138475	0.341511	no_change	no_change	0.0488696	0.771254	no_change	no_change	-0.0896055	0.944518	no_change	no_change	Cluster_1
ENSMUSG00000020553	Pctp	3.38929	3.6011	2.49657	6.85028	4.08431	1.81034	2.61061	3.04068	4.79882	3.06511	21.7812	16.7817	22.703	23.546	21.203	13.5299	10.6761	15.9531	20.8027	15.2405	2.30177	5.23062e-26	up	up_and_full_separation	-0.443584	0.141975	no_change	no_change	-0.479519	0.0704372	no_change	no_change	-0.0359346	0.990081	no_change	no_change	Cluster_1
ENSMUSG00000020561	Twistnb	27.242	26.7151	25.7838	25.5879	26.3322	29.0773	28.9354	25.1943	21.7113	26.2296	55.9001	60.4022	64.0824	50.7879	57.7931	48.8916	59.4599	68.834	52.8261	57.5029	1.24316	5.60789e-26	up	up_and_full_separation	0.0196863	0.93317	no_change	no_change	0.0228322	0.912607	no_change	no_change	0.00314581	0.996982	no_change	no_change	Cluster_1
ENSMUSG00000020581	Agr2	4.98121	5.73455	6.69684	6.76585	6.04461	4.81012	5.8805	8.63969	4.89862	6.05723	10.1332	9.72219	12.3443	14.2828	11.6206	9.71274	9.56191	9.27169	10.9181	9.86611	0.894104	5.49121e-07	up	up_and_full_separation	-0.0395387	0.906559	no_change	no_change	-0.208687	0.390903	no_change	no_change	-0.169149	0.938234	no_change	no_change	Cluster_1
ENSMUSG00000020630	Rnaseh1	6.67884	9.28793	9.37794	8.31327	8.4145	8.01689	7.02228	10.2314	12.6494	9.47999	13.2598	15.5823	18.8553	16.4231	16.0301	14.8716	14.0226	17.4347	18.5369	16.2164	0.753719	4.98775e-06	up	up_and_full_separation	0.110153	0.678906	no_change	no_change	0.0362979	0.896107	no_change	no_change	-0.0738552	0.977162	no_change	no_change	Cluster_1
ENSMUSG00000020640	Itsn2	28.498	28.0732	26.1634	34.2386	29.2433	24.9296	31.245	21.9979	35.0081	28.2951	44.5842	59.886	50.3393	44.0026	49.703	56.9639	57.6778	65.6386	37.2674	54.3869	1.00717	1.4111e-09	up	up_and_full_separation	0.0235826	0.94153	no_change	no_change	0.124287	0.620923	no_change	no_change	0.100704	0.972541	no_change	no_change	Cluster_1
ENSMUSG00000020654	Adcy3	37.2674	33.3599	37.5542	38.3481	36.6324	34.9674	36.8485	35.7448	50.8304	39.5978	56.5439	50.9757	49.3232	52.5492	52.348	55.5261	50.9757	39.288	46.9268	48.1791	0.757514	3.67451e-12	up	up_and_full_separation	0.161053	0.287868	no_change	no_change	-0.150644	0.306741	no_change	no_change	-0.311697	0.450981	no_change	no_change	Cluster_1
ENSMUSG00000020700	Map3k3	58.1655	60.4528	62.796	61.0367	60.6127	65.6235	73.4717	70.645	89.2613	74.7504	200.75	207.894	189.082	168.784	191.627	170.534	227.294	160.357	165.906	181.023	1.6525	1.48221e-46	up	up_and_full_separation	0.31269	0.0297303	no_change	no_change	-0.0442055	0.820911	no_change	no_change	-0.356895	0.396854	no_change	no_change	Cluster_1
ENSMUSG00000020723	Cacng4	45.9476	42.6635	36.6892	43.991	42.3228	42.0669	49.7919	51.5445	47.5485	47.738	115.835	111.291	89.6324	100.719	104.369	102.413	124.664	154.371	114.023	123.867	1.32516	1.83736e-17	up	up_and_full_separation	0.177393	0.44528	no_change	no_change	0.296696	0.133719	no_change	no_change	0.119303	0.955388	no_change	no_change	Cluster_1
ENSMUSG00000020737	Jpt1	283.568	303.402	349.563	297.317	308.462	397.084	368.191	388.307	377.709	382.823	491.667	429.413	537.365	539.138	499.396	562.247	562.247	570.487	593.377	572.09	0.681176	4.0963e-18	up	up_and_full_separation	0.269876	0.00292494	no_change	no_change	0.259602	0.00397726	no_change	no_change	-0.0102737	0.99163	no_change	no_change	Cluster_1
ENSMUSG00000020740	Gga3	23.6276	28.4245	33.5562	26.4227	28.0077	41.9882	36.448	35.7467	49.2255	40.8521	131.5	125.848	127.512	96.7979	120.414	151.42	137.842	145.634	122.037	139.233	2.40115	6.64109e-82	up	up_and_full_separation	0.634944	5.80714e-06	up	up_and_full_separation	0.234518	0.148312	no_change	no_change	-0.400426	0.370671	no_change	no_change	Cluster_1
ENSMUSG00000020781	Tsen54	8.07022	8.88258	15.8091	15.1325	11.9736	17.6733	15.7234	12.7563	21.2614	16.8536	24.4668	24.3857	21.3667	23.9247	23.536	34.6935	20.5367	22.4569	30.766	27.1133	0.792653	0.00025404	up	up_and_full_separation	0.463038	0.0813813	no_change	no_change	0.158103	0.617824	no_change	no_change	-0.304935	0.847831	no_change	no_change	Cluster_1
ENSMUSG00000020827	Mink1	53.3505	48.036	43.1657	57.0968	50.4122	42.7608	42.8702	33.1213	46.3369	41.2723	114.152	101.057	60.7222	69.7197	86.4127	83.6599	72.0563	60.6146	68.711	71.2604	0.973389	2.36619e-13	up	up_and_full_separation	-0.224928	0.210491	no_change	no_change	-0.253624	0.131193	no_change	no_change	-0.028696	0.985874	no_change	no_change	Cluster_1
ENSMUSG00000020868	Xylt2	67.7568	71.4857	81.0674	74.7065	73.7541	64.7365	74.3502	72.638	83.6812	73.8515	125.44	122.833	113.465	128.754	122.623	108.825	135.093	96.6494	120.463	115.258	0.649656	1.36751e-10	up	up_and_full_separation	0.0219705	0.908011	no_change	no_change	-0.0768362	0.616593	no_change	no_change	-0.0988066	0.936546	no_change	no_change	Cluster_1
ENSMUSG00000020870	Cdc34b	0.748203	0.378348	0.799858	0.658128	0.646134	0.341992	0.529191	0.470042	0.587683	0.482227	4.64914	2.36088	2.60128	3.38573	3.24926	1.85067	4.17179	2.72821	3.53174	3.0706	2.43488	1.30395e-10	up	up_and_full_separation	-0.38169	0.53902	no_change	no_change	-0.0852971	0.889801	no_change	no_change	0.296392	0.95415	no_change	no_change	Cluster_1
ENSMUSG00000020921	Tmem101	35.3427	32.4134	38.7574	34.5325	35.2615	44.7275	41.9882	40.9106	41.7342	42.3401	59.8532	53.3913	60.477	61.9169	58.9096	68.4239	68.6855	66.6234	69.5658	68.3246	0.618586	7.70551e-11	up	up_and_full_separation	0.198158	0.104764	no_change	no_change	0.214747	0.0616292	no_change	no_change	0.0165883	0.989029	no_change	no_change	Cluster_1
ENSMUSG00000020926	Adam11	9.9134	12.408	12.6791	15.138	12.5346	11.0648	13.9798	14.3228	19.1558	14.6308	24.6442	30.9694	27.8398	28.3731	27.9566	23.9782	29.3265	29.3947	32.189	28.7221	1.36748	5.31241e-38	up	up_and_full_separation	0.314222	0.0173794	no_change	no_change	0.0221902	0.90497	no_change	no_change	-0.292032	0.506015	no_change	no_change	Cluster_1
ENSMUSG00000020948	Klhl28	12.716	12.8009	17.3818	10.6141	13.3782	22.1322	18.9581	19.8723	19.6503	20.1532	40.8116	53.7389	74.941	45.3628	53.7136	37.8833	58.9652	56.0767	49.5423	50.6169	1.98183	5.59951e-23	up	up_and_full_separation	0.611299	0.0111542	up	up_and_full_separation	-0.27111	0.323665	no_change	no_change	-0.882409	0.089509	no_change	no_change	Cluster_1
ENSMUSG00000021010	Npas3	23.0525	26.4511	19.626	23.8489	23.2446	19.3433	21.5514	20.5863	17.6399	19.7802	44.7809	52.2433	43.7304	37.2856	44.51	39.7457	50.7264	46.8777	34.8305	43.0451	1.18027	6.10807e-26	up	up_and_full_separation	-0.150909	0.360899	no_change	no_change	-0.0533853	0.77395	no_change	no_change	0.0975233	0.946905	no_change	no_change	Cluster_1
ENSMUSG00000021097	Clmn	10.6355	15.6326	10.4535	12.3139	12.2589	13.872	12.0279	10.2021	14.0226	12.5312	19.8399	22.1434	21.5059	17.8283	20.3294	23.1432	27.7999	28.0861	19.2626	24.5729	0.602908	0.00041455	up	up_and_full_separation	0.00177716	0.996354	no_change	no_change	0.0493481	0.858832	no_change	no_change	0.047571	0.981413	no_change	no_change	Cluster_1
ENSMUSG00000021127	Zfp36l1	181.409	172.479	142.853	167.527	166.067	208.374	173.359	173.688	189.59	186.253	520.044	528.846	423.062	375.326	461.819	481.994	486.484	526.48	353.657	462.154	1.40629	7.9829e-27	up	up_and_full_separation	0.163467	0.397905	no_change	no_change	0.0521469	0.813176	no_change	no_change	-0.11132	0.948082	no_change	no_change	Cluster_1
ENSMUSG00000021234	Fam161b	3.6524	1.92322	2.96858	3.57755	3.03044	3.38573	0.83884	1.85612	3.04845	2.28228	5.82727	5.02356	4.81566	6.06613	5.43316	6.67523	2.80313	4.78613	3.49848	4.44074	0.963848	0.00109223	up	up_and_full_separation	-0.508279	0.186844	no_change	no_change	-0.341009	0.384829	no_change	no_change	0.16727	0.97313	no_change	no_change	Cluster_1
ENSMUSG00000021252	Erg28	49.9297	51.4598	58.9652	58.0752	54.6075	44.2615	46.327	54.5019	47.1207	48.0528	91.4144	83.844	92.4968	85.8747	88.4075	75.851	70.6123	88.6144	84.256	79.8334	0.646238	1.34264e-14	up	up_and_full_separation	-0.210652	0.0442677	no_change	no_change	-0.10794	0.350804	no_change	no_change	0.102713	0.902998	no_change	no_change	Cluster_1
ENSMUSG00000021258	Ccnk	5.42546	4.00806	5.18023	5.81447	5.10705	7.36069	7.49179	6.38981	5.42546	6.66694	9.94542	10.1112	9.87174	10.8625	10.1977	12.5879	8.36923	15.8554	11.6239	12.1091	0.882289	1.95452e-05	up	up_and_full_separation	0.373633	0.162486	no_change	no_change	0.251817	0.356893	no_change	no_change	-0.121817	0.97277	no_change	no_change	Cluster_1
ENSMUSG00000021271	Zfp839	16.7964	19.0417	21.8702	18.4075	19.029	10.6141	16.6104	17.3351	18.9166	15.8691	25.5806	38.7717	35.4798	30.12	32.488	20.5477	34.462	29.8494	32.839	29.4245	0.831349	1.14184e-10	up	up_and_full_separation	-0.248456	0.145094	no_change	no_change	-0.106594	0.579455	no_change	no_change	0.141863	0.919909	no_change	no_change	Cluster_1
ENSMUSG00000021286	Zfyve21	73.431	67.7568	72.9555	79.0966	73.31	90.4786	80.3351	92.4311	82.4173	86.4155	123.262	100.487	131.804	129.71	121.316	128.167	113.652	138.604	134.002	128.606	0.63951	4.41228e-14	up	up_and_full_separation	0.186988	0.0835366	no_change	no_change	0.0902569	0.457194	no_change	no_change	-0.0967312	0.917244	no_change	no_change	Cluster_1
ENSMUSG00000021356	Irf4	0.722208	2.59284	1.92636	1.84864	1.77251	1.75319	4.33355	1.85612	2.57066	2.62838	4.93556	7.73978	6.12313	7.5233	6.58044	5.00529	13.0271	8.67088	7.06142	8.44116	2.36519	1.55789e-22	up	up_and_full_separation	0.690831	0.0226793	up	no_change	0.300897	0.342719	no_change	no_change	-0.389934	0.816821	no_change	no_change	Cluster_1
ENSMUSG00000021363	Mak	0.517965	0.689742	1.89652	0.534932	0.90979	0.6784	1.37863	1.30419	1.345	1.17656	3.40416	2.39419	4.81759	2.11211	3.18201	3.02047	5.05879	5.44787	2.86436	4.09787	2.16954	6.60141e-11	up	up_and_full_separation	0.349463	0.493346	no_change	no_change	0.274733	0.547591	no_change	no_change	-0.0747297	0.984889	no_change	no_change	Cluster_1
ENSMUSG00000021367	Edn1	1.21042	3.62334	2.43422	3.38573	2.66343	2.13639	5.14838	2.24003	2.93036	3.11379	11.0121	12.5616	15.0271	14.8087	13.3524	7.26182	20.0873	14.3699	11.1464	13.2164	2.30227	5.19865e-20	up	up_and_full_separation	0.220214	0.589055	no_change	no_change	-0.0883101	0.829322	no_change	no_change	-0.308525	0.902225	no_change	no_change	Cluster_1
ENSMUSG00000021458	2010111I01Rik	43.3557	47.1968	47.2703	53.9291	47.938	49.1974	42.7704	60.3535	57.0653	52.3466	105.75	99.4348	111.988	96.222	103.349	114.807	96.9971	175.991	136.609	131.101	1.14113	6.02677e-17	up	up_and_full_separation	0.153511	0.451952	no_change	no_change	0.363805	0.0251946	no_change	no_change	0.210294	0.834141	no_change	no_change	Cluster_1
ENSMUSG00000021460	Auh	37.8412	42.8629	32.8683	39.8773	38.3624	38.9887	37.1766	41.0325	34.4804	37.9196	89.6324	74.5736	77.4237	67.0239	77.1634	82.8708	78.7826	91.0052	57.1779	77.4591	0.96616	4.47483e-12	up	up_and_full_separation	-0.021931	0.935854	no_change	no_change	0.044124	0.851534	no_change	no_change	0.066055	0.975759	no_change	no_change	Cluster_1
ENSMUSG00000021474	Sfxn1	90.9667	95.1353	98.5908	90.803	93.874	100.754	101.266	109.867	94.4967	101.596	142.41	123.043	156.889	160.818	145.79	127.944	130.164	155.262	153.56	141.733	0.707859	1.10006e-09	up	up_and_full_separation	0.122782	0.475742	no_change	no_change	0.00337884	0.987488	no_change	no_change	-0.119403	0.92803	no_change	no_change	Cluster_1
ENSMUSG00000021482	Aaed1	14.2101	11.4996	11.8536	13.55	12.7783	14.0759	16.1709	13.2491	11.2002	13.674	26.7036	21.131	22.1897	19.7963	22.4551	19.2862	24.0288	19.6896	18.2391	20.3109	0.682901	3.82689e-07	up	up_and_full_separation	0.0466535	0.844438	no_change	no_change	-0.0904315	0.658908	no_change	no_change	-0.137085	0.92902	no_change	no_change	Cluster_1
ENSMUSG00000021488	Nsd1	78.8031	86.1279	81.3365	70.4572	79.1812	89.2438	84.1804	93.1901	96.1562	90.6926	152.34	145.815	149.255	122.675	142.521	177.041	149.102	194.543	156.413	169.275	0.682994	4.46013e-17	up	up_and_full_separation	0.124123	0.272602	no_change	no_change	0.00262727	0.986416	no_change	no_change	-0.121496	0.844908	no_change	no_change	Cluster_1
ENSMUSG00000021500	Ddx46	41.9882	53.3278	63.4817	49.4303	52.057	57.8118	58.4423	62.2422	54.9251	58.3553	103.898	141.81	82.2379	93.1692	105.279	122.509	152.433	117.657	126.358	129.74	1.2654	1.04444e-17	up	up_and_full_separation	0.236156	0.245195	no_change	no_change	0.319541	0.081438	no_change	no_change	0.0833847	0.974098	no_change	no_change	Cluster_1
ENSMUSG00000021532	Fastkd3	9.03196	11.262	9.82526	12.4874	10.6517	9.84392	13.4341	9.69598	9.70698	10.6702	13.5928	14.5025	15.0104	12.9938	14.0249	15.1113	16.9475	11.9743	12.0766	14.0274	0.658027	1.61111e-05	up	up_and_full_separation	0.0853244	0.734723	no_change	no_change	0.0163938	0.951933	no_change	no_change	-0.0689306	0.976761	no_change	no_change	Cluster_1
ENSMUSG00000021591	Glrx	24.6626	24.2999	24.2255	24.9181	24.5265	26.6689	25.0482	26.4666	18.0319	24.0539	51.9057	48.5368	52.7658	51.2494	51.1144	40.1379	39.6208	59.8277	36.538	44.0311	1.23964	8.04449e-16	up	up_and_full_separation	0.0183276	0.952532	no_change	no_change	-0.185365	0.38883	no_change	no_change	-0.203693	0.878602	no_change	no_change	Cluster_1
ENSMUSG00000021661	Ankra2	25.6793	37.6768	27.6933	33.7205	31.1925	24.9831	26.1951	29.4762	24.99	26.4111	72.9555	69.3204	67.7275	58.7969	67.2001	59.2621	51.1046	61.9169	59.0347	57.8296	0.955213	2.46385e-14	up	up_and_full_separation	-0.310573	0.0478084	no_change	no_change	-0.189382	0.254504	no_change	no_change	0.121191	0.938075	no_change	no_change	Cluster_1
ENSMUSG00000021690	Jmy	24.065	31.9754	27.6967	24.5789	27.079	28.3164	35.8084	32.4134	24.319	30.2143	46.7008	57.4641	59.1253	49.8144	53.2762	56.1136	65.2772	75.4999	57.3123	63.5508	1.03331	1.75608e-16	up	up_and_full_separation	0.152983	0.407984	no_change	no_change	0.124686	0.493251	no_change	no_change	-0.028297	0.985063	no_change	no_change	Cluster_1
ENSMUSG00000021694	Ercc8	11.8503	12.1227	14.7806	13.4633	13.0542	16.3667	18.5453	16.0713	14.1749	16.2895	23.7613	27.4623	22.4169	20.223	23.4659	21.5059	35.5058	21.0802	19.4226	24.3786	0.699745	1.49095e-05	up	up_and_full_separation	0.268794	0.205436	no_change	no_change	0.0644021	0.803652	no_change	no_change	-0.204392	0.883491	no_change	no_change	Cluster_1
ENSMUSG00000021716	Srek1ip1	25.1637	27.9615	25.8297	31.9938	27.7372	29.7631	28.2003	33.8962	27.1721	29.7579	74.6083	66.4112	83.3707	76.5931	75.2458	62.796	56.1647	111.291	77.8801	77.0329	1.23177	7.53879e-24	up	up_and_full_separation	0.0214925	0.929735	no_change	no_change	0.00901283	0.967529	no_change	no_change	-0.0124796	0.993649	no_change	no_change	Cluster_1
ENSMUSG00000021738	Atxn7	16.2732	16.494	18.7371	15.8835	16.8469	17.0542	20.2465	16.6625	22.0918	19.0138	27.3774	34.9428	29.8644	19.8779	28.0157	32.5946	42.7261	39.5049	25.6878	35.1283	0.911038	8.72005e-12	up	up_and_full_separation	0.233241	0.191935	no_change	no_change	0.274553	0.0945464	no_change	no_change	0.0413116	0.981413	no_change	no_change	Cluster_1
ENSMUSG00000021754	Map3k1	81.3594	87.1014	72.5458	78.415	79.8554	76.7715	84.3519	81.3731	53.1849	73.9204	296.435	288.108	284.992	177.188	261.681	233.57	254.663	328.791	158.373	243.849	1.8496	1.22824e-35	up	up_and_full_separation	-0.103027	0.676875	no_change	no_change	-0.198788	0.337301	no_change	no_change	-0.0957608	0.970048	no_change	no_change	Cluster_1
ENSMUSG00000021831	Ero1l	67.6518	59.5715	63.881	61.803	63.2268	50.4524	62.2336	50.8605	47.6868	52.8083	114.375	138.536	89.6711	70.0263	103.152	74.5016	112.681	83.6812	61.6576	83.1302	0.800944	4.53536e-10	up	up_and_full_separation	-0.253725	0.127263	no_change	no_change	-0.268684	0.0904666	no_change	no_change	-0.0149584	0.99163	no_change	no_change	Cluster_1
ENSMUSG00000021868	Ppif	35.0081	52.2231	47.1411	47.5042	45.4691	32.0167	40.0264	46.7008	42.9621	40.4265	69.6705	75.9545	82.7066	73.1621	75.3734	64.6901	67.9624	57.6387	69.4761	64.9418	0.796828	9.80592e-12	up	up_and_full_separation	-0.137217	0.425495	no_change	no_change	-0.164375	0.297037	no_change	no_change	-0.0271582	0.984889	no_change	no_change	Cluster_1
ENSMUSG00000021890	Eaf1	32.0982	32.2402	32.4288	44.1902	35.2394	32.1565	37.6063	34.8651	38.1125	35.6851	54.9821	72.137	80.9209	49.2358	64.3189	53.5891	74.3371	47.8173	51.0289	56.6931	1.11473	9.45479e-13	up	up_and_full_separation	0.100372	0.698602	no_change	no_change	-0.153329	0.499736	no_change	no_change	-0.2537	0.8146	no_change	no_change	Cluster_1
ENSMUSG00000021891	Mettl6	17.0763	21.6234	21.4549	23.1867	20.8353	22.9974	23.1432	24.5239	27.7753	24.6099	24.019	25.6053	39.892	28.5946	29.5277	27.4909	28.7947	32.4288	31.9242	30.1596	0.596316	5.51895e-06	up	up_and_full_separation	0.289349	0.0741785	no_change	no_change	0.106681	0.579193	no_change	no_change	-0.182668	0.85918	no_change	no_change	Cluster_1
ENSMUSG00000021901	Bap1	126.456	129.259	114.519	127.836	124.518	145.414	144.773	115.809	156.189	140.546	204.2	224.344	186.219	192.235	201.749	199.177	209.305	143.363	182.241	183.522	0.78939	1.94036e-23	up	up_and_full_separation	0.212032	0.0296255	no_change	no_change	-0.104024	0.345128	no_change	no_change	-0.316056	0.154669	no_change	no_change	Cluster_1
ENSMUSG00000021936	Mapk8	9.84785	13.299	9.24392	11.0819	10.8682	11.5507	13.5928	14.4956	5.84019	11.3698	24.2255	28.8221	26.3226	16.7817	24.038	35.9463	29.3638	36.7335	19.3398	30.3459	1.27672	1.29114e-13	up	up_and_full_separation	0.0323219	0.922504	no_change	no_change	0.290967	0.187724	no_change	no_change	0.258645	0.842991	no_change	no_change	Cluster_1
ENSMUSG00000021969	Zdhhc20	74.1162	98.3149	69.6987	92.9153	83.7613	85.4392	93.1311	102.14	72.8824	88.3982	201.448	246.978	209.953	136.609	198.747	181.807	198.688	207.894	148.585	184.243	1.34803	1.1162e-40	up	up_and_full_separation	0.103172	0.507408	no_change	no_change	-0.136542	0.33147	no_change	no_change	-0.239714	0.624611	no_change	no_change	Cluster_1
ENSMUSG00000021972	Hmbox1	15.3467	20.7165	17.6012	17.4728	17.7843	12.7504	17.7263	15.2672	15.5396	15.3209	28.7119	28.9354	28.8338	23.1591	27.41	29.2729	28.2422	30.6194	23.3376	27.868	0.818239	2.6563e-11	up	up_and_full_separation	-0.173661	0.319441	no_change	no_change	0.0610119	0.759341	no_change	no_change	0.234673	0.744539	no_change	no_change	Cluster_1
ENSMUSG00000022020	Naa16	8.7309	11.6755	12.6254	13.9018	11.7334	17.2958	10.1913	15.7665	10.269	13.3806	25.1964	26.1485	22.1653	19.5063	23.2541	34.3205	21.4549	34.8684	19.9566	27.6501	0.744163	0.000738872	up	up_and_full_separation	0.0406611	0.919222	no_change	no_change	-0.0276975	0.940953	no_change	no_change	-0.0683586	0.980114	no_change	no_change	Cluster_1
ENSMUSG00000022048	Dpysl2	393.648	376.982	350.434	318.171	359.809	376.982	305.819	398.078	283.195	341.018	565.005	546.392	602.451	468.618	545.616	514.477	415.17	539.138	405.737	468.63	0.876593	1.45607e-16	up	up_and_full_separation	0.0310141	0.874456	no_change	no_change	-0.201312	0.136842	no_change	no_change	-0.232326	0.677824	no_change	no_change	Cluster_1
ENSMUSG00000022130	Tgds	15.5448	18.9166	24.6806	24.0544	20.7991	20.8869	21.0504	31.0416	26.5021	24.8703	57.8042	65.8529	95.4346	60.9696	70.0153	54.5271	58.5011	82.93	62.2211	64.5448	1.58861	1.13286e-47	up	up_and_full_separation	0.187977	0.221807	no_change	no_change	-0.0897663	0.58982	no_change	no_change	-0.277743	0.57664	no_change	no_change	Cluster_1
ENSMUSG00000022194	Pabpn1	11.0597	30.9312	19.1928	28.2057	22.3473	27.3502	26.123	19.3549	31.7599	26.147	62.0791	73.2778	35.7634	47.6191	54.6848	84.565	47.8673	64.0824	69.8129	66.5819	1.16091	0.00163261	up	up_and_full_separation	0.183195	0.759877	no_change	no_change	0.32727	0.525956	no_change	no_change	0.144075	0.977653	no_change	no_change	Cluster_1
ENSMUSG00000022195	6030458C11Rik	30.9909	27.0017	30.2843	35.6682	30.9863	24.095	23.7089	30.9505	31.2096	27.491	93.8395	101.348	91.2683	66.9837	88.3597	65.4808	71.3643	79.9877	69.1703	71.5008	1.65523	5.2843e-39	up	up_and_full_separation	-0.141619	0.466567	no_change	no_change	-0.256412	0.111884	no_change	no_change	-0.114793	0.944432	no_change	no_change	Cluster_1
ENSMUSG00000022223	Sdr39u1	54.8105	58.0129	57.9064	60.8844	57.9036	52.3934	51.3164	60.8722	64.1392	57.1803	118.149	110.052	135.093	127.512	122.701	88.1574	110.315	128.248	115.7	110.605	1.01552	1.03659e-20	up	up_and_full_separation	-0.0701233	0.702201	no_change	no_change	-0.14365	0.340109	no_change	no_change	-0.0735267	0.965708	no_change	no_change	Cluster_1
ENSMUSG00000022228	Zscan26	10.0577	17.1574	10.8329	14.8496	13.2244	13.2491	12.6146	13.6392	9.84976	12.3382	40.3375	54.4823	46.676	34.1965	43.9231	49.0348	36.187	74.8139	44.095	51.0327	1.88466	1.784e-20	up	up_and_full_separation	-0.0612981	0.871808	no_change	no_change	0.290624	0.289346	no_change	no_change	0.351922	0.797504	no_change	no_change	Cluster_1
ENSMUSG00000022237	Ankrd33b	0.606539	1.08979	1.21042	0.881135	0.94697	1.49263	1.37863	1.02313	1.98027	1.46867	2.58716	2.64726	1.90381	1.98943	2.28191	1.51143	2.39419	1.54651	2.57607	2.00705	1.66003	1.50972e-07	up	up_and_full_separation	0.671082	0.0951843	no_change	no_change	-0.319171	0.45945	no_change	no_change	-0.990254	0.344663	no_change	no_change	Cluster_1
ENSMUSG00000022340	Sybu	21.1907	13.4451	16.5287	17.728	17.2231	17.4854	18.4327	20.909	12.9895	17.4542	22.5158	26.158	27.3925	26.7669	25.7083	19.3775	22.1653	27.3925	23.9438	23.2197	0.662005	0.000112174	up	up_and_full_separation	0.0340847	0.914002	no_change	no_change	-0.12634	0.617393	no_change	no_change	-0.160425	0.937405	no_change	no_change	Cluster_1
ENSMUSG00000022353	Mtss1	25.2111	29.0773	24.4177	23.9063	25.6531	21.8198	19.7076	26.7074	20.568	22.2007	30.2113	36.1575	34.9428	33.9262	33.8095	32.1395	33.6753	50.6097	35.6458	38.0176	0.647168	1.64443e-05	up	up_and_full_separation	-0.115039	0.62086	no_change	no_change	0.192801	0.33576	no_change	no_change	0.307841	0.694683	no_change	no_change	Cluster_1
ENSMUSG00000022358	Fbxo32	72.4238	80.037	86.9631	82.5548	80.4947	62.2992	76.6252	81.9386	58.9794	69.9606	198.688	220.584	199.988	185.899	201.29	148.876	170.812	145.061	108.352	143.275	1.48134	1.27155e-34	up	up_and_full_separation	-0.182201	0.287519	no_change	no_change	-0.547645	3.95211e-05	no_change	no_change	-0.365444	0.414064	no_change	no_change	Cluster_1
ENSMUSG00000022367	Has2	1.23611	0.713555	1.44863	2.19243	1.39768	0.941604	1.47023	1.56417	1.47023	1.36156	5.13993	4.98652	5.75761	3.92151	4.95139	6.0459	6.92781	11.4317	4.72319	7.28214	2.15926	1.94829e-15	up	up_and_full_separation	-0.0539486	0.920849	no_change	no_change	0.499901	0.122496	no_change	no_change	0.553849	0.717895	no_change	no_change	Cluster_1
ENSMUSG00000022377	Asap1	128.971	150.572	137.351	126.409	135.826	112.947	143.404	134.636	124.067	128.764	166.676	214.267	223.463	157.626	190.508	186.646	250.032	228.267	159.63	206.144	0.705321	1.01179e-18	up	up_and_full_separation	0.000725902	0.997275	no_change	no_change	0.0801014	0.493531	no_change	no_change	0.0793755	0.936546	no_change	no_change	Cluster_1
ENSMUSG00000022383	Ppara	3.32557	2.31366	1.92786	2.43269	2.49995	2.11211	2.39419	2.169	3.10153	2.44421	5.99289	5.18185	7.10335	5.1323	5.8526	3.40416	6.31682	6.26209	6.07009	5.51329	1.2983	4.86609e-06	up	up_and_full_separation	-0.0521496	0.923288	no_change	no_change	-0.0550137	0.909059	no_change	no_change	-0.00286412	0.9989	no_change	no_change	Cluster_1
ENSMUSG00000022434	Fam118a	25.6949	29.4017	26.3561	29.4716	27.7311	22.5104	26.4351	26.8623	23.4278	24.8089	73.87	84.6181	80.9401	61.3702	75.1996	65.769	74.9224	74.2837	71.0444	71.5049	1.31427	2.24595e-42	up	up_and_full_separation	-0.201954	0.120548	no_change	no_change	-0.0293445	0.859001	no_change	no_change	0.172609	0.791888	no_change	no_change	Cluster_1
ENSMUSG00000022475	Hdac7	38.4328	39.2746	31.0416	40.953	37.4255	31.9705	33.4772	30.6584	33.4677	32.3934	63.426	52.5295	42.137	51.5101	52.4007	48.5665	48.3985	38.2692	48.3212	45.8888	0.6609	4.7321e-08	up	up_and_full_separation	-0.11597	0.524709	no_change	no_change	-0.208891	0.174857	no_change	no_change	-0.092921	0.954235	no_change	no_change	Cluster_1
ENSMUSG00000022550	Adck5	11.3107	12.2255	13.3042	13.4164	12.5642	13.4668	11.4654	11.3032	11.7013	11.9842	27.7922	26.6293	18.9506	17.6625	22.7586	37.6003	22.1711	32.4765	27.1571	29.8512	0.639544	0.000597923	up	up_and_full_separation	-0.11174	0.710521	no_change	no_change	0.372671	0.0910327	no_change	no_change	0.484411	0.502243	no_change	no_change	Cluster_1
ENSMUSG00000022591	Gm9747	21.3912	20.0654	17.2032	17.0947	18.9386	19.2232	22.7781	25.0211	22.35	22.3431	46.4258	53.0204	47.6519	29.9914	44.2724	35.2842	49.2027	70.7968	51.6985	51.7456	1.02882	5.11294e-08	up	up_and_full_separation	0.173474	0.544418	no_change	no_change	0.26471	0.289594	no_change	no_change	0.0912358	0.975192	no_change	no_change	Cluster_1
ENSMUSG00000022617	Chkb	22.757	34.7836	27.0588	31.2242	28.9559	33.411	29.3394	29.1749	31.8609	30.9466	68.5674	90.391	52.0443	47.5485	64.6378	85.2376	65.7563	76.856	72.7313	75.1453	0.986878	2.18178e-07	up	up_and_full_separation	0.06042	0.858426	no_change	no_change	0.261486	0.300877	no_change	no_change	0.201066	0.921844	no_change	no_change	Cluster_1
ENSMUSG00000022621	Rabl2	21.0464	23.7089	14.7212	19.661	19.7844	27.1193	19.4173	21.6764	18.6487	21.7154	42.4178	34.59	26.8936	29.5071	33.3521	43.448	28.2901	35.272	27.2897	33.5749	0.612203	0.000137294	up	up_and_full_separation	0.0906431	0.729805	no_change	no_change	0.00879799	0.975439	no_change	no_change	-0.0818451	0.97423	no_change	no_change	Cluster_1
ENSMUSG00000022641	Bbx	52.7791	59.1738	63.1592	64.1318	59.811	57.6916	63.3665	60.6743	49.8144	57.8867	106.56	115.114	111.813	110.402	110.972	94.6016	127.134	137.588	102.861	115.546	0.928942	1.18199e-13	up	up_and_full_separation	-0.0859539	0.674984	no_change	no_change	-0.106781	0.568587	no_change	no_change	-0.020827	0.989744	no_change	no_change	Cluster_1
ENSMUSG00000022676	Snai2	14.2198	16.0915	13.1042	14.6982	14.5284	12.4258	16.442	18.0134	13.8401	15.1803	30.3267	30.7785	28.5095	21.693	27.8269	23.622	28.1235	30.8767	21.7061	26.0821	0.725914	1.48491e-08	up	up_and_full_separation	-0.0306175	0.89919	no_change	no_change	-0.0843683	0.667169	no_change	no_change	-0.0537508	0.977653	no_change	no_change	Cluster_1
ENSMUSG00000022708	Zbtb20	408.037	585.655	559.845	562.247	528.946	542.21	532.348	528.846	580.68	546.021	1161.9	1336.72	1254.47	1058.65	1202.93	1230.92	1254.47	1550.63	1090.8	1281.71	0.900464	2.03881e-16	up	up_and_full_separation	-0.0946758	0.580063	no_change	no_change	-0.129749	0.400719	no_change	no_change	-0.0350735	0.980479	no_change	no_change	Cluster_1
ENSMUSG00000022742	Cpox	23.3247	25.6475	35.4048	36.8695	30.3116	33.2436	28.7412	34.4898	35.714	33.0472	65.1513	67.5531	102.625	79.8998	78.8074	69.978	75.0889	94.267	87.785	81.7797	1.32132	1.65873e-33	up	up_and_full_separation	0.149752	0.350591	no_change	no_change	0.117823	0.456716	no_change	no_change	-0.0319289	0.981413	no_change	no_change	Cluster_1
ENSMUSG00000022769	Sdf2l1	103.679	89.6052	109.31	90.6569	98.3129	85.3864	95.3674	117.917	115.598	103.567	156.889	118.86	157.465	175.521	152.184	115.764	131.1	138.04	192.235	144.285	0.602041	3.6442e-06	up	up_and_full_separation	0.0214693	0.930798	no_change	no_change	-0.108142	0.570188	no_change	no_change	-0.129612	0.930827	no_change	no_change	Cluster_1
ENSMUSG00000022773	Ypel1	37.7953	40.2457	39.0217	43.2321	40.0737	33.3742	38.3959	41.5263	36.5754	37.4679	73.431	83.0918	81.5207	62.4924	75.1339	63.0609	70.7785	66.8427	55.2142	63.9741	0.883852	5.20436e-14	up	up_and_full_separation	-0.0999235	0.588495	no_change	no_change	-0.189971	0.216682	no_change	no_change	-0.0900473	0.955351	no_change	no_change	Cluster_1
ENSMUSG00000022793	B4galt4	141.303	147.449	179.026	155.53	155.827	179.584	169.558	214.472	170.245	183.465	556.791	567.587	634.618	381.677	535.168	593.377	704.656	618.277	410.472	581.696	1.6072	9.26013e-31	up	up_and_full_separation	0.1824	0.370629	no_change	no_change	0.1764	0.368929	no_change	no_change	-0.00599947	0.995386	no_change	no_change	Cluster_1
ENSMUSG00000022812	Gsk3b	133.467	147.765	110.098	122.037	128.342	134.81	142.09	138.04	96.5506	127.872	256.381	221.209	223.899	172.702	218.548	234.672	234.449	318.677	176.556	241.089	0.810768	1.81358e-08	up	up_and_full_separation	-0.0138409	0.960371	no_change	no_change	0.00406137	0.988039	no_change	no_change	0.0179022	0.99163	no_change	no_change	Cluster_1
ENSMUSG00000022827	Rabl3	9.53785	11.0819	13.2028	12.8248	11.6618	9.99152	12.3683	15.898	12.2792	12.6342	21.9641	32.972	28.1026	20.9924	26.0078	18.5027	29.8447	44.0118	23.3414	28.9252	1.12307	9.6473e-15	up	up_and_full_separation	0.13773	0.540813	no_change	no_change	0.0136464	0.958757	no_change	no_change	-0.124084	0.946905	no_change	no_change	Cluster_1
ENSMUSG00000022856	Tmem41a	25.2426	24.7485	27.5838	23.7367	25.3279	27.6726	22.1711	23.7613	17.9586	22.8909	48.0963	38.2545	50.0122	54.7847	47.7869	37.4644	40.228	43.4147	38.3223	39.8573	0.836162	1.62831e-13	up	up_and_full_separation	-0.228948	0.124915	no_change	no_change	-0.260894	0.0585514	no_change	no_change	-0.0319459	0.981921	no_change	no_change	Cluster_1
ENSMUSG00000022867	Usp25	86.5771	88.4976	84.1445	97.3299	89.1373	72.2579	92.1424	85.6516	82.2102	83.0655	154.97	199.988	169.304	111.988	159.063	123.895	172.479	133.467	86.6611	129.125	1.01685	4.36851e-17	up	up_and_full_separation	-0.0642923	0.756968	no_change	no_change	-0.266791	0.0755734	no_change	no_change	-0.202499	0.808018	no_change	no_change	Cluster_1
ENSMUSG00000022914	Brwd1	72.9699	68.711	72.9699	73.861	72.1279	72.1115	73.2571	73.0409	71.2762	72.4214	181.409	181.545	186.123	131.96	170.259	177.426	155.13	188.989	151.293	168.209	1.17927	4.0921e-40	up	up_and_full_separation	-0.0492635	0.750229	no_change	no_change	-0.183445	0.104446	no_change	no_change	-0.134181	0.844908	no_change	no_change	Cluster_1
ENSMUSG00000022965	Ifngr2	110.715	109.172	100.843	105.205	106.484	106.101	103.898	109.083	106.235	106.329	281.35	287.486	276.557	217.191	265.646	230.999	280.291	280.291	208.704	250.071	1.36524	9.3519e-40	up	up_and_full_separation	0.0524603	0.77342	no_change	no_change	-0.0495613	0.775189	no_change	no_change	-0.102022	0.937405	no_change	no_change	Cluster_1
ENSMUSG00000022971	Ifnar2	37.4255	38.5097	39.9993	37.6307	38.3913	29.0007	36.4532	41.5964	38.6717	36.4305	56.7993	64.8701	68.3932	58.2965	62.0898	47.3062	55.9205	60.2194	67.314	57.69	0.61364	1.03895e-07	up	up_and_full_separation	-0.0917849	0.610895	no_change	no_change	-0.0665183	0.714512	no_change	no_change	0.0252666	0.985198	no_change	no_change	Cluster_1
ENSMUSG00000022994	Adcy6	18.1511	22.1577	17.1459	13.8221	17.8192	14.3699	14.3919	19.7486	23.2332	17.9359	29.2805	38.1726	40.6872	29.6636	34.451	27.5917	31.5991	44.3591	38.2196	35.4424	1.19015	4.98479e-12	up	up_and_full_separation	0.0668341	0.827179	no_change	no_change	0.0155887	0.960097	no_change	no_change	-0.0512454	0.981413	no_change	no_change	Cluster_1
ENSMUSG00000022999	Lmbr1l	15.3795	18.7494	21.2449	19.9766	18.8376	20.5458	18.8275	13.1496	16.2979	17.2052	319.94	286.858	240.555	206.773	263.532	209.741	228.267	248.707	203.383	222.525	3.68275	1.06064e-126	up	up_and_full_separation	-0.168822	0.484129	no_change	no_change	-0.227269	0.27987	no_change	no_change	-0.0584464	0.977981	no_change	no_change	Cluster_1
ENSMUSG00000023018	Smarcd1	100.934	107.411	95.7172	94.2937	99.5891	92.6123	94.5161	82.3856	93.8693	90.8458	175.991	190.634	155.793	163.305	171.431	168.872	199.303	152.97	158.47	169.904	0.714312	2.45838e-20	up	up_and_full_separation	-0.135262	0.197923	no_change	no_change	0.0155688	0.9097	no_change	no_change	0.15083	0.744357	no_change	no_change	Cluster_1
ENSMUSG00000023051	Tarbp2	22.9153	20.9318	24.7036	28.3305	24.2203	18.8652	18.4039	21.3983	21.332	19.9998	91.3628	71.4032	85.3154	87.1431	83.8061	68.7947	61.7338	101.489	67.3481	74.8413	1.6935	2.66533e-32	up	up_and_full_separation	-0.295708	0.122085	no_change	no_change	-0.146721	0.483692	no_change	no_change	0.148988	0.930827	no_change	no_change	Cluster_1
ENSMUSG00000023052	Npff	0.262654	0.253854	0.433461	0.325407	0.318844	0.367696	0.499354	0.558211	0.567795	0.498264	1.00852	1.51477	1.44087	1.56417	1.38208	0.755945	0.924031	2.04864	1.1683	1.22423	2.40064	3.24019e-08	up	up_and_full_separation	0.7231	0.231167	no_change	no_change	-0.232595	0.696722	no_change	no_change	-0.955695	0.628656	no_change	no_change	Cluster_1
ENSMUSG00000023104	Rfc2	50.5422	53.2369	59.941	47.9239	52.911	57.9064	54.1698	53.8593	55.2142	55.2874	73.9088	66.9975	80.4501	83.0472	76.1009	74.47	68.9382	68.1606	71.8875	70.8641	0.789131	1.31233e-13	up	up_and_full_separation	0.167326	0.252926	no_change	no_change	-0.0723008	0.663646	no_change	no_change	-0.239627	0.65334	no_change	no_change	Cluster_1
ENSMUSG00000023143	Nagpa	14.777	15.0625	18.5697	13.71	15.5298	12.9374	14.0226	18.0407	18.0769	15.7694	30.5679	34.3335	34.651	31.8925	32.8613	28.0318	32.9572	28.4245	33.6753	30.7722	0.844744	3.60098e-10	up	up_and_full_separation	-0.00828385	0.9768	no_change	no_change	-0.10762	0.591678	no_change	no_change	-0.099336	0.957286	no_change	no_change	Cluster_1
ENSMUSG00000023206	Il15ra	6.27975	9.08644	7.02039	9.36888	7.93887	8.71524	10.7819	12.3059	10.1017	10.4762	37.3697	37.3244	33.0677	31.3379	34.7749	51.0756	41.4616	77.9217	40.1062	52.6413	1.95729	3.01618e-25	up	up_and_full_separation	0.355472	0.164897	no_change	no_change	0.610403	0.00431332	up	up_and_full_separation	0.254931	0.874946	no_change	no_change	Cluster_1
ENSMUSG00000023266	Frs3	11.7079	8.72464	8.93482	9.69598	9.76584	10.2964	8.9768	7.44373	11.1349	9.46297	22.7126	20.6242	20.0544	17.0279	20.1048	13.6489	18.852	19.9658	18.8459	17.8281	0.789622	3.25665e-05	up	up_and_full_separation	-0.0668647	0.839921	no_change	no_change	-0.183341	0.492276	no_change	no_change	-0.116477	0.970156	no_change	no_change	Cluster_1
ENSMUSG00000023707	Ogfod2	18.2209	21.8504	23.7089	19.8936	20.9184	23.1493	23.3414	22.9003	23.6964	23.2719	38.5715	43.0179	37.7763	36.1236	38.8723	38.9457	37.9435	38.0246	35.6594	37.6433	0.688745	3.35296e-09	up	up_and_full_separation	0.114607	0.514919	no_change	no_change	-0.0733912	0.683955	no_change	no_change	-0.187998	0.814397	no_change	no_change	Cluster_1
ENSMUSG00000023755	Rhebl1	3.87897	3.91757	4.09207	3.57948	3.86702	3.5039	3.26693	4.82123	3.59923	3.79783	57.5097	55.6829	51.8128	38.7957	50.9503	41.7091	52.3345	75.6664	47.1487	54.2146	3.58632	3.06444e-102	up	up_and_full_separation	-0.0541806	0.871297	no_change	no_change	0.0643362	0.810665	no_change	no_change	0.118517	0.962413	no_change	no_change	Cluster_1
ENSMUSG00000023830	Igf2r	28.7947	28.6195	40.927	24.7354	30.7691	36.48	28.6042	30.8024	41.9094	34.449	61.2714	56.9127	50.1344	46.2962	53.6537	58.7439	65.5792	75.6914	51.2658	62.8201	0.88103	8.33407e-10	up	up_and_full_separation	0.190063	0.350194	no_change	no_change	0.0804679	0.725352	no_change	no_change	-0.109595	0.955145	no_change	no_change	Cluster_1
ENSMUSG00000023852	Chd1	35.2528	32.7597	30.4796	31.4636	32.4889	34.0748	35.458	31.7356	36.5269	34.4488	61.8886	106.066	60.6013	48.7248	69.3202	72.7546	82.8407	81.6464	58.5468	73.9471	1.14792	5.07383e-18	up	up_and_full_separation	0.0705343	0.758039	no_change	no_change	0.0302436	0.896085	no_change	no_change	-0.0402907	0.981413	no_change	no_change	Cluster_1
ENSMUSG00000023905	Tnfrsf12a	36.2971	38.2506	41.4874	36.2108	38.0615	52.9578	41.6204	54.7779	43.4787	48.2087	90.1278	85.2025	112.721	103.957	98.0022	85.1107	76.856	119.427	101.266	95.665	1.32878	3.85991e-53	up	up_and_full_separation	0.292301	0.00480278	no_change	no_change	-0.0557877	0.685863	no_change	no_change	-0.348089	0.15673	no_change	no_change	Cluster_1
ENSMUSG00000023951	Vegfa	40.9969	41.1554	37.1609	42.6838	40.4993	51.7976	44.4785	42.0215	51.8244	47.5305	76.0593	74.1162	59.3112	53.5097	65.7491	91.5306	77.9821	69.7529	67.7275	76.7483	0.703756	6.5014e-09	up	up_and_full_separation	0.257998	0.0934396	no_change	no_change	0.277413	0.0574353	no_change	no_change	0.019415	0.9898	no_change	no_change	Cluster_1
ENSMUSG00000023988	Bysl	83.5008	82.0462	91.6301	85.2025	85.5949	88.8229	79.9207	78.2661	92.957	84.9917	181.094	167.912	176.176	163.572	172.188	156.723	149.472	165.844	149.375	155.353	1.08878	3.63059e-39	up	up_and_full_separation	0.0187957	0.907091	no_change	no_change	-0.10339	0.380297	no_change	no_change	-0.122186	0.858335	no_change	no_change	Cluster_1
ENSMUSG00000023994	Nfya	4.39413	3.25796	3.47619	5.05121	4.04487	5.06032	2.72271	4.18654	4.49501	4.11615	7.04434	5.50073	5.5588	6.03647	6.03509	7.29843	2.91164	7.58921	6.57949	6.09469	0.713355	0.00303026	up	up_and_full_separation	0.0605262	0.887818	no_change	no_change	-0.011366	0.978955	no_change	no_change	-0.0718922	0.981279	no_change	no_change	Cluster_1
ENSMUSG00000024030	Abcg1	44.8812	41.1319	57.0968	36.1764	44.8216	38.8323	32.4705	50.9757	38.8844	40.2907	97.8321	90.2218	118.563	83.8149	97.6081	83.4568	68.5821	122.94	81.6969	89.1689	1.19058	7.79459e-29	up	up_and_full_separation	-0.13761	0.384876	no_change	no_change	-0.105433	0.504407	no_change	no_change	0.0321763	0.981413	no_change	no_change	Cluster_1
ENSMUSG00000024042	Sik1	9.5052	9.12758	8.67428	5.91226	8.30483	11.7265	9.43526	9.48821	11.1058	10.4389	24.5664	25.4059	19.3213	17.8767	21.7926	20.7003	27.5608	28.1947	16.3068	23.1906	1.59819	1.01205e-22	up	up_and_full_separation	0.418058	0.041764	no_change	no_change	0.12644	0.607545	no_change	no_change	-0.291618	0.782895	no_change	no_change	Cluster_1
ENSMUSG00000024059	Clip4	15.6616	15.6346	15.031	16.9078	15.8088	13.3425	14.7272	15.1097	13.9909	14.2926	80.9209	88.8992	83.7335	57.493	77.7616	70.5592	89.8614	68.491	55.9338	71.2114	2.2946	2.45436e-66	up	up_and_full_separation	-0.116804	0.593825	no_change	no_change	-0.0870486	0.680408	no_change	no_change	0.029755	0.985595	no_change	no_change	Cluster_1
ENSMUSG00000024077	Strn	35.6492	30.8531	29.9749	35.7888	33.0665	28.876	31.9	37.811	31.1354	32.4306	58.9794	71.8397	74.5929	52.8261	64.5596	55.006	66.1409	90.7856	52.6017	66.1336	0.999539	2.66472e-14	up	up_and_full_separation	-0.0689026	0.759877	no_change	no_change	-0.108042	0.584299	no_change	no_change	-0.0391393	0.981413	no_change	no_change	Cluster_1
ENSMUSG00000024096	Ralbp1	55.107	50.3531	50.8605	54.9174	52.8095	55.8407	46.7008	46.6123	54.9674	51.0303	87.2566	78.7601	84.2	94.5465	86.1908	90.4468	84.2	108.945	108.825	98.1043	0.802653	5.42986e-14	up	up_and_full_separation	-0.00662398	0.976465	no_change	no_change	0.242457	0.0628973	no_change	no_change	0.249081	0.624103	no_change	no_change	Cluster_1
ENSMUSG00000024097	Srsf7	157.679	151.052	135.917	163.572	152.055	248.987	199.988	201.277	166.26	204.128	354.449	321.505	269.829	203.514	287.324	414.323	301.391	363.618	293.523	343.214	0.648416	6.3261e-09	up	up_and_full_separation	0.31522	0.0169426	no_change	no_change	0.238875	0.0801616	no_change	no_change	-0.076345	0.961484	no_change	no_change	Cluster_1
ENSMUSG00000024177	Nme4	21.6497	24.2012	23.797	18.7723	22.1051	21.446	22.2064	26.9997	19.2548	22.4767	37.9869	38.1306	46.2322	36.2764	39.6565	32.5084	32.1395	55.0342	40.1117	39.9484	0.810126	4.38692e-11	up	up_and_full_separation	-0.051814	0.810813	no_change	no_change	-0.0322184	0.877704	no_change	no_change	0.0195956	0.99012	no_change	no_change	Cluster_1
ENSMUSG00000024193	Phf1	22.1119	26.0804	23.4969	23.6926	23.8454	25.1004	20.5496	20.5955	25.7031	22.9872	63.881	57.5438	47.5683	46.7008	53.9235	61.7338	46.8667	64.6901	49.1369	55.6069	0.949713	2.7534e-10	up	up_and_full_separation	-0.0838047	0.741709	no_change	no_change	0.0479302	0.849083	no_change	no_change	0.131735	0.944518	no_change	no_change	Cluster_1
ENSMUSG00000024247	Pkdcc	27.988	22.3978	24.9162	19.384	23.6715	27.2362	25.5638	23.4445	28.0732	26.0794	94.5747	85.4392	77.1141	64.2076	80.3339	66.8182	65.3802	70.8176	61.3322	66.0871	1.48567	4.32757e-30	up	up_and_full_separation	0.161676	0.40752	no_change	no_change	-0.275863	0.0907187	no_change	no_change	-0.437539	0.319591	no_change	no_change	Cluster_1
ENSMUSG00000024254	Abcg8	0.493972	0.543467	0.507042	0.0298378	0.39358	0.316267	0.781808	0.438702	0.357743	0.47363	0.731884	0.763354	1.61231	0.698345	0.951474	1.15406	0.822632	0.777908	0.885457	0.910014	1.11589	0.0498792	up	up_and_full_separation	0.115669	0.907653	no_change	no_change	0.0790833	0.925811	no_change	no_change	-0.0365857	NA	no_change	no_change	Cluster_1
ENSMUSG00000024273	2700062C07Rik	18.6103	20.6962	21.9731	19.5063	20.1965	21.1645	20.6872	21.9234	17.8693	20.4111	31.4636	38.701	37.696	34.9674	35.707	26.4475	31.1554	37.5103	37.832	33.2363	0.805511	2.92487e-12	up	up_and_full_separation	-0.0460228	0.822678	no_change	no_change	-0.0950923	0.5816	no_change	no_change	-0.0490695	0.977653	no_change	no_change	Cluster_1
ENSMUSG00000024317	Rnf138	55.5896	59.2364	44.0614	62.0719	55.2398	64.4692	66.2194	65.1875	36.4927	58.0922	195.376	206.413	177.674	92.6456	168.027	150.183	148.425	181.807	90.2709	142.671	1.15935	2.65158e-21	up	up_and_full_separation	-0.0195866	0.935434	no_change	no_change	-0.431382	0.0019125	no_change	no_change	-0.411796	0.307059	no_change	no_change	Cluster_1
ENSMUSG00000024350	Dnajc18	87.4515	78.523	70.5347	69.3312	76.4601	68.0907	59.9089	76.0076	71.663	68.9175	103.07	90.6152	106.88	92.4041	98.2422	105.297	85.4392	119.713	94.9875	101.359	0.602426	2.43228e-07	up	up_and_full_separation	-0.0892317	0.624451	no_change	no_change	0.0663994	0.719134	no_change	no_change	0.155631	0.873157	no_change	no_change	Cluster_1
ENSMUSG00000024383	Map3k2	15.8626	12.974	11.3604	16.3667	14.1409	15.9422	12.8657	18.1386	19.3775	16.581	26.7468	31.1485	32.792	27.4749	29.5405	27.0163	32.1716	39.8552	34.1861	33.3073	0.891989	1.39162e-10	up	up_and_full_separation	0.146606	0.482339	no_change	no_change	-0.0736741	0.740772	no_change	no_change	-0.22028	0.819799	no_change	no_change	Cluster_1
ENSMUSG00000024423	Impact	28.286	33.7431	27.2288	36.4532	31.4278	26.2263	28.5632	29.719	28.6094	28.2795	65.4808	86.9631	79.681	48.7352	70.215	53.1849	62.4286	79.7247	45.3728	60.1777	1.17165	1.88924e-15	up	up_and_full_separation	-0.151425	0.497998	no_change	no_change	-0.176834	0.390659	no_change	no_change	-0.0254084	0.989208	no_change	no_change	Cluster_1
ENSMUSG00000024431	Nr3c1	85.4996	70.6266	69.6024	81.3161	76.7612	87.054	90.5134	90.1972	93.3234	90.272	135.703	148.467	134.083	125.913	136.042	145.923	182.736	207.055	149.776	171.373	1.009	3.80658e-24	up	up_and_full_separation	0.250903	0.0438983	no_change	no_change	0.268408	0.0245272	no_change	no_change	0.0175053	0.989029	no_change	no_change	Cluster_1
ENSMUSG00000024472	Dcp2	6.01123	7.67936	7.48475	7.80949	7.24621	6.3019	6.76983	7.62986	5.86202	6.6409	34.3335	31.6138	38.6364	26.2339	32.7044	27.4512	27.5623	53.1586	29.5932	34.4413	2.17002	6.19539e-46	up	up_and_full_separation	-0.157627	0.520202	no_change	no_change	-0.0871459	0.7203	no_change	no_change	0.070481	0.977653	no_change	no_change	Cluster_1
ENSMUSG00000024558	Mapk4	13.0301	14.0885	14.2876	12.173	13.3948	16.8001	16.236	15.177	15.8143	16.0069	22.7178	25.0633	21.8051	23.1707	23.1892	23.088	26.6049	30.1269	25.1964	26.2541	1.06072	1.07873e-18	up	up_and_full_separation	0.349633	0.0164277	no_change	no_change	0.206354	0.181157	no_change	no_change	-0.14328	0.910579	no_change	no_change	Cluster_1
ENSMUSG00000024583	Txnl1	104.242	98.4866	94.5161	105.847	100.773	124.203	118.563	118.695	85.4602	111.73	215.669	205.75	198.034	141.092	190.136	205.311	235.383	201.076	163.807	201.394	0.649801	1.4175e-11	up	up_and_full_separation	0.0591328	0.712659	no_change	no_change	0.0782566	0.588445	no_change	no_change	0.0191238	0.985874	no_change	no_change	Cluster_1
ENSMUSG00000024754	Tmem2	185.421	190.496	227.965	204.446	202.082	131.96	185.259	159.139	206.148	170.626	274.539	359.299	342.3	284.328	315.117	244.673	378.832	335.956	271.131	307.648	0.8383	6.39699e-17	up	up_and_full_separation	-0.18214	0.173966	no_change	no_change	-0.117354	0.408652	no_change	no_change	0.0647858	0.969619	no_change	no_change	Cluster_1
ENSMUSG00000024764	Naa40	37.3798	48.5665	55.2142	54.3064	48.8667	45.4239	40.4087	42.5602	55.9658	46.0896	90.047	106.808	85.8218	80.6264	90.8259	107.861	81.3594	86.4664	88.7557	91.1106	0.879916	1.61461e-08	up	up_and_full_separation	-0.0807319	0.759288	no_change	no_change	0.0413043	0.875604	no_change	no_change	0.122036	0.95249	no_change	no_change	Cluster_1
ENSMUSG00000024780	Cdc37l1	34.5698	40.4989	36.2554	39.736	37.765	34.0068	35.5983	35.7189	39.3173	36.1603	66.2858	72.8476	76.2767	57.6916	68.2754	52.1642	65.0134	68.4703	55.9658	60.4034	1.0657	1.86864e-30	up	up_and_full_separation	-0.0293683	0.865603	no_change	no_change	-0.164362	0.174752	no_change	no_change	-0.134994	0.859439	no_change	no_change	Cluster_1
ENSMUSG00000024787	Snx15	36.8556	29.0517	30.5118	33.1051	32.3811	37.9005	27.1414	34.0748	32.5705	32.9218	74.4809	54.1866	51.3673	63.2067	60.8104	60.1574	52.1729	59.9974	60.2251	58.1382	0.761762	1.7323e-11	up	up_and_full_separation	-0.0436566	0.828269	no_change	no_change	-0.054733	0.767021	no_change	no_change	-0.0110764	0.993649	no_change	no_change	Cluster_1
ENSMUSG00000024805	Pcgf5	11.1499	10.6894	14.9225	12.9837	12.4364	14.3047	13.0008	16.1709	14.2567	14.4333	24.319	25.879	37.7953	26.3616	28.5887	25.2536	30.9505	30.5815	20.8579	26.9109	1.35091	1.43457e-22	up	up_and_full_separation	0.246856	0.191825	no_change	no_change	-0.145194	0.464899	no_change	no_change	-0.392049	0.468079	no_change	no_change	Cluster_1
ENSMUSG00000024841	Eif1ad	34.0522	41.4814	40.4898	34.802	37.7063	45.4605	40.1459	42.6367	38.341	41.646	62.483	68.5458	82.3596	56.676	67.5161	69.2931	82.6177	81.5207	65.6818	74.7783	0.688257	2.04001e-10	up	up_and_full_separation	0.123602	0.438007	no_change	no_change	0.186203	0.177088	no_change	no_change	0.0626001	0.97313	no_change	no_change	Cluster_1
ENSMUSG00000024869	Gm49405	6.70807	10.2726	9.68309	8.31901	8.7457	6.16776	11.2495	9.74618	9.23465	9.09952	13.1862	16.5917	14.7997	15.6179	15.0489	12.5488	13.0691	14.5025	15.2747	13.8488	0.87055	2.15505e-09	up	up_and_full_separation	0.0811693	0.742083	no_change	no_change	-0.0744328	0.750531	no_change	no_change	-0.155602	0.921389	no_change	no_change	Cluster_1
ENSMUSG00000024873	Cnih2	23.789	21.98	20.8614	20.2566	21.7217	24.0458	21.8051	26.4753	22.0166	23.5857	40.9198	27.6265	43.448	39.0637	37.7645	32.792	36.3355	49.872	44.5419	40.8854	0.6469	4.38108e-06	up	up_and_full_separation	0.0753384	0.747253	no_change	no_change	0.0922978	0.665287	no_change	no_change	0.0169594	0.99163	no_change	no_change	Cluster_1
ENSMUSG00000024887	Asah2	0.941604	0.953386	1.07813	0.709864	0.920746	0.755945	0.726288	0.611514	0.629125	0.680718	1.28961	1.54834	2.11211	2.19082	1.78522	0.813117	1.70212	2.42176	1.36359	1.57515	1.29517	0.000938407	up	up_and_full_separation	-0.354875	0.550811	no_change	no_change	-0.191845	0.750991	no_change	no_change	0.16303	0.977653	no_change	no_change	Cluster_1
ENSMUSG00000024889	Rce1	29.6337	32.1662	36.0783	34.6657	33.136	34.4053	33.9494	34.2439	35.0496	34.4121	63.6019	66.1409	67.8218	61.2162	64.6952	59.1009	54.4128	78.3823	69.0683	65.2411	0.85653	9.75621e-13	up	up_and_full_separation	-0.0116142	0.96075	no_change	no_change	-0.015884	0.940177	no_change	no_change	-0.00426973	0.995853	no_change	no_change	Cluster_1
ENSMUSG00000024924	Vldlr	35.922	39.3802	39.3638	35.0855	37.4379	43.4325	40.7071	40.5808	38.263	40.7459	89.9153	101.489	73.5283	56.0473	80.2449	91.6792	100.934	92.2676	69.6987	88.645	1.17435	3.60431e-28	up	up_and_full_separation	0.104312	0.529002	no_change	no_change	0.0633242	0.712755	no_change	no_change	-0.0409878	0.977944	no_change	no_change	Cluster_1
ENSMUSG00000024944	Arl2	69.3482	75.8925	76.5931	66.5101	72.086	72.8201	63.6019	70.2673	73.5712	70.0651	128.396	135.988	131.413	146.665	135.616	133.681	129.864	148.085	147.933	139.891	0.752997	4.64671e-19	up	up_and_full_separation	-0.0823911	0.526537	no_change	no_change	0.0682793	0.594457	no_change	no_change	0.15067	0.784643	no_change	no_change	Cluster_1
ENSMUSG00000024982	Zdhhc6	73.3971	63.3844	68.3691	79.8825	71.2582	61.0496	63.396	82.93	75.0889	70.6161	108.047	97.4176	126.7	101.658	108.456	96.4357	80.9634	114.993	93.5248	96.4793	0.594056	2.59826e-08	up	up_and_full_separation	-0.0119348	0.954168	no_change	no_change	-0.120448	0.419464	no_change	no_change	-0.108513	0.930378	no_change	no_change	Cluster_1
ENSMUSG00000024985	Tcf7l2	70.6646	79.0471	62.4924	70.2342	70.6096	67.1302	68.2949	54.0743	58.3095	61.9522	146.15	149.419	125.593	98.6109	129.943	123.987	150.335	140.074	94.8344	127.307	1.00517	1.19187e-19	up	up_and_full_separation	-0.150902	0.344307	no_change	no_change	0.0275621	0.88717	no_change	no_change	0.178464	0.819799	no_change	no_change	Cluster_1
ENSMUSG00000025010	Ccnj	12.5729	10.7189	8.96447	5.60942	9.46642	6.22457	7.23541	12.2007	10.1817	8.96059	48.4331	48.5109	53.7922	23.9782	43.6786	18.852	44.6664	35.8737	23.8896	30.8204	2.24794	1.18601e-11	up	up_and_full_separation	-0.012224	0.986834	no_change	no_change	-0.450376	0.313822	no_change	no_change	-0.438152	0.875835	no_change	no_change	Cluster_1
ENSMUSG00000025019	Lcor	9.00618	12.1065	9.59176	10.568	10.3181	12.939	22.0261	14.0535	8.91095	14.4824	76.7073	107.367	80.4659	58.4935	80.7585	64.756	111.024	102.984	57.3301	84.0235	3.1434	2.39504e-117	up	up_and_full_separation	0.470826	0.00475939	no_change	no_change	0.0778443	0.723802	no_change	no_change	-0.392981	0.469887	no_change	no_change	Cluster_1
ENSMUSG00000025138	Sirt7	32.0082	39.2193	35.1983	36.4359	35.7154	41.1079	32.8446	33.9998	34.5807	35.6333	72.297	72.594	52.4212	62.8943	65.0516	75.7509	50.096	63.4817	70.3193	64.912	0.822678	1.0594e-08	up	up_and_full_separation	-0.0154569	0.955954	no_change	no_change	0.0356951	0.885072	no_change	no_change	0.051152	0.977981	no_change	no_change	Cluster_1
ENSMUSG00000025171	Ubtd1	40.5647	37.9156	38.2545	37.926	38.6652	40.6547	39.2425	36.8772	37.2792	38.5134	64.0024	62.6158	69.3204	75.4531	67.8479	53.7066	53.193	58.1365	52.5492	54.3963	0.596813	4.58866e-12	up	up_and_full_separation	-0.0537342	0.711432	no_change	no_change	-0.342929	0.000302171	no_change	no_change	-0.289195	0.303272	no_change	no_change	Cluster_1
ENSMUSG00000025192	Entpd7	15.2951	13.6489	12.3894	16.0713	14.3511	12.0766	9.67438	14.3644	11.9981	12.0284	50.0497	51.1294	54.329	46.0271	50.3838	37.0151	37.811	58.0504	41.9211	43.6994	2.07041	4.07088e-49	up	up_and_full_separation	-0.172096	0.425495	no_change	no_change	-0.225294	0.226913	no_change	no_change	-0.0531981	0.977981	no_change	no_change	Cluster_1
ENSMUSG00000025227	Mfsd13a	5.91951	5.09736	6.48436	4.98652	5.62194	5.46066	9.08985	5.20867	5.26408	6.25581	10.4591	11.0912	11.7265	13.4393	11.679	8.50063	9.3333	11.1297	10.4535	9.85429	0.806162	2.45153e-05	up	up_and_full_separation	0.107929	0.734186	no_change	no_change	-0.248391	0.322269	no_change	no_change	-0.35632	0.744539	no_change	no_change	Cluster_1
ENSMUSG00000025239	Limd1	131.474	124.472	149.718	169.175	143.709	120.078	123.711	138.663	159.054	135.376	223.23	186.739	199.029	196.805	201.451	221.584	212.512	218.994	212.186	216.319	0.726721	8.73102e-13	up	up_and_full_separation	-0.00945444	0.962582	no_change	no_change	0.126507	0.369187	no_change	no_change	0.135961	0.874946	no_change	no_change	Cluster_1
ENSMUSG00000025255	Zfhx4	36.6098	49.9189	33.1767	34.143	38.4621	52.6017	52.117	47.0859	40.4611	48.0664	232.598	261.801	218.994	118.646	208.01	309.543	303.402	389.827	201.076	300.962	2.18108	4.8203e-59	up	up_and_full_separation	0.224681	0.233305	no_change	no_change	0.297669	0.0782993	no_change	no_change	0.0729881	0.97423	no_change	no_change	Cluster_1
ENSMUSG00000025352	Gdf11	16.9494	19.7187	15.3021	18.1655	17.5339	19.9766	18.5004	17.9717	17.0392	18.372	60.5328	58.7969	62.483	44.7883	56.6502	54.5582	49.1612	73.7494	56.4008	58.4674	1.82481	5.45266e-30	up	up_and_full_separation	0.128412	0.622559	no_change	no_change	0.111125	0.658488	no_change	no_change	-0.0172875	0.993311	no_change	no_change	Cluster_1
ENSMUSG00000025355	Mmp19	19.626	17.3464	18.6154	20.2766	18.9661	16.0091	16.769	23.789	17.3839	18.4877	48.7523	42.8031	47.7356	37.2551	44.1365	34.7444	36.8973	50.3042	37.0036	39.7374	1.19747	1.08248e-18	up	up_and_full_separation	-0.033602	0.897567	no_change	no_change	-0.108108	0.599453	no_change	no_change	-0.0745057	0.974098	no_change	no_change	Cluster_1
ENSMUSG00000025377	Tepsin	12.0127	14.9658	15.9757	16.1268	14.7702	15.3467	16.121	13.6797	19.2862	16.1084	53.0789	54.5582	51.16	50.7264	52.3809	52.6874	52.5785	51.7848	52.3934	52.361	1.66385	2.20023e-47	up	up_and_full_separation	0.111349	0.545966	no_change	no_change	0.00999541	0.961596	no_change	no_change	-0.101353	0.946905	no_change	no_change	Cluster_1
ENSMUSG00000025409	Mbd6	5.97592	7.51055	6.18934	7.42921	6.77625	10.1705	7.02389	6.22079	7.92918	7.83609	29.0115	31.3325	25.7106	21.62	26.9186	25.5958	30.5444	34.7324	34.802	31.4186	2.00302	9.08956e-28	up	up_and_full_separation	0.293805	0.259143	no_change	no_change	0.24271	0.329254	no_change	no_change	-0.051095	0.98313	no_change	no_change	Cluster_1
ENSMUSG00000025427	Rnf165	8.63969	9.0397	5.97129	8.46631	8.02925	7.21176	7.75635	5.56434	6.55416	6.77165	103.84	89.0393	84.2987	74.5929	87.9426	65.9929	66.5384	88.8992	53.4698	68.7251	3.62194	8.79515e-99	up	up_and_full_separation	-0.208022	0.440081	no_change	no_change	-0.44436	0.0313589	no_change	no_change	-0.236338	0.875452	no_change	no_change	Cluster_1
ENSMUSG00000025484	Bet1l	37.3998	44.941	46.9352	42.9275	43.0509	39.1108	48.4789	40.0855	48.4169	44.023	113.285	112.037	116.773	110.842	113.234	104.773	124.88	150.264	130.753	127.668	1.25962	2.59352e-28	up	up_and_full_separation	-0.0260115	0.905624	no_change	no_change	0.180055	0.235651	no_change	no_change	0.206067	0.782551	no_change	no_change	Cluster_1
ENSMUSG00000025521	Tmem192	24.3277	26.4632	31.8925	23.6964	26.5949	20.3494	27.2029	26.5549	22.3978	24.1263	62.0398	67.9016	79.5662	62.1815	67.9223	44.231	55.8245	74.6804	55.8245	57.6401	1.3115	1.5283e-35	up	up_and_full_separation	-0.189659	0.194165	no_change	no_change	-0.235895	0.0712717	no_change	no_change	-0.0462353	0.977653	no_change	no_change	Cluster_1
ENSMUSG00000025525	Apool	24.6985	21.5142	20.1025	25.8879	23.0508	21.5696	20.5333	28.0658	16.9494	21.7795	58.7859	52.2231	50.2986	44.8427	51.5376	45.8781	44.3202	62.6748	42.3997	48.8182	0.928366	8.57106e-14	up	up_and_full_separation	-0.191954	0.269244	no_change	no_change	-0.0854547	0.657005	no_change	no_change	0.106499	0.946905	no_change	no_change	Cluster_1
ENSMUSG00000025571	Tnrc6c	37.8041	40.1859	37.3	35.5364	37.7066	39.7069	37.8208	37.313	44.3776	39.8046	464.394	460.126	388.307	337.172	412.5	355.025	399.414	605.362	381.677	435.37	3.35458	1.03126e-171	up	up_and_full_separation	0.0171045	0.944684	no_change	no_change	-0.177761	0.28172	no_change	no_change	-0.194866	0.825864	no_change	no_change	Cluster_1
ENSMUSG00000025577	Cbx2	19.6281	30.6584	40.7017	33.8097	31.1995	25.1887	37.9939	25.655	43.8588	33.1741	54.2152	73.7285	84.4176	70.0361	70.5994	51.5314	69.1246	51.4098	65.1697	59.3089	1.27509	3.45881e-17	up	up_and_full_separation	0.127192	0.594736	no_change	no_change	-0.225551	0.265415	no_change	no_change	-0.352743	0.628759	no_change	no_change	Cluster_1
ENSMUSG00000025612	Bach1	7.22427	5.09736	5.50629	4.77277	5.65017	6.95012	7.11828	8.19408	5.29187	6.88859	43.772	42.6723	37.6716	27.1138	37.8074	37.0578	49.6719	53.7187	29.5071	42.4889	2.95402	1.53205e-94	up	up_and_full_separation	0.350736	0.0695544	no_change	no_change	0.164056	0.404099	no_change	no_change	-0.18668	0.889056	no_change	no_change	Cluster_1
ENSMUSG00000025648	Pfkfb4	13.7307	9.97247	13.643	14.429	12.9438	10.6761	10.0038	12.64	16.7468	12.5167	30.0299	28.3818	38.4054	27.0347	30.963	20.2996	29.371	33.2326	23.9629	26.7165	1.26366	4.81771e-12	up	up_and_full_separation	-0.0353323	0.919169	no_change	no_change	-0.162701	0.54447	no_change	no_change	-0.127368	0.961386	no_change	no_change	Cluster_1
ENSMUSG00000025730	Rab40c	36.3936	38.9151	42.7869	40.4989	39.6486	45.5417	43.8096	43.7271	53.2617	46.585	80.4501	85.852	92.0628	81.7979	85.0407	72.0563	85.1317	78.219	76.2767	77.9209	1.01171	1.88538e-21	up	up_and_full_separation	0.210998	0.133909	no_change	no_change	-0.101342	0.518868	no_change	no_change	-0.31234	0.437975	no_change	no_change	Cluster_1
ENSMUSG00000025732	Mcrip2	5.29187	5.26258	4.62366	5.97592	5.28851	5.15997	4.0228	3.54566	5.04765	4.44402	15.3336	12.1188	11.1777	11.9941	12.6561	9.96408	10.4354	15.044	11.3926	11.709	1.15632	3.97698e-09	up	up_and_full_separation	-0.248571	0.390904	no_change	no_change	-0.144069	0.623377	no_change	no_change	0.104502	0.97423	no_change	no_change	Cluster_1
ENSMUSG00000025733	Rhot2	8.67428	9.22019	9.65755	11.9554	9.87685	11.0819	8.31327	8.45454	11.5772	9.85672	17.6124	16.4664	14.9186	15.7834	16.1952	16.5035	19.9494	15.4017	16.6159	17.1176	0.645003	3.71074e-05	up	up_and_full_separation	-0.0122137	0.968183	no_change	no_change	0.123736	0.586503	no_change	no_change	0.135949	0.943264	no_change	no_change	Cluster_1
ENSMUSG00000025782	Taf3	37.2313	41.7383	38.2196	44.7275	40.4792	33.4183	35.3598	38.01	39.9741	36.6906	74.8139	89.4778	98.7819	93.4956	89.1423	68.6446	78.9057	84.9038	79.9207	78.0937	1.40017	3.09099e-56	up	up_and_full_separation	-0.0827903	0.559153	no_change	no_change	-0.160139	0.166127	no_change	no_change	-0.0773484	0.946905	no_change	no_change	Cluster_1
ENSMUSG00000025790	Slco3a1	89.6324	104.582	96.7448	96.5506	96.8773	86.9328	99.4018	99.2018	111.94	99.3691	170.812	180.47	171.601	176.823	174.926	159.863	165.982	174.84	187.132	171.954	1.0643	1.54972e-39	up	up_and_full_separation	0.113515	0.333197	no_change	no_change	0.0109533	0.940177	no_change	no_change	-0.102562	0.895862	no_change	no_change	Cluster_1
ENSMUSG00000025860	Xiap	25.1004	26.0874	16.9563	20.5333	22.1694	23.1867	25.5222	26.7151	17.3007	23.1812	52.8261	57.4328	46.0647	26.9537	45.8193	45.8467	65.1991	76.9277	40.6117	57.1463	1.02415	9.12594e-13	up	up_and_full_separation	0.0550028	0.829322	no_change	no_change	0.150688	0.460392	no_change	no_change	0.0956852	0.965708	no_change	no_change	Cluster_1
ENSMUSG00000025870	Arl10	4.90735	5.41108	4.9517	4.11484	4.84624	4.64725	3.7269	7.34552	6.25431	5.49349	11.9204	10.7189	14.3714	9.63567	11.6616	9.34997	9.37794	12.0095	9.41849	10.039	1.0992	1.04128e-07	up	up_and_full_separation	0.179464	0.576033	no_change	no_change	-0.245391	0.380978	no_change	no_change	-0.424855	0.700478	no_change	no_change	Cluster_1
ENSMUSG00000025880	Smad7	29.9417	28.4839	26.7976	27.1532	28.0941	27.7922	26.6965	20.3713	30.6279	26.372	94.5161	88.4143	74.7685	72.5632	82.5655	71.3643	85.5621	73.2378	67.6264	74.4477	1.74402	1.72661e-54	up	up_and_full_separation	-0.0239374	0.913596	no_change	no_change	-0.114585	0.487935	no_change	no_change	-0.0906472	0.952495	no_change	no_change	Cluster_1
ENSMUSG00000025921	Rdh10	30.9387	24.2564	24.5294	36.5095	29.0585	19.7902	29.9914	23.1008	22.6868	23.8923	48.9608	50.2605	49.8586	45.5345	48.6536	43.5466	51.5164	44.3202	41.2413	45.1561	0.772476	8.46949e-08	up	up_and_full_separation	-0.261998	0.166696	no_change	no_change	-0.0521651	0.826006	no_change	no_change	0.209833	0.84568	no_change	no_change	Cluster_1
ENSMUSG00000025930	Msc	4.20453	3.8805	4.89862	2.80313	3.9467	5.09558	3.75824	5.74096	4.86548	4.86506	5.88809	6.59686	10.1742	10.0188	8.16948	8.96447	7.79103	6.1377	6.69684	7.39751	0.850322	0.000215087	up	up_and_full_separation	0.272788	0.40283	no_change	no_change	-0.114848	0.74841	no_change	no_change	-0.387635	0.791137	no_change	no_change	Cluster_1
ENSMUSG00000025959	Klf7	35.7838	35.5983	28.8113	28.7019	32.2238	45.8365	38.0726	38.1827	35.585	39.4192	89.3136	72.9555	77.6164	65.6235	76.3772	91.215	81.815	119.769	76.8425	92.4105	1.39595	2.61931e-26	up	up_and_full_separation	0.306595	0.0689956	no_change	no_change	0.18625	0.298514	no_change	no_change	-0.120345	0.942285	no_change	no_change	Cluster_1
ENSMUSG00000025993	Slc40a1	22.4604	24.5999	19.5264	23.3743	22.4902	24.0544	24.8621	26.2263	28.8338	25.9942	65.2861	87.6628	48.1781	32.7431	58.4675	46.1858	55.671	67.6264	40.7275	52.5527	1.40168	1.72229e-12	up	up_and_full_separation	0.244596	0.397738	no_change	no_change	-0.0674032	0.83902	no_change	no_change	-0.312	0.825526	no_change	no_change	Cluster_1
ENSMUSG00000025997	Ikzf2	6.89978	10.6949	6.41922	7.74602	7.93997	11.2094	11.7155	13.576	9.49955	11.5001	34.302	27.1532	27.5409	20.9992	27.4988	35.2375	34.8374	45.9179	31.3675	36.8401	1.70014	3.65447e-25	up	up_and_full_separation	0.471721	0.0195631	no_change	no_change	0.229212	0.296079	no_change	no_change	-0.242508	0.84735	no_change	no_change	Cluster_1
ENSMUSG00000026023	Cdk15	7.1879	6.65087	6.38097	4.82123	6.26024	6.78595	6.45138	4.83742	5.60369	5.91961	10.441	9.78317	13.0691	10.6033	10.9741	10.143	11.5176	11.0834	9.54918	10.5733	0.624185	0.000295164	up	up_and_full_separation	-0.105582	0.708053	no_change	no_change	-0.0336772	0.907906	no_change	no_change	0.071905	0.977653	no_change	no_change	Cluster_1
ENSMUSG00000026027	Stradb	30.9505	24.1115	25.3053	28.0912	27.1146	28.4318	22.9974	28.5632	24.3651	26.0894	219.306	188.552	187.286	118.518	178.415	169.785	160.134	191.533	115.326	159.195	2.60058	3.59802e-97	up	up_and_full_separation	-0.0989506	0.632479	no_change	no_change	-0.114279	0.540819	no_change	no_change	-0.0153286	0.99163	no_change	no_change	Cluster_1
ENSMUSG00000026031	Cflar	38.2196	57.7298	52.3637	43.5466	47.9649	50.5422	58.7275	54.2993	60.5906	56.0399	92.7959	123.3	120.922	91.4668	107.121	99.9312	127.991	173.575	123.44	131.234	1.37857	9.20862e-30	up	up_and_full_separation	0.278317	0.0758351	no_change	no_change	0.235944	0.128944	no_change	no_change	-0.0423721	0.9789	no_change	no_change	Cluster_1
ENSMUSG00000026080	Chst10	27.5623	24.9181	22.8165	24.7845	25.0203	24.356	23.38	22.3711	21.1237	22.8077	44.6791	45.4759	38.2894	29.5171	39.4904	37.4255	33.2326	32.1395	26.6105	32.352	0.902297	3.2224e-20	up	up_and_full_separation	-0.0385787	0.827779	no_change	no_change	-0.265924	0.0234577	no_change	no_change	-0.227345	0.641479	no_change	no_change	Cluster_1
ENSMUSG00000026107	Nabp1	14.1601	12.3199	15.9773	18.3659	15.2058	13.5244	7.58734	19.9397	14.4399	13.8728	146.665	119.054	153.219	82.2102	125.287	100.436	88.8447	179.359	102.249	117.722	3.27042	4.06741e-87	up	up_and_full_separation	-0.132994	0.628634	no_change	no_change	-0.107203	0.684639	no_change	no_change	0.0257908	0.990393	no_change	no_change	Cluster_1
ENSMUSG00000026174	Cnot9	39.839	39.5471	40.0338	37.08	39.125	48.698	40.927	45.7937	42.6121	44.5077	71.7612	67.0069	79.278	61.6961	69.9356	64.1222	65.0354	85.4773	76.6059	72.8102	0.795882	1.39074e-12	up	up_and_full_separation	0.195727	0.19361	no_change	no_change	0.119372	0.456334	no_change	no_change	-0.0763552	0.963243	no_change	no_change	Cluster_1
ENSMUSG00000026213	Stk11ip	28.3818	30.0763	36.9425	42.1594	34.39	42.8031	38.592	31.0712	38.9695	37.8589	49.7064	56.8109	49.872	51.2658	51.9138	67.2467	60.5757	36.8485	46.8993	52.8926	0.776711	6.81238e-06	up	up_and_full_separation	0.186367	0.456887	no_change	no_change	0.0391637	0.894727	no_change	no_change	-0.147204	0.94462	no_change	no_change	Cluster_1
ENSMUSG00000026227	2810459M11Rik	5.46589	3.52775	6.65498	7.91989	5.89213	7.23733	5.82425	7.90509	7.71973	7.1716	13.55	10.2095	14.9957	17.1762	13.9828	11.8855	10.9713	17.1574	18.852	14.7165	1.21145	1.2221e-14	up	up_and_full_separation	0.325489	0.116228	no_change	no_change	0.106855	0.654717	no_change	no_change	-0.218634	0.865003	no_change	no_change	Cluster_1
ENSMUSG00000026235	Epha4	49.3767	36.0685	42.2734	41.2689	42.2469	56.2874	51.3245	41.9585	46.6622	49.0581	134.865	113.023	98.0793	70.9554	104.231	130.514	108.902	104.111	82.5267	106.513	1.51589	1.99309e-45	up	up_and_full_separation	0.25991	0.0588773	no_change	no_change	0.0229772	0.90435	no_change	no_change	-0.236933	0.680426	no_change	no_change	Cluster_1
ENSMUSG00000026240	Cops7b	29.2979	35.6095	31.6499	36.793	33.3375	32.035	27.6133	31.0769	37.1292	31.9636	57.2848	57.7455	59.3944	59.0001	58.3562	59.8686	57.034	51.2314	55.107	55.8102	1.08568	5.67176e-25	up	up_and_full_separation	0.0246852	0.903243	no_change	no_change	-0.0493132	0.778255	no_change	no_change	-0.0739984	0.961386	no_change	no_change	Cluster_1
ENSMUSG00000026269	Rnpepl1	89.7698	91.5624	99.4018	98.2382	94.743	75.7509	79.4774	90.632	100.934	86.6986	275.972	237.08	216.997	212.865	235.728	220.321	216.798	197.909	199.988	208.754	1.39571	1.61572e-38	up	up_and_full_separation	-0.0511519	0.788235	no_change	no_change	-0.166618	0.251832	no_change	no_change	-0.115466	0.925071	no_change	no_change	Cluster_1
ENSMUSG00000026270	Capn10	39.2044	32.4537	41.7957	45.9757	39.8574	30.4796	31.2559	35.6224	38.8323	34.0475	100.956	96.948	111.617	97.3528	101.719	66.1732	80.3144	84.1008	92.7383	80.8317	1.23645	4.1745e-23	up	up_and_full_separation	-0.262852	0.109438	no_change	no_change	-0.339788	0.0229482	no_change	no_change	-0.0769361	0.972811	no_change	no_change	Cluster_1
ENSMUSG00000026283	Ing5	17.9235	20.3633	18.2579	20.0873	19.158	14.5636	21.7422	15.3501	25.285	19.2352	35.2989	45.3873	44.8174	23.04	37.1359	29.0623	40.1859	33.8336	32.716	33.9495	1.15682	4.11623e-11	up	up_and_full_separation	0.0712629	0.817412	no_change	no_change	-0.080739	0.778456	no_change	no_change	-0.152002	0.946022	no_change	no_change	Cluster_1
ENSMUSG00000026289	Atg16l1	26.1619	31.3772	36.033	37.7054	32.8194	31.0982	36.8973	28.8797	37.8833	33.6896	88.2117	119.231	88.4143	79.172	93.7572	104.04	117.972	79.8529	109.282	102.787	1.59269	5.74814e-33	up	up_and_full_separation	0.047916	0.843625	no_change	no_change	0.184351	0.313141	no_change	no_change	0.136435	0.93237	no_change	no_change	Cluster_1
ENSMUSG00000026349	Ccnt2	61.86	79.4774	72.4878	77.5735	72.8497	79.0026	84.9655	83.8939	95.9988	85.9652	144.773	180.743	164.332	106.778	149.157	172.031	155.262	190.777	149.718	166.947	1.10902	8.33758e-22	up	up_and_full_separation	0.224984	0.141543	no_change	no_change	0.0708369	0.702231	no_change	no_change	-0.154147	0.877597	no_change	no_change	Cluster_1
ENSMUSG00000026384	Ptpn4	11.5527	13.4633	9.07233	9.03196	10.7801	11.0247	10.9294	10.1017	9.43526	10.3728	41.4505	48.5757	53.1082	21.131	41.0664	33.4772	51.9444	59.0437	27.6876	43.0382	1.66151	6.06027e-23	up	up_and_full_separation	-0.102773	0.725032	no_change	no_change	-0.202117	0.388214	no_change	no_change	-0.0993443	0.97313	no_change	no_change	Cluster_1
ENSMUSG00000026409	Pfkfb2	7.7181	10.2314	8.76267	10.743	9.3638	11.67	12.1683	10.5903	15.4092	12.4594	18.1049	19.5063	16.442	11.9009	16.4885	21.6746	18.2295	18.5494	14.6611	18.2786	0.99581	5.55778e-09	up	up_and_full_separation	0.459326	0.0250744	no_change	no_change	0.204426	0.381154	no_change	no_change	-0.2549	0.839606	no_change	no_change	Cluster_1
ENSMUSG00000026437	Cdk18	7.04045	6.86848	9.4444	10.2964	8.41244	8.24327	6.84491	6.25811	7.33521	7.17038	16.4494	21.6764	21.4549	18.9937	19.6436	18.2351	17.6947	14.7194	15.8941	16.6358	1.38657	1.30372e-16	up	up_and_full_separation	-0.158648	0.547553	no_change	no_change	-0.201366	0.386783	no_change	no_change	-0.0427179	0.983589	no_change	no_change	Cluster_1
ENSMUSG00000026447	Pik3c2b	7.69426	6.32219	9.50162	5.26723	7.19633	6.57443	6.25811	8.51969	11.2329	8.14628	10.7005	10.8849	10.9915	11.426	11.0007	9.4444	10.1579	16.8292	11.0359	11.8668	0.759816	1.43813e-05	up	up_and_full_separation	0.187624	0.462447	no_change	no_change	-0.0422414	0.885823	no_change	no_change	-0.229865	0.874681	no_change	no_change	Cluster_1
ENSMUSG00000026457	Adipor1	213.446	207.894	214.267	208.374	210.995	214.042	207.408	206.016	221.209	212.169	378.336	394.441	380.889	294.845	362.127	335.238	371.65	375.326	308.837	347.763	0.775292	5.83241e-13	up	up_and_full_separation	0.0295025	0.881983	no_change	no_change	-0.0217069	0.908761	no_change	no_change	-0.0512095	0.975306	no_change	no_change	Cluster_1
ENSMUSG00000026475	Rgs16	6.68425	7.64496	5.83106	9.22548	7.34644	6.40343	9.11981	9.23465	11.8119	9.14244	41.3289	47.7775	40.7534	29.3554	39.8038	33.8677	44.0281	51.3075	43.2598	43.1158	2.27094	3.82449e-28	up	up_and_full_separation	0.251396	0.419005	no_change	no_change	0.109031	0.745918	no_change	no_change	-0.142365	0.963394	no_change	no_change	Cluster_1
ENSMUSG00000026482	Rgl1	66.8019	58.9652	55.4517	59.842	60.2652	62.2336	73.625	57.5321	61.522	63.7282	89.4378	83.2754	72.0786	74.0846	79.7191	81.6615	102.116	91.9823	88.2117	90.9928	0.666051	7.21974e-10	up	up_and_full_separation	0.184988	0.198482	no_change	no_change	0.220842	0.0985568	no_change	no_change	0.0358546	0.979984	no_change	no_change	Cluster_1
ENSMUSG00000026502	Desi2	60.6743	47.8561	51.2494	58.8281	54.652	48.0717	39.3729	46.4258	41.3378	43.802	108.12	100.145	117.826	83.4113	102.376	84.811	84.8312	112.811	87.9137	92.5917	0.934731	3.48355e-17	up	up_and_full_separation	-0.361152	0.00567573	no_change	no_change	-0.281589	0.0350925	no_change	no_change	0.0795635	0.959826	no_change	no_change	Cluster_1
ENSMUSG00000026514	Cnih3	1.39084	1.61754	2.52608	1.71276	1.81181	1.96527	2.85328	2.40669	1.6688	2.22351	3.36951	5.7304	8.77546	7.16972	6.26127	3.84051	6.83356	5.39061	4.57071	5.15885	1.8206	2.46155e-13	up	up_and_full_separation	0.372479	0.296665	no_change	no_change	-0.227573	0.517309	no_change	no_change	-0.600052	0.596857	no_change	no_change	Cluster_1
ENSMUSG00000026565	Pou2f1	18.0407	22.806	22.4569	23.3541	21.6644	18.2579	24.4081	28.0805	23.797	23.6359	123.169	133.004	119.681	100.674	119.132	102.249	156.67	138.133	110.315	126.842	2.28706	3.96157e-82	up	up_and_full_separation	0.0031871	0.991342	no_change	no_change	-0.161653	0.325053	no_change	no_change	-0.16484	0.874681	no_change	no_change	Cluster_1
ENSMUSG00000026584	Scyl3	27.6191	33.1192	33.9606	29.9693	31.1671	30.9694	35.6036	32.4966	36.1161	33.7964	43.6706	61.522	49.2883	39.8143	48.5738	49.8838	59.295	48.4493	39.4397	49.267	0.818323	2.38309e-14	up	up_and_full_separation	0.19717	0.167461	no_change	no_change	0.0888188	0.582104	no_change	no_change	-0.108351	0.932343	no_change	no_change	Cluster_1
ENSMUSG00000026589	Sec16b	1.30834	1.26403	1.05629	1.25663	1.22132	1.18113	1.27558	1.20133	1.38041	1.25961	3.78523	1.5897	1.61577	2.46583	2.36413	1.88038	1.73649	2.16739	3.67505	2.36483	1.40776	4.87841e-05	up	up_and_full_separation	0.155106	0.792692	no_change	no_change	0.0182159	0.976349	no_change	no_change	-0.13689	0.977869	no_change	no_change	Cluster_1
ENSMUSG00000026627	Tmem206	16.7817	16.4494	18.3618	22.3978	18.4977	15.0691	12.8306	18.1454	19.3793	16.3561	64.1318	57.3518	53.7389	43.9816	54.801	41.9211	52.4981	47.3955	47.8907	47.4263	1.42951	3.93748e-16	up	up_and_full_separation	-0.205931	0.431679	no_change	no_change	-0.197696	0.426802	no_change	no_change	0.00823519	0.995386	no_change	no_change	Cluster_1
ENSMUSG00000026643	Nmt2	42.4551	45.9757	35.1002	40.9969	41.132	50.1983	49.3025	44.3022	28.4571	43.065	114.952	114.763	115.627	87.3672	108.177	96.6926	93.9917	114.051	74.838	94.8932	1.57494	1.73883e-34	up	up_and_full_separation	0.0819086	0.709363	no_change	no_change	-0.140604	0.451167	no_change	no_change	-0.222512	0.80278	no_change	no_change	Cluster_1
ENSMUSG00000026698	Pigc	36.1161	39.2425	37.4094	44.83	39.3995	41.6357	36.4077	47.437	42.6875	42.042	78.0234	71.7927	68.711	69.6472	72.0436	58.0379	69.736	81.5354	69.1246	69.6085	1.02546	4.85314e-19	up	up_and_full_separation	0.120612	0.489397	no_change	no_change	-0.00170731	0.993947	no_change	no_change	-0.12232	0.924793	no_change	no_change	Cluster_1
ENSMUSG00000026715	Serpinc1	2.69832	4.22169	4.09548	4.71352	3.93225	3.41351	6.62972	5.24666	4.33355	4.90586	27.7191	39.0037	38.4161	22.1119	31.8127	17.0987	35.2842	53.9128	25.0538	32.8374	3.26579	4.77928e-59	up	up_and_full_separation	0.409213	0.141763	no_change	no_change	0.0121444	0.97349	no_change	no_change	-0.397069	0.744357	no_change	no_change	Cluster_1
ENSMUSG00000026737	Pip4k2a	32.4853	25.4224	24.8696	25.9452	27.1807	25.0319	24.4117	23.3687	25.7106	24.6307	51.1694	52.8559	51.1294	32.7486	46.9758	44.7707	45.9926	48.3339	31.4221	42.6298	0.775427	5.53735e-08	up	up_and_full_separation	-0.124299	0.570732	no_change	no_change	-0.073924	0.747602	no_change	no_change	0.0503753	0.978158	no_change	no_change	Cluster_1
ENSMUSG00000026743	Mllt10	29.5721	36.0188	30.3693	36.2554	33.0539	35.3427	35.6311	33.8514	33.0168	34.4605	60.2899	62.6286	54.569	49.2625	56.6875	55.6327	56.8799	66.1281	48.3898	56.7576	1.03579	3.20416e-18	up	up_and_full_separation	0.132419	0.459332	no_change	no_change	0.0333078	0.870593	no_change	no_change	-0.0991111	0.94922	no_change	no_change	Cluster_1
ENSMUSG00000026848	Tor1b	42.515	39.0555	36.3235	36.8218	38.6789	41.4109	42.0616	37.2186	44.5567	41.312	92.6456	76.8425	81.008	76.8069	81.8258	94.8034	79.8129	102.732	89.7698	91.7795	1.34609	9.06227e-35	up	up_and_full_separation	0.188174	0.213158	no_change	no_change	0.209705	0.134707	no_change	no_change	0.0215315	0.986246	no_change	no_change	Cluster_1
ENSMUSG00000026856	Dolpp1	30.6949	25.699	30.0443	31.0507	29.3722	32.1981	27.286	28.5892	35.7778	30.9628	54.8612	47.0068	53.9474	57.9794	53.4487	51.5101	38.701	51.8072	48.3605	47.5947	0.702438	1.80176e-10	up	up_and_full_separation	0.0316776	0.876457	no_change	no_change	-0.172075	0.231042	no_change	no_change	-0.203753	0.76059	no_change	no_change	Cluster_1
ENSMUSG00000026885	Ttll11	7.53621	6.09721	4.16227	5.64242	5.85953	6.09	6.9774	4.70128	6.2068	5.99387	21.2078	22.648	17.9445	14.3714	19.0429	18.1071	16.988	8.98386	12.4098	14.1222	1.63237	3.13747e-21	up	up_and_full_separation	0.0325819	0.9248	no_change	no_change	-0.424488	0.0396764	no_change	no_change	-0.45707	0.538616	no_change	no_change	Cluster_1
ENSMUSG00000026918	Brd3	95.5143	107.055	97.5749	111.228	102.843	116.251	101.371	117.514	112.777	111.978	240.699	249.54	242.275	249.297	245.453	271.131	242.553	316.755	289.848	280.072	1.49845	3.40068e-43	up	up_and_full_separation	0.205856	0.161206	no_change	no_change	0.17371	0.234574	no_change	no_change	-0.0321459	0.981413	no_change	no_change	Cluster_1
ENSMUSG00000026932	Nacc2	205.622	205.426	209.741	232.855	213.411	191.606	178.754	205.75	239.986	204.024	528.846	542.21	488.202	451.614	502.718	452.545	567.587	532.348	415.17	491.912	1.46462	7.03555e-40	up	up_and_full_separation	-0.0232879	0.913368	no_change	no_change	-0.127146	0.427773	no_change	no_change	-0.103858	0.941545	no_change	no_change	Cluster_1
ENSMUSG00000026933	Camsap1	42.4217	44.6867	45.3728	42.2268	43.677	35.2622	42.4632	33.1679	46.2507	39.286	70.8801	84.4176	74.4358	56.0767	71.4526	73.87	82.5756	67.859	64.4432	72.1869	0.834686	2.66472e-14	up	up_and_full_separation	-0.147416	0.348503	no_change	no_change	-0.101778	0.527817	no_change	no_change	0.0456377	0.977653	no_change	no_change	Cluster_1
ENSMUSG00000026970	Rbms1	80.1256	89.696	80.078	84.9942	83.7235	113.207	106.269	90.4468	86.1605	99.0209	312.559	313.085	300.459	237.577	290.92	311.105	329.282	377.709	279.011	324.277	1.95131	1.77247e-80	up	up_and_full_separation	0.268026	0.0396961	no_change	no_change	0.199144	0.134846	no_change	no_change	-0.0688816	0.967906	no_change	no_change	Cluster_1
ENSMUSG00000026972	Arrdc1	35.4127	48.8283	58.6114	53.1364	48.9972	45.9179	45.5489	47.9329	47.6605	46.765	91.5108	113.761	91.5306	90.9408	96.9358	107.942	77.5735	92.7959	93.5452	92.9642	0.819984	5.56648e-07	up	up_and_full_separation	-0.116898	0.652111	no_change	no_change	-0.0692949	0.794702	no_change	no_change	0.0476027	0.981413	no_change	no_change	Cluster_1
ENSMUSG00000026987	Baz2b	58.2077	100.305	99.6134	83.4568	85.3957	89.4778	100.008	94.0806	93.4956	94.2655	140.598	202.702	168.564	151.892	165.939	232.156	188.552	207.517	153.219	195.361	1.07155	3.35327e-12	up	up_and_full_separation	0.164356	0.473542	no_change	no_change	0.130682	0.56984	no_change	no_change	-0.0336742	0.985198	no_change	no_change	Cluster_1
ENSMUSG00000027075	Slc43a1	7.79103	12.0705	11.4877	9.25312	10.1506	12.9895	12.7729	14.2567	13.1862	13.3013	26.8476	27.2897	24.7562	19.4226	24.579	23.2815	24.5125	26.2432	26.7976	25.2087	1.39068	1.5895e-22	up	up_and_full_separation	0.439875	0.0103329	no_change	no_change	0.0867566	0.699452	no_change	no_change	-0.353118	0.582526	no_change	no_change	Cluster_1
ENSMUSG00000027160	Ccdc34	22.0603	20.784	18.3233	23.4186	21.1466	22.9411	20.7875	18.2594	19.2626	20.3127	40.5732	35.0666	38.5642	38.8512	38.2638	42.0015	37.5103	55.2917	47.1594	45.4907	0.73679	2.63417e-08	up	up_and_full_separation	-0.0825658	0.707355	no_change	no_change	0.240748	0.144867	no_change	no_change	0.323314	0.579713	no_change	no_change	Cluster_1
ENSMUSG00000027186	Elf5	0.240943	0.185365	0.537958	0.465088	0.357338	0.0508428	0.596007	1.02313	0.596007	0.566496	0.842256	0.941604	0.731884	1.13738	0.913281	0.507042	1.15406	1.44504	0.955646	1.01545	1.21063	0.0232199	up	up_and_full_separation	0.405666	0.613388	no_change	no_change	0.17552	0.815438	no_change	no_change	-0.230146	0.975306	no_change	no_change	Cluster_1
ENSMUSG00000027221	Chst1	33.6954	28.1668	36.448	51.6289	37.4848	33.0677	44.1684	46.9408	72.3179	49.1237	145.634	131.34	130.119	148.697	138.947	128.364	175.017	149.419	191.855	161.164	1.78675	1.24707e-26	up	up_and_full_separation	0.347756	0.113217	no_change	no_change	0.203039	0.389157	no_change	no_change	-0.144717	0.946905	no_change	no_change	Cluster_1
ENSMUSG00000027300	Ubox5	20.4673	23.9247	29.1749	28.1026	25.4174	20.784	26.5977	27.7095	31.1554	26.5617	45.3332	46.2745	51.3896	37.3998	45.0993	32.9991	47.3701	32.7431	39.7846	38.2242	0.912006	1.42935e-10	up	up_and_full_separation	0.107644	0.634324	no_change	no_change	-0.19681	0.303138	no_change	no_change	-0.304454	0.685012	no_change	no_change	Cluster_1
ENSMUSG00000027304	Rtf1	37.9375	39.0091	35.458	40.7071	38.2779	42.3732	45.7807	40.5084	34.3849	40.7618	85.4773	99.4553	101.556	117.514	101.001	132.837	111.395	188.308	126.196	139.684	1.66045	3.92229e-23	up	up_and_full_separation	0.176561	0.488449	no_change	no_change	0.493297	0.0124073	no_change	no_change	0.316737	0.759175	no_change	no_change	Cluster_1
ENSMUSG00000027309	4930402H24Rik	47.2277	39.7867	38.9457	42.1689	42.0323	45.7322	33.4468	45.9926	40.85	41.5054	91.9823	82.5267	72.5458	65.1513	78.0515	82.5974	72.8201	76.1541	75.8925	76.866	1.119	5.85016e-24	up	up_and_full_separation	0.0404872	0.839523	no_change	no_change	-0.0609505	0.737767	no_change	no_change	-0.101438	0.942285	no_change	no_change	Cluster_1
ENSMUSG00000027313	Chac1	1.81034	2.46244	2.05718	1.95387	2.07096	1.11167	0.903004	1.20133	1.76569	1.24543	4.21992	4.90735	7.46259	6.25431	5.71104	3.24117	3.68251	4.46982	5.4916	4.22128	1.35144	2.09207e-08	up	up_and_full_separation	-0.883308	0.00262768	down	down_and_full_separation	-0.449943	0.126299	no_change	no_change	0.433365	0.784643	no_change	no_change	Cluster_1
ENSMUSG00000027327	1700037H04Rik	37.8833	36.5824	34.5082	34.7022	35.9191	37.6852	37.2856	29.0115	33.5784	34.3902	81.5879	67.5183	67.5183	84.2742	75.2247	53.3226	61.5854	68.1094	69.9626	63.245	0.950313	2.58423e-18	up	up_and_full_separation	-0.142613	0.369944	no_change	no_change	-0.252451	0.0582486	no_change	no_change	-0.109837	0.933937	no_change	no_change	Cluster_1
ENSMUSG00000027349	Fam98b	6.65087	6.91267	9.68535	6.43455	7.42086	10.0038	9.55613	8.64318	6.41269	8.65396	14.5239	12.5792	17.5035	19.6967	16.0758	13.1266	17.1459	22.3552	17.6535	17.5703	0.855927	2.15041e-05	up	up_and_full_separation	0.129331	0.692217	no_change	no_change	0.113541	0.714738	no_change	no_change	-0.0157907	0.994334	no_change	no_change	Cluster_1
ENSMUSG00000027381	Bcl2l11	32.8927	46.0135	41.0531	27.242	36.8003	27.1798	34.1212	37.3998	30.4111	32.278	76.5482	116.062	110.052	50.9757	88.4093	46.574	91.4815	67.6762	52.6386	64.5926	1.51516	5.44018e-31	up	up_and_full_separation	-0.0726303	0.74895	no_change	no_change	-0.407981	0.00779173	no_change	no_change	-0.335351	0.568054	no_change	no_change	Cluster_1
ENSMUSG00000027394	Ttl	7.83646	8.37808	7.09644	6.16776	7.36968	5.6514	6.35921	6.43077	6.95507	6.34911	14.4975	12.9059	10.8035	8.42419	11.6578	12.4336	12.443	15.4812	9.34284	12.4252	0.873294	5.38235e-07	up	up_and_full_separation	-0.121717	0.665282	no_change	no_change	0.129215	0.618336	no_change	no_change	0.250932	0.848404	no_change	no_change	Cluster_1
ENSMUSG00000027427	Polr3f	33.2713	39.295	29.2979	32.0461	33.4776	33.968	33.1767	38.4595	27.7999	33.351	57.8848	66.0971	53.8264	40.0641	54.4681	46.6123	64.7365	53.2617	39.9089	51.1299	0.830514	1.41303e-14	up	up_and_full_separation	0.0233076	0.909231	no_change	no_change	-0.0363971	0.84089	no_change	no_change	-0.0597047	0.974098	no_change	no_change	Cluster_1
ENSMUSG00000027478	Dnmt3b	4.22883	4.08706	6.04403	4.59037	4.73757	3.6011	3.68438	4.28588	4.58467	4.03901	17.1869	19.3159	15.5654	19.8198	17.972	20.9789	12.8306	14.848	18.1822	16.7099	2.09907	1.12096e-34	up	up_and_full_separation	-0.187179	0.493076	no_change	no_change	-0.0677473	0.80825	no_change	no_change	0.119431	0.963243	no_change	no_change	Cluster_1
ENSMUSG00000027510	Rbm38	2.44326	2.96858	3.74101	2.6842	2.95926	5.58692	6.30416	3.25013	5.75761	5.22471	16.0241	11.2842	12.4747	12.7087	13.1229	12.2792	14.9342	14.5146	17.728	14.864	1.88301	8.14193e-19	up	up_and_full_separation	0.803539	0.00111053	up	no_change	0.160815	0.606895	no_change	no_change	-0.642724	0.395261	no_change	no_change	Cluster_1
ENSMUSG00000027519	Rab22a	53.3599	47.8086	50.5134	46.1585	49.4601	55.1898	52.9467	60.5328	57.7225	56.598	208.813	218.046	194.379	130.648	187.971	182.483	238.423	186.462	144.498	187.967	2.08841	5.77709e-90	up	up_and_full_separation	0.250872	0.0629086	no_change	no_change	-0.0706704	0.669478	no_change	no_change	-0.321542	0.404473	no_change	no_change	Cluster_1
ENSMUSG00000027534	Snx16	33.0712	25.852	20.3842	24.7485	26.014	42.1147	31.483	37.0219	23.6639	33.5709	120.238	102.249	112.777	65.2098	100.118	138.663	120.238	136.813	97.0817	123.199	1.72705	2.35478e-52	up	up_and_full_separation	0.280892	0.0544963	no_change	no_change	0.327792	0.0144176	no_change	no_change	0.0468998	0.977869	no_change	no_change	Cluster_1
ENSMUSG00000027536	Chmp4c	33.3178	40.0508	35.7065	32.2693	35.3361	30.6774	35.3746	37.2674	34.4457	34.4413	57.5843	59.8277	64.6207	47.4258	57.3646	52.5295	55.4112	62.4151	55.8905	56.5616	0.937298	6.47069e-20	up	up_and_full_separation	0.0122747	0.952545	no_change	no_change	-0.0324708	0.852905	no_change	no_change	-0.0447456	0.977653	no_change	no_change	Cluster_1
ENSMUSG00000027540	Ptpn1	50.6042	49.7064	57.8042	51.2314	52.3365	75.1705	63.7221	53.9535	71.5777	66.106	91.7275	83.15	89.8367	91.2486	88.9907	113.652	104.289	93.0533	107.507	104.625	0.950507	5.93973e-25	up	up_and_full_separation	0.399311	0.000108494	no_change	no_change	0.2708	0.0125268	no_change	no_change	-0.12851	0.867169	no_change	no_change	Cluster_1
ENSMUSG00000027562	Car2	194.379	220.584	234.849	272.644	230.614	179.181	222.52	284.705	279.562	241.492	381.677	399.414	461.964	449.244	423.075	301.391	325.548	574.776	488.202	422.479	0.80672	1.29151e-10	up	up_and_full_separation	0.0252833	0.914442	no_change	no_change	-0.0460024	0.825368	no_change	no_change	-0.0712857	0.974058	no_change	no_change	Cluster_1
ENSMUSG00000027569	Mrgbp	20.7165	34.0861	32.6293	40.1803	31.9031	39.2329	38.7862	38.8179	38.2506	38.7719	68.3591	78.4498	64.1392	52.2714	65.8049	80.1494	74.3831	96.2616	68.1876	79.7454	0.990255	1.22803e-07	up	up_and_full_separation	0.271001	0.291568	no_change	no_change	0.33104	0.159754	no_change	no_change	0.060039	0.980114	no_change	no_change	Cluster_1
ENSMUSG00000027776	Il12a	0.284757	0.211863	0.177008	0.211863	0.221373	0.255718	0.465088	0.0934496	0.567795	0.345513	1.10754	1.55026	2.6344	1.44863	1.68521	0.662091	1.98027	2.30831	1.06022	1.50273	2.736	7.37965e-07	up	up_and_full_separation	0.541346	0.532218	no_change	no_change	-0.17915	0.817596	no_change	no_change	-0.720496	0.866793	no_change	no_change	Cluster_1
ENSMUSG00000027806	Tsc22d2	36.0038	31.2755	26.4403	26.6607	30.0951	37.9545	40.7275	37.1346	33.7205	37.3843	76.7281	73.9946	67.2969	42.0015	65.0053	65.3802	87.2291	74.5929	49.4303	69.1581	1.07112	3.1073e-19	up	up_and_full_separation	0.269984	0.0779247	no_change	no_change	-0.0757638	0.687662	no_change	no_change	-0.345748	0.447681	no_change	no_change	Cluster_1
ENSMUSG00000027852	Nras	142.207	141.231	121.515	139.054	136.002	113.171	122.236	126.873	101.976	116.064	439.109	405.131	367.374	256.614	367.057	324.111	335.238	397.084	250.032	326.616	1.5838	2.0788e-54	up	up_and_full_separation	-0.191632	0.166696	no_change	no_change	-0.134837	0.347717	no_change	no_change	0.056795	0.974098	no_change	no_change	Cluster_1
ENSMUSG00000027859	Ngf	1.49072	1.09345	1.29307	1.37253	1.31244	1.18339	1.21643	1.30834	0.666128	1.09357	3.58517	2.75797	3.49105	3.96578	3.44999	1.35991	2.80878	4.67174	1.47999	2.58011	1.45249	6.04344e-05	up	up_and_full_separation	-0.329532	0.554516	no_change	no_change	-0.505847	0.276331	no_change	no_change	-0.176315	0.975192	no_change	no_change	Cluster_1
ENSMUSG00000027900	Dram2	63.6654	63.0217	49.1739	64.0195	59.9702	54.1866	52.5683	66.3202	39.6863	53.1904	121.316	131.662	125.35	86.315	116.161	97.0269	115.424	154.018	94.4681	115.234	0.658975	1.16429e-08	up	up_and_full_separation	-0.23716	0.108872	no_change	no_change	-0.14873	0.342791	no_change	no_change	0.0884293	0.954863	no_change	no_change	Cluster_1
ENSMUSG00000027907	S100a11	112.473	109.906	112.642	104.488	109.877	131.1	137.273	113.097	97.116	119.647	293.523	204.2	230.999	268.53	249.313	216.997	257.183	249.297	232.367	238.961	1.53829	1.30748e-67	up	up_and_full_separation	0.121431	0.349441	no_change	no_change	-0.0362606	0.809644	no_change	no_change	-0.157692	0.794454	no_change	no_change	Cluster_1
ENSMUSG00000027936	Crtc2	41.6579	38.2358	40.2457	48.2697	42.1023	49.9949	43.1547	45.9302	50.2457	47.3314	77.3114	80.2017	70.0931	66.1409	73.4368	81.6969	78.5933	67.4023	61.611	72.3259	0.720751	2.09144e-07	up	up_and_full_separation	0.145651	0.476514	no_change	no_change	0.00214153	0.993528	no_change	no_change	-0.143509	0.925384	no_change	no_change	Cluster_1
ENSMUSG00000027954	Efna1	74.299	83.5008	90.5134	96.6123	86.2314	74.9724	94.0174	109.348	91.6792	92.5042	216.798	228.466	247.962	231.643	231.217	176.823	218.771	226.477	194.543	204.154	1.30974	1.09593e-28	up	up_and_full_separation	0.0379253	0.860991	no_change	no_change	-0.216851	0.15519	no_change	no_change	-0.254777	0.689636	no_change	no_change	Cluster_1
ENSMUSG00000028030	Tbck	6.65498	8.40904	7.63754	5.53732	7.05972	6.48436	8.21781	7.57623	6.37945	7.16446	8.80873	9.84049	9.65755	9.4812	9.44699	12.3594	11.4185	11.6722	8.83085	11.0702	0.628875	0.000214107	up	up_and_full_separation	0.0709526	0.804075	no_change	no_change	0.178923	0.440817	no_change	no_change	0.10797	0.967369	no_change	no_change	Cluster_1
ENSMUSG00000028040	Efna4	13.5299	16.2752	20.5401	17.0449	16.8475	12.4098	15.9208	15.1802	15.5106	14.7554	24.8355	23.1114	33.9312	31.1641	28.2606	21.2344	25.7184	26.7074	28.6614	25.5804	0.59062	2.97719e-07	up	up_and_full_separation	-0.23305	0.118559	no_change	no_change	-0.150462	0.329214	no_change	no_change	0.0825883	0.959539	no_change	no_change	Cluster_1
ENSMUSG00000028042	Zbtb7b	11.3707	11.8187	12.3367	12.2642	11.9476	7.59113	6.66391	9.55105	11.5945	8.85016	31.2242	35.8774	41.427	36.7517	36.3201	22.1178	30.3129	35.3746	39.1904	31.7489	1.71331	4.79689e-34	up	up_and_full_separation	-0.360055	0.0496833	no_change	no_change	-0.196286	0.304743	no_change	no_change	0.163769	0.917244	no_change	no_change	Cluster_1
ENSMUSG00000028086	Fbxw7	24.8932	23.2059	17.9313	19.268	21.3246	35.4982	31.7045	23.2481	21.6764	28.0318	56.1769	59.4951	45.9046	37.523	49.7749	56.1496	62.7377	56.0364	42.016	54.235	1.41385	2.08304e-36	up	up_and_full_separation	0.450543	0.000471673	no_change	no_change	0.198917	0.17012	no_change	no_change	-0.251626	0.666854	no_change	no_change	Cluster_1
ENSMUSG00000028098	Rnf115	83.3479	83.5879	70.1746	86.904	81.0036	97.2697	89.1959	83.5392	71.0586	85.2659	199.53	202.123	198.842	144.936	186.358	190.496	232.156	214.042	138.766	193.865	1.02899	5.92714e-19	up	up_and_full_separation	0.0046666	0.985575	no_change	no_change	0.0894619	0.614396	no_change	no_change	0.0847953	0.959539	no_change	no_change	Cluster_1
ENSMUSG00000028132	Tmem56	24.1953	20.7875	20.8869	24.4668	22.5841	23.7613	22.7673	30.2173	25.5311	25.5693	31.5128	39.7846	42.1946	24.8139	34.5765	31.0507	45.9476	56.3623	23.8489	39.3024	0.726648	7.75429e-06	up	up_and_full_separation	0.188231	0.41832	no_change	no_change	0.0883307	0.730199	no_change	no_change	-0.0999005	0.970048	no_change	no_change	Cluster_1
ENSMUSG00000028152	Tspan5	108.594	98.5318	101.556	106.354	103.759	96.9729	98.7478	120.136	120.967	109.206	193.711	173.971	167.912	120.184	163.945	182.411	240.286	205.847	189.971	204.628	0.858063	2.06672e-12	up	up_and_full_separation	0.139065	0.439166	no_change	no_change	0.256725	0.0895465	no_change	no_change	0.11766	0.937405	no_change	no_change	Cluster_1
ENSMUSG00000028211	Trp53inp1	49.5423	56.6992	44.4237	52.6761	50.8353	49.3613	57.6253	57.2848	56.0616	55.0833	135.805	209.621	203.028	83.5183	157.993	128.588	199.177	187.755	106.136	155.414	1.70426	1.66901e-30	up	up_and_full_separation	0.164145	0.46602	no_change	no_change	-0.0462138	0.856443	no_change	no_change	-0.210359	0.865003	no_change	no_change	Cluster_1
ENSMUSG00000028233	Tgs1	35.7501	37.9737	38.263	32.4705	36.1143	40.9198	43.2226	44.6344	41.7663	42.6358	110.755	143.533	133.359	101.705	122.338	118.016	143.321	180.47	133.564	143.843	1.91654	3.33787e-72	up	up_and_full_separation	0.276488	0.0422746	no_change	no_change	0.269656	0.0388341	no_change	no_change	-0.00683235	0.995278	no_change	no_change	Cluster_1
ENSMUSG00000028247	Coq3	12.4908	13.9075	17.0655	15.4586	14.7306	13.2365	12.4785	17.4151	12.0466	13.7942	23.5974	30.2488	30.2488	24.2657	27.0902	26.1067	27.1102	38.4054	27.2105	29.7082	0.72333	2.54665e-10	up	up_and_full_separation	-0.147403	0.37821	no_change	no_change	0.159325	0.29228	no_change	no_change	0.306728	0.511368	no_change	no_change	Cluster_1
ENSMUSG00000028248	Pnisr	92.5563	108.089	66.3377	100.145	91.7821	144.498	116.357	87.8436	90.5134	109.803	238.186	199.656	116.827	109.31	165.995	341.598	191.533	182.241	112.436	206.952	0.9524	8.09877e-08	up	up_and_full_separation	0.256152	0.292531	no_change	no_change	0.357889	0.101321	no_change	no_change	0.101736	0.97313	no_change	no_change	Cluster_1
ENSMUSG00000028278	Rragd	24.9011	27.3502	25.9212	27.5817	26.4386	22.6404	28.8872	24.6534	28.5275	26.1771	37.8485	46.121	42.534	29.7652	39.0672	28.2732	42.4713	36.0038	29.6805	34.1072	0.809695	6.32723e-14	up	up_and_full_separation	0.0765533	0.663413	no_change	no_change	-0.164498	0.252031	no_change	no_change	-0.241051	0.659478	no_change	no_change	Cluster_1
ENSMUSG00000028289	Epha7	246.741	267.594	347.157	283.195	286.172	263.57	317.204	307.197	312.559	300.133	461.964	537.365	536.092	374.4	477.455	483.163	614.337	511.085	437.367	511.488	0.91297	2.66324e-17	up	up_and_full_separation	0.111415	0.493293	no_change	no_change	0.0186347	0.922019	no_change	no_change	-0.0927803	0.946905	no_change	no_change	Cluster_1
ENSMUSG00000028300	C9orf72	37.1731	37.9869	33.6228	41.9882	37.6928	23.5424	32.7597	36.7203	28.8358	30.4646	76.9521	82.1659	86.1279	66.1732	77.8548	58.5614	74.0205	79.1129	57.9997	67.4236	1.02103	2.55507e-18	up	up_and_full_separation	-0.351479	0.0126651	no_change	no_change	-0.170971	0.278229	no_change	no_change	0.180508	0.836241	no_change	no_change	Cluster_1
ENSMUSG00000028358	Zfp618	38.6622	47.3062	48.5501	41.4707	43.9973	37.6453	39.9741	32.951	41.0531	37.9059	135.358	124.88	118.32	109.801	122.09	133.834	145.332	120.412	99.7005	124.82	1.54245	3.96342e-41	up	up_and_full_separation	-0.231448	0.133348	no_change	no_change	-0.121294	0.470677	no_change	no_change	0.110154	0.940491	no_change	no_change	Cluster_1
ENSMUSG00000028385	Snx30	12.1608	17.6986	13.5407	11.9328	13.8332	15.1856	16.7539	14.3699	18.7445	16.2635	32.716	30.3693	25.6475	28.5275	29.3151	29.7652	35.6958	37.8208	28.1121	32.8485	1.27216	3.94939e-19	up	up_and_full_separation	0.306908	0.0981316	no_change	no_change	0.0840439	0.710688	no_change	no_change	-0.222864	0.828957	no_change	no_change	Cluster_1
ENSMUSG00000028517	Plpp3	417.491	417.491	352.894	422.416	402.573	378.832	389.827	343.526	399.414	377.9	899.745	922.034	681.68	628.419	782.969	720.653	940.832	730.32	667.681	764.871	1.01535	1.12534e-15	up	up_and_full_separation	-0.05775	0.792692	no_change	no_change	0.00646364	0.978529	no_change	no_change	0.0642137	0.975192	no_change	no_change	Cluster_1
ENSMUSG00000028527	Ak4	8.27321	7.1879	7.80949	11.0912	8.59045	8.02272	9.6283	7.45113	9.79077	8.72323	55.0342	39.0091	44.9556	33.5881	43.1467	37.3427	30.3845	33.4468	26.5826	31.9392	2.50303	2.91506e-52	up	up_and_full_separation	0.127814	0.643714	no_change	no_change	-0.383623	0.0569449	no_change	no_change	-0.511436	0.396854	no_change	no_change	Cluster_1
ENSMUSG00000028536	2610528J11Rik	5.94332	7.48286	8.2162	8.03226	7.41866	4.19237	7.58921	9.17374	7.15336	7.02717	16.7346	22.1046	23.9502	23.0415	21.4577	11.0559	20.6005	21.9641	18.7445	18.0912	1.50607	4.18548e-24	up	up_and_full_separation	-0.142425	0.549703	no_change	no_change	-0.279617	0.134733	no_change	no_change	-0.137192	0.942285	no_change	no_change	Cluster_1
ENSMUSG00000028601	Echdc2	14.2229	17.0151	17.0031	17.4397	16.4202	13.6057	9.52525	16.0458	14.1764	13.3383	29.5932	27.5315	31.3264	31.5128	29.991	26.1117	28.2057	28.2901	28.3661	27.7434	0.748233	1.04381e-07	up	up_and_full_separation	-0.363473	0.0349697	no_change	no_change	-0.127939	0.528773	no_change	no_change	0.235534	0.805802	no_change	no_change	Cluster_1
ENSMUSG00000028607	Cpt2	42.8629	48.2697	53.7871	46.8993	47.9547	36.9701	29.3819	39.6208	39.9199	36.4732	78.5674	78.1072	84.0767	96.8312	84.3956	67.9924	77.7402	54.4128	80.8841	70.2574	0.663852	3.34456e-07	up	up_and_full_separation	-0.452304	0.00209336	no_change	no_change	-0.24735	0.12536	no_change	no_change	0.204954	0.819732	no_change	no_change	Cluster_1
ENSMUSG00000028630	Dyrk2	50.8197	52.1063	55.7595	53.2044	52.9725	48.2364	57.8237	43.9028	55.0901	51.2633	135.476	164.852	145	124.203	142.383	101.14	138.133	90.0128	93.1692	105.614	1.67339	1.13704e-59	up	up_and_full_separation	0.00587816	0.979316	no_change	no_change	-0.461379	5.20844e-05	no_change	no_change	-0.467257	0.0779749	no_change	no_change	Cluster_1
ENSMUSG00000028670	Lypla2	65.769	63.2852	66.524	64.756	65.0836	68.3115	57.1779	60.0599	79.172	66.1803	111.433	110.536	106.493	143.486	117.987	110.163	94.9697	112.995	146.731	116.215	0.640995	1.58415e-13	up	up_and_full_separation	-0.00844887	0.960591	no_change	no_change	-0.0596145	0.658488	no_change	no_change	-0.0511656	0.97313	no_change	no_change	Cluster_1
ENSMUSG00000028671	Gale	15.5195	19.0491	20.2155	17.8151	18.1498	27.7534	22.8697	21.5842	23.7613	23.9922	31.1872	35.6095	37.3697	38.8585	35.7562	40.0446	38.6422	48.8224	37.5511	41.2651	0.829219	2.36763e-10	up	up_and_full_separation	0.355458	0.0244139	no_change	no_change	0.205715	0.224013	no_change	no_change	-0.149743	0.917244	no_change	no_change	Cluster_1
ENSMUSG00000028681	Ptch2	5.19362	6.00578	6.57949	6.85951	6.1596	3.9421	6.26209	5.09369	7.56747	5.71634	10.8981	12.0426	11.0912	7.8807	10.4782	7.86183	14.7719	11.0102	10.5316	11.0439	0.910832	2.29675e-06	up	up_and_full_separation	-0.0665026	0.845021	no_change	no_change	0.0454998	0.889523	no_change	no_change	0.112002	0.97313	no_change	no_change	Cluster_1
ENSMUSG00000028687	Mutyh	2.60472	1.87832	2.47289	2.26003	2.30399	2.15965	2.87641	2.69307	2.70639	2.60888	4.42029	4.95939	3.86212	2.81809	4.01497	5.38563	4.95939	5.31728	4.64914	5.07786	0.740287	0.00393533	up	up_and_full_separation	0.143006	0.729522	no_change	no_change	0.317214	0.32957	no_change	no_change	0.174208	0.959539	no_change	no_change	Cluster_1
ENSMUSG00000028709	Mob3c	7.77223	13.4837	12.3388	13.928	11.8807	10.6258	11.8399	14.1601	17.2402	13.4665	33.558	36.7517	57.6387	36.5361	41.1211	30.9694	49.4814	53.2369	44.231	44.4797	1.69048	1.65988e-25	up	up_and_full_separation	0.199006	0.413021	no_change	no_change	0.151522	0.524049	no_change	no_change	-0.0474834	0.981413	no_change	no_change	Cluster_1
ENSMUSG00000028710	Atpaf1	11.5325	14.0226	11.6126	12.5078	12.4189	10.4777	11.0525	11.0744	13.0916	11.424	27.0017	31.8725	30.6895	31.1136	30.1693	21.9344	32.6257	36.1764	32.2179	30.7386	1.11334	7.17925e-16	up	up_and_full_separation	-0.166059	0.423499	no_change	no_change	0.0513758	0.821089	no_change	no_change	0.217434	0.827914	no_change	no_change	Cluster_1
ENSMUSG00000028797	Tmem234	107.055	137.166	120.76	117.657	120.66	112.349	118.901	119.882	114.212	116.336	231.643	213.255	208.374	206.148	214.855	202.527	188.197	264.099	194.137	212.24	0.716752	1.03076e-08	up	up_and_full_separation	-0.0981207	0.61665	no_change	no_change	-0.0554973	0.786122	no_change	no_change	0.0426234	0.978868	no_change	no_change	Cluster_1
ENSMUSG00000028799	Zfp362	63.006	69.5437	63.6654	63.3772	64.8981	64.2832	64.4432	60.2545	65.514	63.6237	225.821	213.065	193.218	186.646	204.687	184.062	240.555	278.702	209.621	228.235	1.50086	9.38027e-33	up	up_and_full_separation	-0.0516654	0.819684	no_change	no_change	0.15014	0.401737	no_change	no_change	0.201805	0.825526	no_change	no_change	Cluster_1
ENSMUSG00000028842	Ago3	8.55421	11.9328	8.60218	11.2977	10.0967	11.2457	12.3367	15.5211	12.2826	12.8465	29.4449	26.4832	22.9172	16.1397	23.7462	35.9501	26.672	37.7375	25.879	31.5596	0.895445	4.05815e-07	up	up_and_full_separation	0.21808	0.389705	no_change	no_change	0.152267	0.549555	no_change	no_change	-0.0658133	0.977944	no_change	no_change	Cluster_1
ENSMUSG00000028845	Tekt2	5.15235	9.25844	12.2255	14.2273	10.2159	7.21564	8.89953	9.7517	8.48999	8.58921	17.0117	22.9003	17.192	18.4094	18.8783	22.8675	18.3731	16.7539	14.9342	18.2322	0.779022	0.00317745	up	up_and_full_separation	-0.281755	0.451106	no_change	no_change	-0.0283546	0.950864	no_change	no_change	0.253401	0.931726	no_change	no_change	Cluster_1
ENSMUSG00000028850	Gpatch3	7.67936	9.01951	8.7789	8.86252	8.58507	7.77414	14.7363	7.84767	14.2344	11.1481	14.1601	16.2159	17.3427	19.5211	16.8099	11.9981	16.7619	14.9505	17.5367	15.3118	0.715961	1.63603e-05	up	up_and_full_separation	0.309592	0.147623	no_change	no_change	-0.158741	0.496588	no_change	no_change	-0.468334	0.441163	no_change	no_change	Cluster_1
ENSMUSG00000028886	Eya3	5.48553	7.40308	6.21916	8.09026	6.79951	5.98906	5.82727	5.82425	7.06668	6.17682	15.7075	15.23	15.6326	11.8654	14.6089	16.5825	14.9564	17.7898	17.0031	16.583	1.35509	2.92095e-17	up	up_and_full_separation	-0.0437686	0.88688	no_change	no_change	0.201118	0.357294	no_change	no_change	0.244886	0.838902	no_change	no_change	Cluster_1
ENSMUSG00000028890	Mtf1	47.5268	53.4591	51.0756	46.0733	49.5337	55.3277	50.1304	54.7353	48.798	52.2479	83.0918	86.1279	98.9079	89.0393	89.2917	89.3715	85.852	104.997	86.5771	91.6993	1.00822	5.49924e-20	up	up_and_full_separation	0.126649	0.441866	no_change	no_change	-0.0611077	0.733872	no_change	no_change	-0.187757	0.805802	no_change	no_change	Cluster_1
ENSMUSG00000028893	Sesn2	22.8217	21.3188	35.1461	31.4294	27.679	28.0805	27.1138	23.3488	31.2755	27.4547	94.319	77.1141	101.084	75.851	87.0919	81.6109	71.4032	61.1251	65.69	69.9573	1.65542	9.7829e-27	up	up_and_full_separation	0.0185034	0.952805	no_change	no_change	-0.302005	0.125082	no_change	no_change	-0.320508	0.716377	no_change	no_change	Cluster_1
ENSMUSG00000028955	Vamp3	81.3731	87.9137	71.0186	82.3596	80.6662	76.4525	76.7547	83.0918	66.0472	75.5866	172.98	170.812	166.03	116.279	156.525	144.317	162.712	148.348	124.244	144.905	0.764252	1.767e-14	up	up_and_full_separation	-0.167467	0.216182	no_change	no_change	-0.0822634	0.584148	no_change	no_change	0.0852033	0.946905	no_change	no_change	Cluster_1
ENSMUSG00000028959	Fastk	82.6362	97.1451	95.929	101.976	94.4217	98.2114	92.2973	90.0885	117.405	99.5004	178.398	169.785	153.696	181.669	170.887	179.026	156.549	175.521	177.807	172.226	0.8623	6.3714e-22	up	up_and_full_separation	0.0831839	0.550272	no_change	no_change	0.043935	0.767492	no_change	no_change	-0.0392489	0.977653	no_change	no_change	Cluster_1
ENSMUSG00000028967	Errfi1	44.9556	46.6056	39.4081	42.2678	43.3093	42.7704	40.953	34.6657	34.302	38.1728	91.5306	97.3528	97.1649	94.3416	95.0975	81.815	81.4938	79.2071	62.4151	76.2328	1.06269	1.71372e-26	up	up_and_full_separation	-0.210136	0.110988	no_change	no_change	-0.289996	0.0139705	no_change	no_change	-0.0798597	0.952495	no_change	no_change	Cluster_1
ENSMUSG00000028974	Dffa	18.3215	18.9581	13.5849	16.3334	16.7995	18.336	17.4854	16.3972	15.647	16.9664	74.8262	49.0796	56.1364	57.2637	59.3265	64.9854	45.6037	69.8469	64.1702	61.1515	1.6729	7.57997e-30	up	up_and_full_separation	-0.0221595	0.940494	no_change	no_change	0.0839069	0.725297	no_change	no_change	0.106066	0.959855	no_change	no_change	Cluster_1
ENSMUSG00000028992	Nmnat1	9.44934	10.7878	9.28067	12.6603	10.5445	12.8372	10.9753	11.8822	11.867	11.8904	18.9765	19.0541	20.9398	22.2559	20.3066	20.891	20.5401	22.4604	22.4992	21.5977	0.809739	1.08825e-11	up	up_and_full_separation	0.180993	0.278748	no_change	no_change	0.130374	0.43192	no_change	no_change	-0.050619	0.977653	no_change	no_change	Cluster_1
ENSMUSG00000029009	Mthfr	38.4406	53.1279	52.9891	61.6576	51.5538	61.2162	58.9652	40.8832	76.2406	59.3263	67.4432	80.9401	65.9632	63.7221	69.5171	65.4328	72.8064	65.6818	79.2071	70.782	0.692442	4.06134e-06	up	up_and_full_separation	0.264072	0.175809	no_change	no_change	-0.0168174	0.950466	no_change	no_change	-0.280889	0.744539	no_change	no_change	Cluster_1
ENSMUSG00000029022	Miip	6.03147	10.2329	8.94021	12.8935	9.52451	14.7005	12.2007	9.90652	12.2473	12.2638	37.4991	42.016	20.4653	20.3713	30.0879	50.0315	22.0078	35.2842	27.5063	33.7075	1.43177	0.000237346	up	up_and_full_separation	0.274827	0.649193	no_change	no_change	0.155067	0.802501	no_change	no_change	-0.119761	0.980479	no_change	no_change	Cluster_1
ENSMUSG00000029075	Tnfrsf4	0.470042	0.737156	0.771633	0.325407	0.57606	0.86094	0.306699	0.438702	0.361537	0.49197	0.813117	1.43743	0.801471	0.879611	0.982908	0.815377	0.708238	1.05836	0.647276	0.807312	1.03954	0.0436273	up	up_and_full_separation	-0.0072423	0.994722	no_change	no_change	-0.281806	0.70535	no_change	no_change	-0.274563	0.973391	no_change	no_change	Cluster_1
ENSMUSG00000029111	Nelfa	48.4637	55.4774	56.6646	60.4645	55.2676	56.9882	53.8165	60.0483	57.6253	57.1196	98.6867	87.9495	90.1567	90.1972	91.7475	93.8086	103.477	103.76	103.175	101.055	0.594633	3.96401e-09	up	up_and_full_separation	0.0144927	0.940993	no_change	no_change	0.167137	0.197538	no_change	no_change	0.152644	0.837083	no_change	no_change	Cluster_1
ENSMUSG00000029148	Nrbp1	140.074	138.171	153.219	156.413	146.969	150.264	136.446	157.834	169.558	153.525	303.402	307.197	315.805	282.286	302.172	268.53	291.251	273.522	265.912	274.804	0.887173	2.55491e-14	up	up_and_full_separation	0.0208872	0.926126	no_change	no_change	-0.145975	0.36598	no_change	no_change	-0.166862	0.858335	no_change	no_change	Cluster_1
ENSMUSG00000029149	Krtcap3	6.32219	12.1768	11.8399	12.3273	10.6665	7.93958	9.85162	8.36125	9.03196	8.7961	28.3361	32.602	25.0633	30.9115	29.2283	25.1461	21.5588	26.2002	28.498	25.3508	1.42104	5.42925e-16	up	up_and_full_separation	-0.278981	0.257491	no_change	no_change	-0.239262	0.312166	no_change	no_change	0.0397194	0.985063	no_change	no_change	Cluster_1
ENSMUSG00000029178	Klf3	79.278	95.598	77.8986	87.7306	85.1263	71.6987	106.88	87.4515	92.5563	89.6466	272.016	341.598	247.632	251.998	278.311	219.306	355.669	303.402	251.998	282.594	1.94568	1.19903e-90	up	up_and_full_separation	0.125072	0.385586	no_change	no_change	0.0177489	0.918123	no_change	no_change	-0.107323	0.920206	no_change	no_change	Cluster_1
ENSMUSG00000029186	Pi4k2b	22.7271	33.2637	35.2429	36.4612	31.9237	31.5991	35.1316	31.3325	34.7339	33.1993	48.4533	79.9685	78.9487	61.0496	67.105	53.7499	81.5207	73.0989	58.1783	66.6369	0.971583	3.35991e-13	up	up_and_full_separation	0.0439974	0.855311	no_change	no_change	0.0482765	0.827735	no_change	no_change	0.00427913	0.996315	no_change	no_change	Cluster_1
ENSMUSG00000029196	Tada2b	64.1392	56.6298	51.448	58.8365	57.7634	54.9341	52.1063	48.2787	51.6749	51.7485	114.126	134.468	106.661	70.1853	106.36	94.1951	109.172	75.4144	63.3288	85.5276	0.937862	2.07414e-10	up	up_and_full_separation	-0.121857	0.596879	no_change	no_change	-0.266537	0.154964	no_change	no_change	-0.14468	0.936546	no_change	no_change	Cluster_1
ENSMUSG00000029249	Rest	81.4266	95.3674	116.968	100.508	98.5677	129.259	122.084	122.387	114.519	122.062	173.359	187.405	189.971	209.47	190.051	248.44	210.521	227.039	245.999	233	1.12197	3.18305e-17	up	up_and_full_separation	0.367827	0.0224752	no_change	no_change	0.215525	0.218502	no_change	no_change	-0.152302	0.917244	no_change	no_change	Cluster_1
ENSMUSG00000029267	Mtf2	31.712	55.2596	54.4613	53.5097	48.7356	45.7397	53.9823	56.1496	52.2345	52.0265	150.264	216.997	328.791	159.63	213.921	186.219	206.413	337.172	256.381	246.546	2.09785	1.67567e-42	up	up_and_full_separation	0.135765	0.578773	no_change	no_change	0.185581	0.395354	no_change	no_change	0.0498152	0.980676	no_change	no_change	Cluster_1
ENSMUSG00000029270	Fam69a	126.041	131.909	140.598	149.776	137.081	127.944	135.41	164.852	114.126	135.583	259.031	272.644	282.645	180.294	248.654	175.521	237.793	255.765	142.351	202.857	0.627539	4.45103e-07	up	up_and_full_separation	-0.0881635	0.653831	no_change	no_change	-0.284429	0.0564339	no_change	no_change	-0.196265	0.817246	no_change	no_change	Cluster_1
ENSMUSG00000029321	Slc10a6	0.243203	0.493972	0.255718	0.376847	0.342435	0.220626	0.269751	0.0489737	0.534932	0.268571	0.876208	1.83418	1.30834	2.07196	1.52267	2.12512	2.42363	0.378348	0.461175	1.34707	1.95112	0.00129033	up	up_and_full_separation	-0.282482	0.792473	no_change	no_change	-0.128282	0.893207	no_change	no_change	0.1542	0.983445	no_change	no_change	Cluster_1
ENSMUSG00000029385	Ccng2	83.2754	102.413	110.715	109.172	101.394	77.5735	113.652	108.859	100.843	100.232	214.042	295.352	287.486	150.89	236.943	233.047	283.568	213.446	156.723	221.696	1.34548	7.7118e-23	up	up_and_full_separation	0.00498482	0.98711	no_change	no_change	-0.0357402	0.881444	no_change	no_change	-0.040725	0.981413	no_change	no_change	Cluster_1
ENSMUSG00000029408	Abcb9	25.4832	24.3857	28.7446	25.3292	25.9857	23.6639	23.9502	27.0429	23.9469	24.651	38.8323	40.8705	49.9604	51.5955	45.3147	31.6733	36.4098	44.6791	46.0043	39.6916	0.784957	1.38356e-11	up	up_and_full_separation	-0.044316	0.830809	no_change	no_change	-0.174201	0.256913	no_change	no_change	-0.129885	0.919218	no_change	no_change	Cluster_1
ENSMUSG00000029415	Sdad1	26.2002	27.7534	28.9532	25.6053	27.128	31.7653	29.1609	29.0185	36.7517	31.6741	36.4532	45.4294	42.1998	37.8485	40.4827	40.85	41.5464	42.4495	38.5938	40.8599	0.830485	2.08251e-15	up	up_and_full_separation	0.312077	0.0122863	no_change	no_change	0.0494412	0.774244	no_change	no_change	-0.262636	0.56986	no_change	no_change	Cluster_1
ENSMUSG00000029438	Bcl7a	22.7781	30.6774	25.1756	26.3632	26.2486	18.8459	24.2961	25.0692	24.2603	23.1179	51.2494	59.2621	53.8078	39.9199	51.0598	33.6395	40.7632	58.2334	41.0531	43.4223	1.20267	2.70598e-15	up	up_and_full_separation	-0.0912158	0.724511	no_change	no_change	-0.200268	0.338248	no_change	no_change	-0.109052	0.959778	no_change	no_change	Cluster_1
ENSMUSG00000029454	Mapkapk5	18.5384	22.9172	24.0822	22.9783	22.129	24.2286	25.5958	24.1953	26.672	25.1729	66.1281	61.1719	75.9724	55.3958	64.667	68.0476	69.5222	73.9306	55.1786	66.6697	1.37408	7.31183e-24	up	up_and_full_separation	0.13249	0.532387	no_change	no_change	0.0468802	0.837877	no_change	no_change	-0.0856097	0.971187	no_change	no_change	Cluster_1
ENSMUSG00000029470	P2rx4	63.9543	61.9783	62.1604	62.483	62.644	61.9578	56.1496	73.5877	75.9267	66.9054	98.869	96.9971	100.172	101.266	99.326	106.661	115.197	132.322	126.911	120.273	0.769818	2.17284e-14	up	up_and_full_separation	0.137704	0.337188	no_change	no_change	0.322468	0.00517566	no_change	no_change	0.184764	0.77007	no_change	no_change	Cluster_1
ENSMUSG00000029524	Sirt4	7.37324	8.62097	5.88239	10.2002	8.01921	10.2388	6.91267	6.99596	7.83148	7.99472	17.4151	16.1967	10.4889	14.6054	14.6766	22.7744	10.8386	13.0497	13.9094	15.143	0.706959	0.000934113	up	up_and_full_separation	-0.0597184	0.87512	no_change	no_change	0.0337969	0.924625	no_change	no_change	0.0935153	0.977206	no_change	no_change	Cluster_1
ENSMUSG00000029535	Triap1	26.1117	27.3557	25.3545	21.2078	25.0074	27.4179	27.1798	26.0874	23.3836	26.0172	41.5464	36.759	45.2056	42.1998	41.4277	36.6245	39.1041	53.8078	41.86	42.8491	0.714982	1.36879e-11	up	up_and_full_separation	0.018649	0.928037	no_change	no_change	0.0573258	0.736841	no_change	no_change	0.0386768	0.977981	no_change	no_change	Cluster_1
ENSMUSG00000029545	Acads	31.0769	30.0245	32.7824	31.8372	31.4302	23.546	26.1727	25.2295	29.2805	26.0572	57.9794	58.5195	46.3089	67.3345	57.5356	50.5422	43.9726	56.676	55.0342	51.5562	0.659467	4.28623e-08	up	up_and_full_separation	-0.316277	0.0304154	no_change	no_change	-0.181769	0.247101	no_change	no_change	0.134508	0.91764	no_change	no_change	Cluster_1
ENSMUSG00000029563	Foxp2	35.3598	32.2068	25.008	27.3774	29.988	29.129	36.6031	33.8857	24.8861	31.126	117.917	119.981	80.9634	51.6012	92.6155	90.8666	119.427	91.919	55.4112	89.4059	1.76596	1.75345e-41	up	up_and_full_separation	0.0703766	0.759625	no_change	no_change	-0.0758096	0.723123	no_change	no_change	-0.146186	0.920057	no_change	no_change	Cluster_1
ENSMUSG00000029621	Arpc1a	175.699	178.292	151.989	152.55	164.633	146.066	133.307	140.793	118.962	134.782	352.273	295.642	282.063	238.947	292.231	239.986	235.054	304.728	215.669	248.859	0.729788	4.29291e-10	up	up_and_full_separation	-0.318531	0.0231238	no_change	no_change	-0.248991	0.0836124	no_change	no_change	0.0695403	0.97313	no_change	no_change	Cluster_1
ENSMUSG00000029635	Cdk8	23.5812	26.1951	24.8139	29.1661	25.9391	20.9748	26.6293	23.1867	25.2968	24.0219	92.2402	101.705	93.7427	69.9205	89.4022	76.0076	86.5063	83.4341	70.7785	79.1816	1.87261	1.09611e-81	up	up_and_full_separation	-0.0932287	0.555618	no_change	no_change	-0.117727	0.395273	no_change	no_change	-0.0244984	0.984624	no_change	no_change	Cluster_1
ENSMUSG00000029638	Glcci1	0.636377	1.11906	1.823	1.26027	1.20968	0.999416	1.5094	1.48162	1.12608	1.27913	2.11211	2.73417	2.50416	3.31432	2.66619	2.15812	2.05404	4.39413	4.02466	3.15774	1.63305	3.51821e-07	up	up_and_full_separation	0.169849	0.757295	no_change	no_change	0.138541	0.782717	no_change	no_change	-0.031308	0.993649	no_change	no_change	Cluster_1
ENSMUSG00000029684	Wasl	55.8285	60.2709	58.2134	64.2571	59.6425	57.8658	61.6676	60.812	52.8011	58.2866	93.6832	119.572	117.405	90.632	105.323	84.2987	99.4018	119.932	89.9567	98.3974	0.980398	5.33926e-23	up	up_and_full_separation	-0.000317187	0.999017	no_change	no_change	-0.0440018	0.790691	no_change	no_change	-0.0436846	0.977653	no_change	no_change	Cluster_1
ENSMUSG00000029714	Gigyf1	7.54163	16.1669	18.2259	15.6198	14.3886	16.1761	20.4171	16.6997	27.3925	20.1713	120.184	141.303	125.378	115.069	125.484	136.55	147.045	185.029	178.64	161.816	3.43748	2.08334e-104	up	up_and_full_separation	0.605398	0.00120152	up	no_change	0.334209	0.0940071	no_change	no_change	-0.271189	0.807667	no_change	no_change	Cluster_1
ENSMUSG00000029755	Dlx5	7.23194	8.70102	8.38759	14.0092	9.58243	6.64757	8.86252	15.8554	11.7046	10.7675	31.0913	25.8313	37.1068	41.2578	33.8218	28.4613	25.3347	64.0323	32.8151	37.6608	1.70148	2.98343e-14	up	up_and_full_separation	0.0631313	0.879801	no_change	no_change	0.108791	0.765537	no_change	no_change	0.0456598	0.985874	no_change	no_change	Cluster_1
ENSMUSG00000029814	Igf2bp3	24.7673	27.8808	25.9452	26.8623	26.3639	46.4258	44.83	35.6663	31.8372	39.6898	90.2899	96.8951	99.749	74.6083	90.3856	114.126	113.761	121.895	93.3074	110.772	1.98899	8.48616e-65	up	up_and_full_separation	0.65096	4.45538e-07	up	up_and_full_separation	0.348638	0.0116655	no_change	no_change	-0.302322	0.563766	no_change	no_change	Cluster_1
ENSMUSG00000029844	Hoxa1	0.150687	0.0394238	0.110062	0.143507	0.11092	0.163621	0.167148	0.067916	0.0861991	0.121221	2.80313	0.999416	2.53753	0.794968	1.78376	0.4021	1.77351	2.81809	2.43992	1.85841	3.32745	7.09819e-05	up	up_and_full_separation	0.428566	0.770647	no_change	no_change	0.112873	0.914797	no_change	no_change	-0.315692	0.977653	no_change	no_change	Cluster_1
ENSMUSG00000029913	Prdm5	8.60218	11.6865	13.952	13.2785	11.8798	11.2094	10.7929	13.85	16.3705	13.0557	19.112	17.7154	19.482	20.9789	19.3221	20.5863	21.0651	22.2353	22.7271	21.6534	0.803091	3.5987e-08	up	up_and_full_separation	0.157004	0.467015	no_change	no_change	0.207329	0.279323	no_change	no_change	0.0503251	0.978504	no_change	no_change	Cluster_1
ENSMUSG00000030045	Mrpl19	29.3338	30.8928	29.0007	27.5838	29.2028	31.6085	28.286	31.5093	27.286	29.6725	47.2703	39.1296	48.4169	47.9602	45.6942	42.8405	41.4364	51.0933	57.2848	48.1637	0.902216	6.27547e-10	up	up_and_full_separation	0.111381	0.629618	no_change	no_change	0.112337	0.609685	no_change	no_change	0.000956448	0.999131	no_change	no_change	Cluster_1
ENSMUSG00000030083	Abtb1	19.8936	26.4475	33.4468	29.9417	27.4324	20.2878	28.5275	27.2897	34.7022	27.7018	84.9655	114.713	104.289	91.5624	98.8823	77.4041	116.52	118.348	115.627	106.975	2.12331	1.16236e-83	up	up_and_full_separation	0.0912257	0.613456	no_change	no_change	0.125591	0.425439	no_change	no_change	0.034365	0.981413	no_change	no_change	Cluster_1
ENSMUSG00000030120	Mlf2	408.824	409.746	405.131	387.516	402.804	457.498	370.19	388.781	394.441	402.727	826.136	761.52	720.653	599.945	727.063	870.364	826.136	778.626	595.962	767.772	0.918791	4.56282e-17	up	up_and_full_separation	-0.00170187	0.994553	no_change	no_change	0.132006	0.390478	no_change	no_change	0.133708	0.903568	no_change	no_change	Cluster_1
ENSMUSG00000030123	Plxnd1	92.214	78.7322	80.5173	90.5552	85.5047	65.0886	68.9807	70.2184	109.906	78.5485	145.764	135.358	103.587	101.453	121.541	145.634	147.449	136.446	122.084	137.903	0.613061	1.36291e-05	up	up_and_full_separation	-0.0828593	0.719145	no_change	no_change	0.0879229	0.683955	no_change	no_change	0.170782	0.895262	no_change	no_change	Cluster_1
ENSMUSG00000030126	Tmcc1	22.3881	22.4569	17.3427	19.3775	20.3913	18.5084	19.3213	18.6103	16.0162	18.1141	138.171	113.884	86.3448	73.6439	103.011	121.047	120.412	146.731	94.2307	120.605	2.60366	1.25627e-75	up	up_and_full_separation	-0.0760782	0.762694	no_change	no_change	0.246595	0.183868	no_change	no_change	0.322673	0.662424	no_change	no_change	Cluster_1
ENSMUSG00000030188	Magohb	8.41672	9.4444	7.70546	8.14033	8.42673	11.3926	11.7265	12.8096	8.07022	10.9997	16.3047	14.1601	15.3283	14.7752	15.1421	15.3336	16.9991	17.9586	18.759	17.2626	0.775246	1.20836e-08	up	up_and_full_separation	0.270193	0.125106	no_change	no_change	0.207301	0.23454	no_change	no_change	-0.0628921	0.975917	no_change	no_change	Cluster_1
ENSMUSG00000030256	Bhlhe41	34.1861	39.5955	29.5932	41.4999	36.2187	43.0922	52.5295	53.28	37.8041	46.6765	187.895	197.909	180.172	148.876	178.713	210.144	225.3	331.255	157.224	230.981	2.54482	3.32761e-52	up	up_and_full_separation	0.420344	0.0482075	no_change	no_change	0.321891	0.136247	no_change	no_change	-0.0984529	0.973918	no_change	no_change	Cluster_1
ENSMUSG00000030259	Rassf8	12.5451	9.5899	7.58548	7.0331	9.18839	10.3004	10.0357	11.6942	7.57061	9.90024	22.0918	21.4625	18.0407	14.427	19.0055	19.5063	20.8469	27.083	15.6582	20.7736	1.29823	1.54539e-15	up	up_and_full_separation	0.19908	0.409321	no_change	no_change	0.145904	0.540819	no_change	no_change	-0.0531757	0.980114	no_change	no_change	Cluster_1
ENSMUSG00000030304	Ergic2	101.528	98.7478	89.1959	105.817	98.8221	111.883	105.105	113.724	92.9153	105.907	161.53	151.112	148.348	120.29	145.32	153.63	156.271	145.684	127.991	145.894	0.650153	8.47212e-21	up	up_and_full_separation	0.114174	0.232204	no_change	no_change	0.0392256	0.729875	no_change	no_change	-0.0749488	0.922906	no_change	no_change	Cluster_1
ENSMUSG00000030315	Vgll4	60.1485	68.3932	80.8264	78.5933	71.9904	69.6987	62.7195	94.2937	82.033	77.1862	115.326	113.431	140.326	160.134	132.304	101.453	107.231	109.04	115.659	108.346	0.698213	2.30415e-12	up	up_and_full_separation	0.0461725	0.788839	no_change	no_change	-0.268493	0.0226032	no_change	no_change	-0.314665	0.360235	no_change	no_change	Cluster_1
ENSMUSG00000030353	Tead4	1.01352	1.23117	0.831309	1.48551	1.14038	0.862804	1.16461	0.862804	2.28922	1.29486	3.22238	5.0658	5.82199	2.64726	4.18935	4.15	5.53883	7.16972	4.69574	5.38857	2.0562	1.20479e-08	up	up_and_full_separation	0.181331	0.774003	no_change	no_change	0.34374	0.490569	no_change	no_change	0.162409	0.977162	no_change	no_change	Cluster_1
ENSMUSG00000030393	Zik1	10.8035	11.7507	10.0959	12.0705	11.1802	6.09152	12.7034	12.0766	8.2162	9.77193	53.3804	65.4267	55.9205	28.3976	50.7813	30.6449	61.9274	35.8084	26.3027	38.6708	2.2166	1.75931e-34	up	up_and_full_separation	-0.222882	0.41754	no_change	no_change	-0.385133	0.0888642	no_change	no_change	-0.162251	0.944518	no_change	no_change	Cluster_1
ENSMUSG00000030411	Nova2	1.31037	1.95565	1.15901	1.51143	1.48412	1.20325	1.88789	1.92786	2.70801	1.93175	7.09074	5.80177	6.48075	3.8528	5.80651	5.91951	4.55449	7.06668	3.74713	5.32195	2.26374	2.15176e-14	up	up_and_full_separation	0.413938	0.337703	no_change	no_change	-0.279248	0.503987	no_change	no_change	-0.693186	0.621829	no_change	no_change	Cluster_1
ENSMUSG00000030443	Zfp583	3.14516	5.23085	4.98121	4.55049	4.47693	3.36052	5.7829	4.55049	3.95831	4.41305	10.6258	8.86752	12.452	8.79795	10.1858	8.01189	6.83754	10.2964	8.65078	8.44916	0.99477	6.53023e-07	up	up_and_full_separation	-0.0921526	0.790584	no_change	no_change	-0.225348	0.408791	no_change	no_change	-0.133195	0.964665	no_change	no_change	Cluster_1
ENSMUSG00000030446	Zfp273	6.14528	4.00995	4.38876	4.62366	4.79191	3.32557	4.69348	5.18185	3.16744	4.09209	18.5567	11.7013	14.7398	7.73435	13.183	9.15036	12.2971	7.90509	7.75635	9.27721	1.11927	2.27459e-06	up	up_and_full_separation	-0.320466	0.340723	no_change	no_change	-0.480049	0.0932813	no_change	no_change	-0.159583	0.96291	no_change	no_change	Cluster_1
ENSMUSG00000030545	Pex11a	11.3584	13.4164	14.4417	15.3852	13.6504	13.9225	13.4001	15.7218	13.9779	14.2556	36.2554	34.3849	35.6492	36.2259	35.6288	33.8097	29.6472	40.2457	32.9991	34.1754	1.23154	5.64346e-27	up	up_and_full_separation	0.0441984	0.833977	no_change	no_change	-0.0491428	0.794687	no_change	no_change	-0.0933412	0.952026	no_change	no_change	Cluster_1
ENSMUSG00000030556	Lrrc28	28.5499	26.3304	26.4511	29.07	27.6004	29.5932	34.7444	30.8987	30.2704	31.3767	42.9366	40.8116	40.3054	39.1163	40.7925	39.7731	53.8593	51.1694	36.3804	45.2956	0.796637	1.33933e-11	up	up_and_full_separation	0.244803	0.105784	no_change	no_change	0.180383	0.244306	no_change	no_change	-0.0644202	0.974098	no_change	no_change	Cluster_1
ENSMUSG00000030562	Nox4	4.96524	7.48475	7.44742	5.77956	6.41924	4.26572	8.0426	7.27801	4.62517	6.05288	16.9047	25.9178	24.539	13.0008	20.0906	13.2491	18.9581	20.7678	10.9844	15.9898	1.54128	4.06368e-38	up	up_and_full_separation	-0.113115	0.570732	no_change	no_change	-0.368244	0.00641349	no_change	no_change	-0.255129	0.704107	no_change	no_change	Cluster_1
ENSMUSG00000030720	Cln3	23.546	25.0692	26.7328	26.4052	25.4383	25.8879	22.5237	28.296	29.9328	26.6601	55.671	47.1667	52.6874	51.8859	51.8528	51.9729	41.8475	44.2168	53.0311	47.7671	0.9872	3.05615e-22	up	up_and_full_separation	0.0756624	0.651584	no_change	no_change	-0.0807484	0.602529	no_change	no_change	-0.156411	0.837979	no_change	no_change	Cluster_1
ENSMUSG00000030722	Nfatc2ip	2.63064	1.78259	2.07716	1.56417	2.01364	3.05698	1.44656	3.16921	3.19728	2.71751	3.10153	4.17889	4.03509	2.78496	3.52511	3.8805	3.36052	4.42766	3.10853	3.6943	1.00205	0.000971163	up	up_and_full_separation	0.527232	0.171614	no_change	no_change	0.0768669	0.875805	no_change	no_change	-0.450365	0.828192	no_change	no_change	Cluster_1
ENSMUSG00000030725	Lipt2	10.5496	10.0169	11.6126	12.3594	11.1346	8.51441	8.76824	11.8556	10.5386	9.91921	50.3042	42.5906	62.5396	46.4258	50.4651	30.6136	40.1935	46.1345	39.6208	39.1406	2.06183	2.60331e-52	up	up_and_full_separation	-0.203621	0.30985	no_change	no_change	-0.372021	0.0204261	no_change	no_change	-0.1684	0.905506	no_change	no_change	Cluster_1
ENSMUSG00000030729	Pgm2l1	13.643	17.9348	10.4276	11.6144	13.405	15.3982	16.6703	15.23	9.87174	14.2926	42.1724	38.3613	47.8782	28.182	39.1485	30.12	47.2703	81.9727	38.8844	49.5618	1.50407	1.06081e-12	up	up_and_full_separation	0.0436405	0.913544	no_change	no_change	0.153123	0.634834	no_change	no_change	0.109483	0.974246	no_change	no_change	Cluster_1
ENSMUSG00000030790	Adm	0.636377	0.955646	0.748203	1.13156	0.867947	1.7275	1.32138	1.92786	0.925808	1.47564	6.31682	5.53004	3.02047	4.64172	4.87726	5.93597	5.46066	5.63846	4.02827	5.26584	2.61685	1.18914e-16	up	up_and_full_separation	0.864447	0.0299342	up	no_change	0.129171	0.7912	no_change	no_change	-0.735276	0.618193	no_change	no_change	Cluster_1
ENSMUSG00000030793	Pycard	9.19615	7.55259	9.39992	9.61588	8.94113	8.99003	6.83194	8.25101	8.3004	8.09335	11.5757	10.0766	13.9393	18.0693	13.4152	8.75594	11.7987	11.3784	13.4451	11.3445	0.622315	0.000617902	up	up_and_full_separation	-0.113313	0.697668	no_change	no_change	-0.165383	0.519194	no_change	no_change	-0.0520694	0.981413	no_change	no_change	Cluster_1
ENSMUSG00000030800	Prss8	85.2376	93.1692	117.139	108.244	100.947	85.852	87.6628	109.67	115.659	99.711	506.714	520.044	484.639	416.353	481.938	397.084	440.424	447.698	402.637	421.961	2.11984	2.66157e-49	up	up_and_full_separation	-0.0736325	0.77025	no_change	no_change	-0.202962	0.30687	no_change	no_change	-0.12933	0.944518	no_change	no_change	Cluster_1
ENSMUSG00000030811	Fbxl19	4.76362	6.54448	4.56175	4.52107	5.09773	4.81403	5.02547	4.8967	8.7789	5.87878	18.9824	15.5746	18.4075	13.2122	16.5442	14.4032	15.7887	17.0947	20.4582	16.9362	1.66294	4.14226e-15	up	up_and_full_separation	0.227411	0.48193	no_change	no_change	0.027191	0.941475	no_change	no_change	-0.20022	0.940491	no_change	no_change	Cluster_1
ENSMUSG00000030814	Bcl7c	52.5785	56.3754	60.7361	63.1291	58.2048	66.524	60.9558	67.1302	70.8176	66.3569	79.278	72.2579	83.6599	81.1411	79.0842	71.9146	78.3052	93.9521	91.1541	83.8315	0.690286	1.16154e-11	up	up_and_full_separation	0.283542	0.0199401	no_change	no_change	0.0530916	0.748477	no_change	no_change	-0.230451	0.644613	no_change	no_change	Cluster_1
ENSMUSG00000030872	Gga2	76.317	60.5204	68.4239	77.9646	70.8065	81.1028	68.1763	73.712	78.8842	75.4688	150.427	126.041	105.652	118.86	125.245	145.764	143.181	105.77	116.09	127.701	1.06764	7.68691e-25	up	up_and_full_separation	0.184632	0.189418	no_change	no_change	0.0537919	0.754096	no_change	no_change	-0.13084	0.895262	no_change	no_change	Cluster_1
ENSMUSG00000030922	Lyrm1	6.80247	5.94332	5.65663	7.58734	6.49744	5.00134	4.49891	7.34932	5.96977	5.70484	9.57481	9.47959	10.0357	9.34997	9.61002	9.66692	7.63754	10.3447	12.0223	9.91786	0.792609	2.71008e-06	up	up_and_full_separation	-0.151052	0.559045	no_change	no_change	0.0292189	0.919434	no_change	no_change	0.180271	0.920206	no_change	no_change	Cluster_1
ENSMUSG00000030980	Knop1	77.5491	91.5108	86.0699	93.7716	87.2254	74.8638	84.256	84.2987	75.3642	79.6957	165.982	182.736	188.056	161.004	174.445	182.171	188.989	247.473	188.469	201.775	1.24983	3.02803e-34	up	up_and_full_separation	-0.0428563	0.815647	no_change	no_change	0.194134	0.142029	no_change	no_change	0.23699	0.644662	no_change	no_change	Cluster_1
ENSMUSG00000031150	Ccdc120	15.3871	15.6907	17.3007	19.1436	16.8805	21.8607	23.2723	19.1857	23.9097	22.0571	27.8995	28.8797	27.766	33.8097	29.5887	29.3819	36.1957	33.7205	34.9581	33.564	0.836284	2.36325e-14	up	up_and_full_separation	0.424128	0.000613792	no_change	no_change	0.213949	0.116409	no_change	no_change	-0.210179	0.744539	no_change	no_change	Cluster_1
ENSMUSG00000031189	Aff2	4.26572	4.79692	4.13309	4.88942	4.52129	4.86548	7.36069	4.83928	2.90277	4.99205	7.31502	8.90483	7.8807	9.06855	8.29227	10.0038	13.872	9.21293	7.10335	10.048	1.10515	1.22982e-06	up	up_and_full_separation	0.179717	0.613388	no_change	no_change	0.270035	0.379782	no_change	no_change	0.0903184	0.977869	no_change	no_change	Cluster_1
ENSMUSG00000031266	Gla	12.6547	11.9941	9.69229	13.2491	11.8976	14.427	9.55613	12.4747	11.2515	11.9273	28.0732	28.5499	24.1115	23.9861	26.1802	25.5806	35.8737	22.1413	27.9773	27.8932	1.07124	3.01926e-12	up	up_and_full_separation	0.0124859	0.967748	no_change	no_change	0.139831	0.530726	no_change	no_change	0.127345	0.948899	no_change	no_change	Cluster_1
ENSMUSG00000031290	Lrch2	2.95971	5.19553	2.79735	4.34826	3.82521	5.84202	4.5451	6.13248	2.57607	4.77392	9.79628	16.2027	13.8074	6.93121	11.6844	12.4808	13.3779	18.1386	7.23194	12.8073	1.53866	2.3029e-11	up	up_and_full_separation	0.296742	0.376537	no_change	no_change	0.0369114	0.925795	no_change	no_change	-0.259831	0.917244	no_change	no_change	Cluster_1
ENSMUSG00000031292	Cdkl5	1.90381	1.2877	2.31177	1.51294	1.75405	1.95387	1.41542	1.48162	2.19082	1.76043	5.18023	8.05928	4.67532	4.82307	5.68447	7.97501	7.79293	6.87956	3.84441	6.62298	1.82845	5.46351e-10	up	up_and_full_separation	-0.0307935	0.958437	no_change	no_change	0.02138	0.966377	no_change	no_change	0.0521735	0.98902	no_change	no_change	Cluster_1
ENSMUSG00000031327	Chic1	6.61647	10.7947	6.24885	7.54163	7.80042	6.81553	11.5908	9.37049	7.31842	8.77382	39.3006	61.2276	52.6386	23.6276	44.1986	29.9273	45.3332	59.0587	32.7726	41.773	2.43631	9.39616e-56	up	up_and_full_separation	0.145732	0.561764	no_change	no_change	-0.2319	0.258423	no_change	no_change	-0.377632	0.609992	no_change	no_change	Cluster_1
ENSMUSG00000031365	Zfp275	31.1641	24.9831	29.2523	21.5059	26.7264	28.8062	19.1857	34.8684	36.2108	29.7678	51.7243	38.2358	44.6791	32.035	41.6685	44.9359	52.3934	65.3802	41.3796	51.0223	0.86263	7.93406e-08	up	up_and_full_separation	0.207668	0.360609	no_change	no_change	0.273106	0.180236	no_change	no_change	0.0654377	0.977653	no_change	no_change	Cluster_1
ENSMUSG00000031478	Nek3	5.75761	5.23437	8.45857	5.7047	6.28881	5.25669	3.61969	5.8805	4.42766	4.79613	13.4887	9.25844	13.928	10.6637	11.8347	12.4874	11.0121	17.0031	11.016	12.8797	0.737039	3.24266e-07	up	up_and_full_separation	-0.40631	0.0229064	no_change	no_change	0.132272	0.51702	no_change	no_change	0.538582	0.200994	no_change	no_change	Cluster_1
ENSMUSG00000031479	Vps36	88.5724	86.3952	93.1692	87.1978	88.8336	67.8015	74.838	80.609	71.2375	73.6215	145.923	155.262	164.489	137.351	150.756	141.303	142.548	149.718	130.706	141.069	0.7881	3.16284e-32	up	up_and_full_separation	-0.260846	0.00070845	no_change	no_change	-0.0477516	0.648941	no_change	no_change	0.213094	0.369425	no_change	no_change	Cluster_1
ENSMUSG00000031549	Ido2	0.0896506	0.310285	0.38171	0.689742	0.367847	0.0298378	0.0298378	0.143507	0.400486	0.150917	1.13361	2.03491	1.81386	1.22242	1.5512	0.222489	0.999416	1.64533	1.67643	1.13592	2.22697	0.000811917	up	up_and_full_separation	-1.29109	0.183569	no_change	no_change	-0.657272	0.427018	no_change	no_change	0.633817	0.938234	no_change	no_change	Cluster_1
ENSMUSG00000031570	Plpp5	35.9853	53.2385	46.4336	48.4533	46.0277	43.9523	51.655	48.5501	45.1572	47.3287	86.2854	90.0885	77.9821	70.396	81.188	87.7306	85.3864	87.1277	76.9521	84.2992	0.684331	4.64461e-08	up	up_and_full_separation	0.00414636	0.988212	no_change	no_change	0.0647888	0.747836	no_change	no_change	0.0606424	0.975192	no_change	no_change	Cluster_1
ENSMUSG00000031608	Galnt7	86.0699	75.482	95.8278	84.9038	85.5708	78.523	91.6792	100.487	94.693	91.3456	132.837	153.219	142.47	97.8645	131.598	147.765	165.176	146.98	109.223	142.286	0.73416	3.40784e-10	up	up_and_full_separation	0.108528	0.541111	no_change	no_change	0.155659	0.325933	no_change	no_change	0.0471308	0.977869	no_change	no_change	Cluster_1
ENSMUSG00000031652	N4bp1	29.3839	28.0896	28.6949	28.4571	28.6564	27.9951	23.5202	22.2025	28.1353	25.4633	44.9556	44.1354	51.7094	40.0855	45.2215	44.6487	40.4017	40.7071	45.7283	42.8715	0.898997	5.1606e-16	up	up_and_full_separation	-0.0885206	0.618918	no_change	no_change	-0.118797	0.455752	no_change	no_change	-0.0302765	0.983445	no_change	no_change	Cluster_1
ENSMUSG00000031729	Ist1	123.44	132.454	138.812	153.402	137.027	176.284	174.57	142.132	151.771	161.189	274.779	288.475	227.63	241.089	257.993	333.161	304.386	236.232	258.503	283.07	1.07566	3.0195e-17	up	up_and_full_separation	0.2664	0.105784	no_change	no_change	0.0666749	0.750358	no_change	no_change	-0.199725	0.828192	no_change	no_change	Cluster_1
ENSMUSG00000031732	Phlpp2	2.34635	3.58312	3.30346	2.87298	3.02648	2.5962	2.85667	1.94532	2.13639	2.38365	9.32409	12.3059	14.6752	9.50162	11.4517	12.0056	14.2381	19.4856	16.5511	15.5701	2.07317	1.0204e-22	up	up_and_full_separation	-0.299655	0.348503	no_change	no_change	0.34803	0.191299	no_change	no_change	0.647685	0.404444	no_change	no_change	Cluster_1
ENSMUSG00000031781	Ciapin1	129.009	126.911	121.797	134.955	128.168	162.422	126.307	149.046	161.331	149.777	184.062	173.688	178.292	261.801	199.461	199.303	176.058	213.63	232.855	205.462	0.805274	3.66854e-12	up	up_and_full_separation	0.304581	0.0303652	no_change	no_change	0.0882896	0.616719	no_change	no_change	-0.216292	0.758183	no_change	no_change	Cluster_1
ENSMUSG00000031816	Mthfsd	15.4993	15.7141	20.5198	21.1057	18.2097	18.5792	17.0449	20.4653	21.1982	19.3219	32.4448	30.4693	30.9799	32.5084	31.6006	39.0637	26.5021	38.8179	37.0631	35.3617	0.901744	6.26482e-11	up	up_and_full_separation	0.113608	0.600774	no_change	no_change	0.0231974	0.922973	no_change	no_change	-0.0904106	0.967471	no_change	no_change	Cluster_1
ENSMUSG00000031823	Zdhhc7	54.887	50.5188	58.2334	59.0827	55.6805	56.3222	56.6298	50.4816	59.8133	55.8117	110.626	116.357	119.846	103.84	112.667	102.168	97.8076	102.168	93.3234	98.8669	0.906747	3.48886e-17	up	up_and_full_separation	-0.0120917	0.955095	no_change	no_change	-0.171601	0.226756	no_change	no_change	-0.15951	0.84568	no_change	no_change	Cluster_1
ENSMUSG00000031858	Mau2	82.2935	93.2208	96.948	93.9917	91.6135	88.8447	95.803	81.5879	102.056	92.073	135.224	132.322	113.285	101.769	120.65	159.56	114.763	130.648	127.546	133.129	0.64999	2.61478e-07	up	up_and_full_separation	0.0872779	0.66428	no_change	no_change	0.14902	0.390478	no_change	no_change	0.0617416	0.975192	no_change	no_change	Cluster_1
ENSMUSG00000031861	Lpar2	3.39709	3.88608	6.13619	3.40416	4.20588	1.83192	5.38563	4.73767	3.80906	3.94107	8.45857	12.4747	17.6124	7.63754	11.5458	5.70781	10.0469	8.01002	9.31996	8.27117	1.70847	3.82796e-14	up	up_and_full_separation	-0.0741063	0.858907	no_change	no_change	-0.439747	0.117589	no_change	no_change	-0.36564	0.816862	no_change	no_change	Cluster_1
ENSMUSG00000031889	D230025D16Rik	40.0172	35.6958	43.2598	44.5981	40.8927	37.5542	41.2353	39.6576	45.5652	41.0031	87.7541	99.3119	92.8566	77.9821	89.4762	78.1072	80.2277	65.831	68.0593	73.0563	1.04254	3.14999e-18	up	up_and_full_separation	-0.0201144	0.932202	no_change	no_change	-0.254438	0.0883864	no_change	no_change	-0.234323	0.74048	no_change	no_change	Cluster_1
ENSMUSG00000031903	Pla2g15	18.5808	18.9581	21.6497	21.3837	20.1431	18.676	16.7289	26.557	24.7057	21.6669	38.4948	37.5322	43.2911	45.5489	41.2168	38.1438	41.6204	47.6253	46.6295	43.5048	0.893396	7.88271e-15	up	up_and_full_separation	0.0613867	0.75769	no_change	no_change	0.107244	0.522176	no_change	no_change	0.0458572	0.977944	no_change	no_change	Cluster_1
ENSMUSG00000031907	Zfp90	22.5812	34.1508	28.1235	33.2228	29.5196	27.8808	37.1403	30.0299	30.3525	31.3509	34.16	43.5042	38.4406	39.8282	38.9832	33.4292	51.3595	39.6755	35.6095	40.0184	0.605671	5.55208e-07	up	up_and_full_separation	0.134545	0.444522	no_change	no_change	-0.0211429	0.919195	no_change	no_change	-0.155688	0.880949	no_change	no_change	Cluster_1
ENSMUSG00000031925	Maml2	57.3032	60.5906	49.9949	49.9297	54.4546	49.5525	55.7829	55.4244	38.4948	49.8137	91.4815	90.7407	88.3659	80.1665	87.6887	69.0274	74.756	93.8395	57.0723	73.6738	0.927321	1.03475e-11	up	up_and_full_separation	-0.0846433	0.709891	no_change	no_change	-0.316097	0.0566754	no_change	no_change	-0.231454	0.801811	no_change	no_change	Cluster_1
ENSMUSG00000031931	Ankrd49	27.2897	27.2288	23.0047	27.3869	26.2275	21.829	22.648	26.1951	17.0449	21.9293	118.381	114.051	111.104	67.9016	102.859	91.1819	116.175	123.566	76.406	101.832	1.81488	1.25773e-53	up	up_and_full_separation	-0.334883	0.0239453	no_change	no_change	2.79762e-05	0.999862	no_change	no_change	0.334911	0.482846	no_change	no_change	Cluster_1
ENSMUSG00000031937	Vstm5	3.05859	1.85612	1.25287	1.62309	1.94767	2.75407	2.34635	0.698345	0.984289	1.69576	12.4963	8.95905	6.25239	5.14467	8.21311	7.42371	7.453	9.91027	5.35419	7.53529	2.02458	1.09554e-10	up	up_and_full_separation	-0.282296	0.573284	no_change	no_change	0.010215	0.985759	no_change	no_change	0.292511	0.940491	no_change	no_change	Cluster_1
ENSMUSG00000031953	Tmem170	1.99822	1.45364	2.31366	1.39452	1.79001	1.99822	0.730021	1.28393	2.26164	1.56846	6.24344	4.20453	6.89752	5.02547	5.59274	2.4033	3.54063	5.32671	4.97232	4.06074	1.91075	5.96531e-09	up	up_and_full_separation	-0.188483	0.738747	no_change	no_change	-0.403807	0.360859	no_change	no_change	-0.215325	0.967619	no_change	no_change	Cluster_1
ENSMUSG00000031958	Ldhd	8.50063	8.28056	9.13129	10.25	9.04062	9.72219	8.27645	9.94542	8.46631	9.10259	15.1802	13.743	17.2883	13.9094	15.0302	18.7261	14.3644	19.1821	12.8372	16.2775	0.869419	1.93375e-08	up	up_and_full_separation	0.0606009	0.824604	no_change	no_change	0.151692	0.491612	no_change	no_change	0.0910911	0.97313	no_change	no_change	Cluster_1
ENSMUSG00000032010	Usp2	20.615	21.7061	24.1953	22.2025	22.1797	22.8772	20.4891	20.3787	17.0819	20.2067	52.9098	44.3221	45.7807	40.2857	45.8246	41.5832	40.5732	49.492	30.4693	40.5294	1.13622	8.72706e-18	up	up_and_full_separation	-0.100254	0.641902	no_change	no_change	-0.131796	0.494067	no_change	no_change	-0.0315416	0.984889	no_change	no_change	Cluster_1
ENSMUSG00000032041	Tirap	14.5775	21.4509	21.3949	19.3862	19.2024	15.2951	20.2694	18.2984	22.4604	19.0808	44.4979	49.7643	59.8594	41.6613	48.9457	31.6335	46.0271	57.9225	45.3224	45.2264	1.57905	4.32739e-32	up	up_and_full_separation	0.088012	0.700392	no_change	no_change	-0.0798553	0.711258	no_change	no_change	-0.167867	0.898847	no_change	no_change	Cluster_1
ENSMUSG00000032126	Hmbs	69.4885	79.447	78.6923	78.5674	76.5488	60.4528	80.7423	72.7856	75.4531	72.3585	163.384	162.239	173.488	151.56	162.668	124.379	158.969	158.658	146.341	147.087	0.926824	1.04795e-20	up	up_and_full_separation	-0.114055	0.443608	no_change	no_change	-0.123476	0.374404	no_change	no_change	-0.00942047	0.993661	no_change	no_change	Cluster_1
ENSMUSG00000032175	Tyk2	18.7494	14.8585	19.2548	24.8505	19.4283	23.9861	18.8576	15.5786	27.9951	21.6044	31.8447	32.1716	26.91	26.8348	29.4403	29.9417	31.3772	20.3528	28.3731	27.5112	0.842309	1.54354e-07	up	up_and_full_separation	0.215316	0.338367	no_change	no_change	-0.102648	0.678737	no_change	no_change	-0.317964	0.724354	no_change	no_change	Cluster_1
ENSMUSG00000032177	Pde4a	21.4035	18.8754	15.9793	19.6911	18.9873	23.9629	20.3787	19.1063	24.3365	21.9461	43.7271	35.2788	32.602	38.5938	37.5504	33.5462	32.1416	27.8602	31.7356	31.3209	1.18294	2.9622e-34	up	up_and_full_separation	0.290591	0.0146119	no_change	no_change	-0.226903	0.0574037	no_change	no_change	-0.517494	0.0188822	no_change	down_and_full_separation	Cluster_1
ENSMUSG00000032186	Tmod2	55.223	67.5703	53.3747	46.6295	55.6994	51.4264	48.0963	47.0659	37.2674	45.964	159.263	156.352	157.224	122.084	148.731	121.895	141.358	123.675	92.4968	119.856	1.38259	1.664e-34	up	up_and_full_separation	-0.345126	0.0116917	no_change	no_change	-0.500347	5.94076e-05	no_change	no_change	-0.155222	0.874681	no_change	no_change	Cluster_1
ENSMUSG00000032238	Rora	94.319	117.05	116.31	136.609	116.072	75.9909	101.905	94.1951	75.9344	87.0063	498.104	572.978	512.902	478.981	515.741	278.339	434.768	449.244	355.669	379.505	2.06345	2.10186e-62	up	up_and_full_separation	-0.494202	0.000529342	no_change	no_change	-0.75934	9.94106e-09	down	down_and_full_separation	-0.265138	0.698724	no_change	no_change	Cluster_1
ENSMUSG00000032245	Cln6	21.1237	22.3711	23.4369	22.7814	22.4283	21.0189	23.3836	26.7976	26.3226	24.3807	63.2067	57.5189	63.4668	51.6367	58.9573	48.2638	61.0496	62.8815	50.4524	55.6618	1.23137	1.83918e-19	up	up_and_full_separation	0.0579392	0.811867	no_change	no_change	-0.0837756	0.698889	no_change	no_change	-0.141715	0.930137	no_change	no_change	Cluster_1
ENSMUSG00000032265	Tent5a	39.7974	57.1378	72.4639	57.7042	56.7758	61.7905	67.7122	76.8985	76.2767	70.6695	105.708	137.351	177.565	141.519	140.536	124.561	141.81	176.284	175.912	154.642	1.56689	5.57271e-39	up	up_and_full_separation	0.403519	0.00448205	no_change	no_change	0.131635	0.449994	no_change	no_change	-0.271884	0.659478	no_change	no_change	Cluster_1
ENSMUSG00000032308	Ulk3	11.0834	16.8571	16.0735	18.9468	15.7402	10.5903	13.7251	14.1716	16.0389	13.6315	52.4834	61.6961	45.7855	49.0348	52.25	49.9189	45.3909	37.1292	45.1721	44.4028	1.63308	2.4265e-24	up	up_and_full_separation	-0.220267	0.347909	no_change	no_change	-0.210171	0.342145	no_change	no_change	0.0100959	0.995278	no_change	no_change	Cluster_1
ENSMUSG00000032356	Rasgrf1	17.303	27.286	33.1192	22.982	25.1726	40.3654	60.1958	52.8344	46.2745	49.9175	42.896	73.9306	119.882	107.105	85.9534	75.9545	89.059	143.817	99.65	102.12	2.01012	8.88714e-29	up	up_and_full_separation	1.1428	2.68947e-09	up	up_and_full_separation	0.330209	0.156554	no_change	no_change	-0.812591	0.0769084	no_change	no_change	Cluster_1
ENSMUSG00000032370	Lactb	14.6442	14.2953	12.15	15.5509	14.1601	14.536	10.1579	13.7307	11.9009	12.5814	24.3225	24.1045	34.3688	25.4371	27.0582	22.0078	24.9181	32.2035	28.8221	26.9879	0.756024	9.03629e-07	up	up_and_full_separation	-0.20084	0.358815	no_change	no_change	0.00862561	0.975266	no_change	no_change	0.209466	0.866793	no_change	no_change	Cluster_1
ENSMUSG00000032374	Plod2	152.493	155.614	179.256	195.376	170.685	104.773	138.04	162.239	163.094	142.037	286.858	348.29	296.148	234.296	291.398	210.648	255.004	266.284	225.096	239.258	0.780507	3.12187e-10	up	up_and_full_separation	-0.276231	0.076575	no_change	no_change	-0.249636	0.105712	no_change	no_change	0.0265945	0.985874	no_change	no_change	Cluster_1
ENSMUSG00000032380	Dapk2	7.04434	6.74721	8.19044	7.27499	7.31424	6.0933	10.7037	10.0766	10.2964	9.29249	11.1206	11.9743	13.8596	13.3668	12.5803	10.0038	18.4094	11.5119	13.8401	13.4413	0.608767	0.0016471	up	up_and_full_separation	0.272012	0.29064	no_change	no_change	0.0864597	0.774244	no_change	no_change	-0.185552	0.932274	no_change	no_change	Cluster_1
ENSMUSG00000032384	Csnk1g1	20.2465	26.681	23.7988	19.7665	22.6232	25.4698	30.9188	30.8767	32.1137	29.8448	37.0888	59.4361	56.6867	35.0129	47.0561	44.1292	48.4695	52.3752	44.048	47.2555	1.20212	6.35238e-26	up	up_and_full_separation	0.43417	0.000939335	no_change	no_change	-0.0301849	0.878631	no_change	no_change	-0.464355	0.140361	no_change	no_change	Cluster_1
ENSMUSG00000032387	Rbpms2	10.0999	8.50063	11.0414	12.5488	10.5477	10.8421	12.5155	12.4336	12.0056	11.9492	51.7976	45.699	50.085	32.8024	45.096	38.8323	43.8252	37.1609	35.3746	38.7983	1.93978	2.46342e-27	up	up_and_full_separation	0.132705	0.654084	no_change	no_change	-0.223983	0.367242	no_change	no_change	-0.356688	0.73662	no_change	no_change	Cluster_1
ENSMUSG00000032392	Parp16	12.6351	13.9094	19.5924	19.6967	16.4584	12.9538	16.3047	19.0093	18.5004	16.6921	33.5281	35.0965	39.3989	32.6647	35.1721	30.8767	32.7026	36.6744	37.6227	34.4691	0.975817	6.22327e-13	up	up_and_full_separation	-0.00760247	0.979316	no_change	no_change	-0.0177807	0.940432	no_change	no_change	-0.0101783	0.994724	no_change	no_change	Cluster_1
ENSMUSG00000032394	Igdcc3	30.8531	41.9211	47.3955	39.8847	40.0136	26.1383	28.4613	32.3898	36.245	30.8086	782.767	890.828	724.54	570.487	742.155	559.845	681.68	624.738	512.902	594.791	4.19991	2.35448e-198	up	up_and_full_separation	-0.368045	0.0408567	no_change	no_change	-0.37332	0.0294723	no_change	no_change	-0.00527469	0.995853	no_change	no_change	Cluster_1
ENSMUSG00000032413	Rasa2	16.3068	22.6271	24.4804	24.0288	21.8608	17.6787	24.9332	26.5099	21.4366	22.6396	43.3357	54.7242	62.7677	36.4687	49.3241	40.2819	44.0689	54.6473	40.9934	44.9979	1.2885	1.30767e-32	up	up_and_full_separation	0.063643	0.735397	no_change	no_change	-0.202047	0.145735	no_change	no_change	-0.26569	0.600988	no_change	no_change	Cluster_1
ENSMUSG00000032425	Zfp949	15.8218	31.0162	21.0687	29.945	24.4629	29.781	32.0586	25.3915	27.6285	28.7149	50.4196	65.0756	45.2112	45.2802	51.4967	65.5861	62.483	65.9632	57.3731	62.8514	1.09212	9.73211e-12	up	up_and_full_separation	0.26227	0.227943	no_change	no_change	0.383142	0.0466351	no_change	no_change	0.120872	0.955846	no_change	no_change	Cluster_1
ENSMUSG00000032463	Faim	30.7565	30.7528	28.4318	27.8673	29.4521	24.5789	25.3545	30.2597	23.6998	25.9732	45.2112	48.0519	59.8133	43.9361	49.2531	42.7295	43.5966	56.0473	38.6422	45.2539	0.898637	3.32039e-16	up	up_and_full_separation	-0.13704	0.399198	no_change	no_change	-0.065517	0.709889	no_change	no_change	0.0715225	0.969443	no_change	no_change	Cluster_1
ENSMUSG00000032477	Cdc25a	31.3893	27.8298	30.0078	39.2636	32.1227	31.9499	37.6768	35.3427	44.874	37.4608	64.0824	73.7494	69.6141	64.7237	68.0424	61.9578	62.8668	60.2438	60.7222	61.4476	1.16711	1.40691e-29	up	up_and_full_separation	0.241523	0.0696449	no_change	no_change	-0.0806675	0.611766	no_change	no_change	-0.32219	0.387171	no_change	no_change	Cluster_1
ENSMUSG00000032480	Dhx30	2.52608	2.90788	2.82157	3.76831	3.00596	2.11753	3.8683	3.16921	2.67655	2.9579	5.00529	5.74971	5.3248	6.37739	5.61429	5.94179	6.39538	8.67614	5.8805	6.72345	1.2255	3.97967e-07	up	up_and_full_separation	0.0323456	0.945948	no_change	no_change	0.270235	0.41153	no_change	no_change	0.23789	0.933937	no_change	no_change	Cluster_1
ENSMUSG00000032501	Trib1	27.9424	36.0783	35.9964	34.7727	33.6975	14.3489	19.8011	20.6777	27.6967	20.6311	87.0779	93.5248	83.5008	79.9207	86.006	66.0066	64.9854	73.861	55.9093	65.1906	1.58227	8.73979e-27	up	up_and_full_separation	-0.654995	8.7352e-05	down	down_and_full_separation	-0.367639	0.0413152	no_change	no_change	0.287356	0.744539	no_change	no_change	Cluster_1
ENSMUSG00000032562	Gnai2	413.158	426.845	457.498	466.014	440.879	428.537	414.323	409.746	491.667	436.068	730.32	736.022	761.52	751.194	744.764	605.362	787.812	688.4	681.68	690.813	0.698726	3.82272e-10	up	up_and_full_separation	-0.0709592	0.699234	no_change	no_change	-0.142147	0.352737	no_change	no_change	-0.0711882	0.969619	no_change	no_change	Cluster_1
ENSMUSG00000032578	Cish	12.4003	17.3007	14.0351	12.4164	14.0382	16.9494	14.6518	17.3172	12.6254	15.386	23.8188	22.2927	23.3376	23.9097	23.3397	25.8155	23.9822	28.2637	25.9892	26.0127	0.987495	1.4072e-10	up	up_and_full_separation	0.224259	0.295644	no_change	no_change	0.192569	0.358958	no_change	no_change	-0.0316902	0.985874	no_change	no_change	Cluster_1
ENSMUSG00000032607	Amt	5.26571	6.42115	7.10335	5.75761	6.13696	4.42766	4.60702	5.96977	6.56002	5.39112	9.58211	9.9134	12.5967	11.4317	10.881	8.92938	9.71274	12.3059	11.9758	10.7309	0.656628	1.21149e-05	up	up_and_full_separation	-0.206352	0.333067	no_change	no_change	-0.011202	0.965581	no_change	no_change	0.19515	0.87627	no_change	no_change	Cluster_1
ENSMUSG00000032652	Crebl2	12.4164	18.0789	15.2508	16.0259	15.443	13.3502	11.1206	15.9037	9.88454	12.5648	49.3025	65.69	47.8907	36.0919	49.7438	30.3915	41.86	38.7132	38.4872	37.363	1.72482	2.49355e-25	up	up_and_full_separation	-0.246567	0.300835	no_change	no_change	-0.346094	0.0956655	no_change	no_change	-0.099527	0.97313	no_change	no_change	Cluster_1
ENSMUSG00000032656	Marchf3	2.7263	3.75824	4.90735	3.23725	3.65728	3.80906	3.30346	5.50403	7.22219	4.95968	16.4738	15.8539	18.8896	17.0893	17.0766	15.4886	17.5492	27.4424	22.1489	20.6573	2.4764	9.4513e-40	up	up_and_full_separation	0.50612	0.0360892	no_change	no_change	0.286991	0.23525	no_change	no_change	-0.21913	0.917244	no_change	no_change	Cluster_1
ENSMUSG00000032667	Pon2	71.5777	79.1518	68.9964	80.4924	75.0546	63.6803	61.022	64.6901	51.845	60.3093	161.715	162.337	150.651	124.031	149.683	124.989	173.227	161.236	111.617	142.767	0.747183	2.96405e-12	up	up_and_full_separation	-0.37939	0.00194953	no_change	no_change	-0.106409	0.492625	no_change	no_change	0.272981	0.555547	no_change	no_change	Cluster_1
ENSMUSG00000032712	Resf1	36.8772	53.0462	48.1893	50.8304	47.2358	48.5032	55.0531	53.3599	37.6307	48.6367	75.9045	84.7165	98.56	61.4148	80.149	89.4563	94.2307	140.21	86.9631	102.715	0.945096	4.20553e-12	up	up_and_full_separation	0.0671642	0.774672	no_change	no_change	0.332602	0.0423537	no_change	no_change	0.265438	0.739824	no_change	no_change	Cluster_1
ENSMUSG00000032715	Trib3	2.70242	3.26143	3.3784	2.6879	3.00754	2.36634	3.96988	5.11715	5.15422	4.1519	12.5808	9.95804	6.92781	5.92522	8.84796	4.06512	9.43526	10.5756	8.89791	8.24348	1.41135	6.7026e-06	up	up_and_full_separation	0.419365	0.337703	no_change	no_change	-0.202539	0.667314	no_change	no_change	-0.621903	0.717887	no_change	no_change	Cluster_1
ENSMUSG00000032727	Mier3	47.2531	46.9268	40.1803	43.6227	44.4957	61.3177	71.4155	60.0357	47.5683	60.0843	144.317	149.718	144.125	76.9775	128.784	158.212	140.841	192.413	104.997	149.116	1.70515	4.62876e-49	up	up_and_full_separation	0.469992	0.000398102	no_change	no_change	0.21654	0.148776	no_change	no_change	-0.253452	0.685687	no_change	no_change	Cluster_1
ENSMUSG00000032741	Tpcn1	8.27645	9.44934	10.5222	10.1112	9.5898	10.4573	9.35366	10.8165	10.8981	10.3814	14.8087	13.7667	16.2732	22.1839	16.7581	14.1161	16.769	25.4698	23.1114	19.8666	1.00071	1.53588e-09	up	up_and_full_separation	0.196199	0.418534	no_change	no_change	0.257318	0.2294	no_change	no_change	0.0611187	0.977981	no_change	no_change	Cluster_1
ENSMUSG00000032827	Ppp1r9a	14.2582	18.9937	11.7383	17.4095	15.5999	19.5447	15.441	15.9531	16.9563	16.9738	28.1305	38.4272	28.3445	23.7223	29.6561	41.3378	28.6236	31.0982	28.4724	32.383	0.912129	1.65236e-07	up	up_and_full_separation	0.105036	0.716036	no_change	no_change	-0.0265362	0.929343	no_change	no_change	-0.131572	0.955231	no_change	no_change	Cluster_1
ENSMUSG00000032846	Zswim6	8.76267	8.14598	4.64725	5.11893	6.66871	6.05479	7.26764	5.15235	5.80177	6.06914	30.5552	27.6933	28.2789	16.1268	25.6636	23.8266	30.034	36.448	17.9641	27.0682	2.18775	3.18407e-29	up	up_and_full_separation	-0.0183047	0.963858	no_change	no_change	0.10023	0.752636	no_change	no_change	0.118534	0.97313	no_change	no_change	Cluster_1
ENSMUSG00000032905	Atg12	76.2164	81.4041	73.0989	84.256	78.7438	74.2095	72.9699	77.0915	64.0824	72.0883	151.052	197.11	196.023	127.546	167.933	141.033	163.001	150.056	123.759	144.462	1.28138	2.12729e-44	up	up_and_full_separation	-0.0875815	0.543192	no_change	no_change	-0.166755	0.163824	no_change	no_change	-0.0791732	0.946905	no_change	no_change	Cluster_1
ENSMUSG00000032985	5730522E02Rik	0.726288	0.799858	1.18339	0.666128	0.843916	0.433461	0.813117	2.14846	0.957272	1.08808	3.49848	4.46982	3.52775	3.20578	3.67546	2.43269	4.21992	4.53197	2.019	3.30089	2.19815	7.89021e-10	up	up_and_full_separation	0.273887	0.642804	no_change	no_change	-0.320131	0.517868	no_change	no_change	-0.594018	0.805802	no_change	no_change	Cluster_1
ENSMUSG00000033068	Entpd6	40.7071	43.363	49.2883	49.1369	45.6238	35.7065	38.6917	46.4958	46.7929	41.9217	137.842	116.909	115.732	117.165	121.912	129.664	111.329	120.734	135.639	124.342	1.33634	1.5326e-31	up	up_and_full_separation	-0.14546	0.392359	no_change	no_change	0.0600046	0.751225	no_change	no_change	0.205465	0.785286	no_change	no_change	Cluster_1
ENSMUSG00000033107	Rnf125	3.54566	4.70128	2.59284	2.8052	3.41124	1.92159	2.4033	3.59746	2.83221	2.68864	5.42895	8.21427	6.56761	4.98878	6.2999	5.04181	4.82123	9.07233	6.622	6.38934	0.72483	0.00699062	up	up_and_full_separation	-0.442687	0.201903	no_change	no_change	0.0335163	0.939971	no_change	no_change	0.476203	0.75859	no_change	no_change	Cluster_1
ENSMUSG00000033114	Slc35d2	2.95971	3.76013	2.90099	4.14452	3.44134	2.26779	1.54277	2.14846	2.10657	2.0164	28.9441	30.8767	29.179	22.0131	27.7532	21.2984	23.1591	26.3632	18.4823	22.3257	2.80205	8.55518e-56	up	up_and_full_separation	-0.919551	2.64873e-05	down	down_and_full_separation	-0.287185	0.202667	no_change	no_change	0.632367	0.296977	no_change	no_change	Cluster_1
ENSMUSG00000033276	Stk36	9.08644	7.10543	9.13129	10.4276	8.9377	6.06463	7.23541	6.71187	9.92307	7.48374	18.0626	15.3539	13.1704	14.0072	15.1485	16.3254	10.0745	10.1071	13.4524	12.4899	1.02892	3.46619e-09	up	up_and_full_separation	-0.171392	0.518397	no_change	no_change	-0.284072	0.206792	no_change	no_change	-0.112681	0.968812	no_change	no_change	Cluster_1
ENSMUSG00000033386	Frrs1	19.7665	24.1658	28.7019	26.7468	24.8453	23.2723	26.7371	26.0059	22.806	24.7053	37.2949	45.0381	46.0043	55.7032	46.0101	35.5983	44.4578	48.5501	46.6368	43.8108	1.08952	1.74186e-13	up	up_and_full_separation	0.0528275	0.841486	no_change	no_change	-0.136742	0.528773	no_change	no_change	-0.18957	0.887438	no_change	no_change	Cluster_1
ENSMUSG00000033416	Gucd1	27.1251	31.8609	35.0044	34.1081	32.0246	26.3632	33.0346	31.1872	36.1764	31.6903	128.447	136.182	142.548	106.587	128.441	112.037	114.051	110.275	99.9012	109.066	2.05435	1.73418e-65	up	up_and_full_separation	0.000992321	0.997574	no_change	no_change	-0.188131	0.245371	no_change	no_change	-0.189123	0.834619	no_change	no_change	Cluster_1
ENSMUSG00000033417	Cacul1	31.1136	29.0623	28.7947	22.8806	27.9628	36.1575	39.892	30.6279	28.5778	33.8138	55.1236	69.6141	64.2571	35.4261	56.1052	59.4835	68.9807	70.845	48.2787	61.897	1.21043	4.99123e-27	up	up_and_full_separation	0.329873	0.015749	no_change	no_change	0.176106	0.23856	no_change	no_change	-0.153768	0.874349	no_change	no_change	Cluster_1
ENSMUSG00000033446	Lpar6	21.4366	25.7514	26.3719	28.7986	25.5896	25.7604	34.8928	39.9513	31.5144	33.0297	70.3644	73.7737	75.0682	53.6798	68.2215	70.4227	81.8334	101.14	60.5518	78.487	1.49138	1.46651e-43	up	up_and_full_separation	0.393564	0.00186725	no_change	no_change	0.0419826	0.81596	no_change	no_change	-0.351582	0.349947	no_change	no_change	Cluster_1
ENSMUSG00000033450	Tagap	1.9059	1.73497	2.56535	1.64846	1.96367	3.13404	1.79348	2.91164	1.92159	2.44019	7.88232	5.06783	8.69876	3.93245	6.39534	10.6761	7.01322	8.49312	3.42592	7.4021	1.75055	1.83475e-15	up	up_and_full_separation	0.37117	0.230986	no_change	no_change	0.22048	0.464884	no_change	no_change	-0.15069	0.962413	no_change	no_change	Cluster_1
ENSMUSG00000033475	Tomm6	0.431431	0.698345	0.58577	0.573336	0.57222	0.163621	0.371099	0.698345	0.49581	0.432219	1.78109	1.46278	1.31037	1.53487	1.52227	1.5662	1.77541	2.81809	1.67643	1.95904	1.71575	1.5453e-05	up	up_and_full_separation	-0.267158	0.695235	no_change	no_change	0.336082	0.528773	no_change	no_change	0.60324	0.829164	no_change	no_change	Cluster_1
ENSMUSG00000033487	Fndc3a	123.675	121.262	113.171	122.566	120.169	110.755	114.61	112.178	149.579	121.78	160.267	199.419	177.041	127	165.932	185.511	194.736	244.347	150.5	193.774	0.668614	1.39112e-07	up	up_and_full_separation	0.0565866	0.79364	no_change	no_change	0.186863	0.262654	no_change	no_change	0.130276	0.927203	no_change	no_change	Cluster_1
ENSMUSG00000033545	Znrf1	54.3703	68.7947	58.9794	72.1115	63.564	64.4028	62.8815	52.964	62.9224	60.7927	122.182	120.734	93.7072	100.956	109.395	124.782	88.7944	104.074	95.0873	103.184	1.03892	8.61248e-13	up	up_and_full_separation	0.00106232	0.997995	no_change	no_change	-0.0777619	0.742419	no_change	no_change	-0.0788243	0.974098	no_change	no_change	Cluster_1
ENSMUSG00000033581	Igf2bp2	106.205	93.03	83.0918	89.2938	92.9051	129.528	118.32	86.1779	101.022	108.762	297.883	273.522	174.374	157.922	225.925	303.402	289.848	178.101	145.414	229.191	1.47261	2.44108e-37	up	up_and_full_separation	0.303943	0.0348167	no_change	no_change	0.0394972	0.841211	no_change	no_change	-0.264446	0.652065	no_change	no_change	Cluster_1
ENSMUSG00000033589	Reep4	10.329	10.8035	11.8635	12.6146	11.4027	14.7719	11.1151	15.2389	19.0598	15.0464	65.665	53.6542	52.8104	56.2697	57.0998	60.9696	55.4167	72.9181	66.3544	63.9147	2.21303	2.19471e-51	up	up_and_full_separation	0.333662	0.0859637	no_change	no_change	0.146935	0.49173	no_change	no_change	-0.186727	0.895262	no_change	no_change	Cluster_1
ENSMUSG00000033610	Pank1	24.2603	20.1344	25.655	24.5405	23.6475	24.8059	21.792	25.3053	21.6817	23.3962	62.9224	56.951	59.4215	56.5519	58.9617	49.0145	55.0787	60.6632	48.4493	53.3014	1.34708	2.92669e-38	up	up_and_full_separation	0.0211029	0.917484	no_change	no_change	-0.097944	0.525828	no_change	no_change	-0.119047	0.919218	no_change	no_change	Cluster_1
ENSMUSG00000033623	Pcgf3	35.5572	31.3547	38.2358	33.6466	34.6986	26.9245	25.5087	37.2949	31.7876	30.3789	75.1066	79.546	96.1562	59.0247	77.4584	55.7345	64.0024	88.3421	66.1135	68.5481	1.27863	3.21382e-37	up	up_and_full_separation	-0.210615	0.116228	no_change	no_change	-0.272924	0.0236236	no_change	no_change	-0.0623094	0.972811	no_change	no_change	Cluster_1
ENSMUSG00000033809	Alg3	26.1634	26.7774	29.3819	26.572	27.2237	27.3925	21.4509	28.3164	29.9082	26.767	74.5736	58.5867	64.2076	62.3629	64.9327	64.2571	57.0481	74.4533	64.7872	65.1364	1.1809	1.15721e-20	up	up_and_full_separation	-0.0805848	0.708255	no_change	no_change	0.00405468	0.986448	no_change	no_change	0.0846395	0.967369	no_change	no_change	Cluster_1
ENSMUSG00000033863	Klf9	65.5861	75.1517	72.4238	64.1066	69.3171	104.376	92.18	80.6498	95.1826	93.0972	211.185	222.701	235.671	209.741	219.824	321.505	368.191	341.598	234.849	316.536	1.61344	2.58784e-40	up	up_and_full_separation	0.438624	0.00192362	no_change	no_change	0.567891	2.0442e-05	no_change	no_change	0.129267	0.926527	no_change	no_change	Cluster_1
ENSMUSG00000033871	Ppargc1b	8.09382	10.6839	8.08676	9.04499	8.97738	10.3041	10.2521	6.71573	9.94542	9.30432	41.8475	38.0209	28.2901	35.1316	35.8225	34.5025	30.1427	24.5789	29.73	29.7385	1.98693	2.28862e-71	up	up_and_full_separation	0.0763054	0.700392	no_change	no_change	-0.237662	0.080258	no_change	no_change	-0.313968	0.492545	no_change	no_change	Cluster_1
ENSMUSG00000033900	Map9	24.3365	27.8917	31.4166	35.4261	29.7677	32.695	33.5025	35.5572	30.8928	33.1619	45.9123	52.4981	58.2134	56.5885	53.3031	48.9608	47.1914	51.6801	47.6605	48.8732	1.05402	7.96125e-18	up	up_and_full_separation	0.20038	0.234183	no_change	no_change	-0.151246	0.376514	no_change	no_change	-0.351626	0.454972	no_change	no_change	Cluster_1
ENSMUSG00000033910	Gucy1a1	57.1779	45.699	56.1136	62.1424	55.2832	44.6417	48.7775	67.1846	58.853	54.8642	72.9963	69.1964	89.8214	62.5396	73.6384	60.2194	75.2668	64.2702	62.9093	65.6664	0.624951	1.71537e-07	up	up_and_full_separation	0.0353138	0.869686	no_change	no_change	-0.105849	0.544222	no_change	no_change	-0.141163	0.906992	no_change	no_change	Cluster_1
ENSMUSG00000033967	Rnf225	2.00369	1.2877	2.56904	2.5302	2.09766	2.19599	1.83192	1.94532	2.26367	2.05923	4.8967	4.03359	2.82875	4.50806	4.06677	2.46244	4.07973	3.99387	3.43383	3.49247	1.10971	0.00026787	up	up_and_full_separation	0.00911484	0.989276	no_change	no_change	-0.193312	0.670515	no_change	no_change	-0.202427	0.962413	no_change	no_change	Cluster_1
ENSMUSG00000033983	Coil	5.55196	7.48974	5.0624	5.70631	5.9526	3.21688	6.3096	6.32807	4.93556	5.19752	8.48999	10.9453	9.49221	9.76454	9.67301	9.52525	11.3784	10.143	11.3584	10.6013	0.638251	0.000602725	up	up_and_full_separation	-0.202674	0.452134	no_change	no_change	0.171195	0.50834	no_change	no_change	0.373869	0.698995	no_change	no_change	Cluster_1
ENSMUSG00000034035	Ccdc17	4.39968	5.36904	6.10278	6.70115	5.64316	5.8641	3.97194	4.89862	3.68438	4.60476	13.3266	13.71	10.2314	9.61765	11.7214	10.474	10.7929	16.453	12.2935	12.5033	0.905226	6.0038e-05	up	up_and_full_separation	-0.323522	0.29783	no_change	no_change	0.0681578	0.852904	no_change	no_change	0.39168	0.781647	no_change	no_change	Cluster_1
ENSMUSG00000034059	Ypel4	2.44724	4.91941	4.35012	4.35012	4.01672	3.46536	2.13639	3.19728	4.0763	3.21883	18.6854	22.2958	18.1655	14.0092	18.289	16.5511	14.9658	21.3026	14.8955	16.9287	2.04696	1.87433e-16	up	up_and_full_separation	-0.358826	0.322252	no_change	no_change	-0.121642	0.761793	no_change	no_change	0.237184	0.940491	no_change	no_change	Cluster_1
ENSMUSG00000034071	Zfp551	4.08706	4.30452	6.85951	4.41421	4.91633	2.13952	5.02945	4.37043	4.27496	3.95359	13.5244	15.6841	21.5142	14.6876	16.3526	10.6505	19.3012	11.3217	12.159	13.3581	1.55162	1.18222e-12	up	up_and_full_separation	-0.378853	0.210088	no_change	no_change	-0.253926	0.397933	no_change	no_change	0.124928	0.974098	no_change	no_change	Cluster_1
ENSMUSG00000034158	Lrrc58	306.321	251.652	186.646	244.871	247.372	209.47	201.559	229.783	184.565	206.344	631.201	730.32	583.103	322.917	566.885	486.484	495.222	599.945	315.084	474.184	1.21244	4.05755e-17	up	up_and_full_separation	-0.282158	0.135657	no_change	no_change	-0.417026	0.0140198	no_change	no_change	-0.134868	0.940491	no_change	no_change	Cluster_1
ENSMUSG00000034163	Zfc3h1	21.9731	30.9115	20.2766	26.1634	24.8311	25.7184	21.8607	18.4238	30.0133	24.0041	49.7772	60.7866	38.1306	36.4998	46.2985	57.0812	45.9046	39.7604	43.6058	46.588	1.07097	5.45617e-13	up	up_and_full_separation	-0.00944839	0.97553	no_change	no_change	-0.0300765	0.90828	no_change	no_change	-0.0206281	0.99163	no_change	no_change	Cluster_1
ENSMUSG00000034165	Ccnd3	232.156	225.096	239.986	236.232	233.368	239.986	210.325	230.501	272.644	238.364	605.362	574.776	570.487	511.085	565.427	550.183	548.268	552.171	493.526	536.037	1.40076	2.90767e-55	up	up_and_full_separation	0.0661481	0.653831	no_change	no_change	-0.0703167	0.614649	no_change	no_change	-0.136465	0.844908	no_change	no_change	Cluster_1
ENSMUSG00000034203	Chchd4	17.6625	16.1761	16.6104	16.5759	16.7562	22.2335	18.2594	18.1545	17.1352	18.9457	42.9549	45.7074	55.3369	39.4547	45.8635	43.8217	40.0751	58.9794	44.0561	46.7331	1.43471	3.78813e-26	up	up_and_full_separation	0.184669	0.351503	no_change	no_change	0.0935355	0.6584	no_change	no_change	-0.0911335	0.966706	no_change	no_change	Cluster_1
ENSMUSG00000034206	Polq	0.728126	0.854096	0.517965	0.932841	0.758257	0.284757	0.685935	0.615607	1.41879	0.751272	1.23117	2.28574	1.57488	1.14253	1.55858	2.57066	1.312	3.10853	1.48162	2.1182	1.26383	0.0061757	up	up_and_full_separation	-0.0887767	0.915833	no_change	no_change	0.33338	0.602873	no_change	no_change	0.422157	0.936546	no_change	no_change	Cluster_1
ENSMUSG00000034271	Jdp2	32.5439	35.7189	36.6969	40.2857	36.3113	29.2088	31.1997	34.7251	31.3028	31.6091	62.6085	71.8238	80.037	72.9963	71.8664	59.3473	70.9969	81.9386	69.2258	70.3771	0.836483	3.73334e-14	up	up_and_full_separation	-0.270969	0.0507677	no_change	no_change	-0.0403522	0.826511	no_change	no_change	0.230617	0.700897	no_change	no_change	Cluster_1
ENSMUSG00000034275	Igsf9b	5.61648	4.7765	5.3248	3.19135	4.72728	7.83148	6.3096	6.05686	5.48553	6.42087	7.09644	8.33371	9.30549	8.88656	8.40555	9.67438	9.65202	6.94086	10.2592	9.13161	0.598382	0.0100434	up	up_and_full_separation	0.396247	0.171802	no_change	no_change	-0.133097	0.697154	no_change	no_change	-0.529344	0.591866	no_change	no_change	Cluster_1
ENSMUSG00000034333	Zbed4	6.83194	3.49848	3.86212	3.67318	4.46643	7.33521	2.98584	3.62334	4.33542	4.56996	12.3367	12.5078	16.8842	10.1295	12.9645	11.2495	14.2663	15.9239	8.88258	12.5806	1.84269	6.38902e-14	up	up_and_full_separation	0.114262	0.791717	no_change	no_change	-0.0285136	0.948746	no_change	no_change	-0.142776	0.97339	no_change	no_change	Cluster_1
ENSMUSG00000034343	Ube2f	38.6422	42.3379	39.8847	40.859	40.4309	42.1998	36.1764	45.0129	37.6768	40.2665	75.2096	70.4136	86.2572	56.7428	72.1558	59.9974	65.2642	83.0918	68.3226	69.169	1.09036	3.90484e-19	up	up_and_full_separation	0.0674414	0.746148	no_change	no_change	-0.044075	0.830194	no_change	no_change	-0.111516	0.942285	no_change	no_change	Cluster_1
ENSMUSG00000034361	Cpne2	22.05	20.0819	16.553	19.7486	19.6084	19.6115	16.3845	17.3427	17.9445	17.8208	47.6191	37.9939	44.7599	41.4364	42.9523	37.9939	43.4019	32.4027	32.4027	36.5503	0.972749	4.63695e-13	up	up_and_full_separation	-0.180892	0.35111	no_change	no_change	-0.216616	0.215643	no_change	no_change	-0.035724	0.983445	no_change	no_change	Cluster_1
ENSMUSG00000034394	Lif	0.340123	0.49581	0.271378	1.04882	0.539032	0.317893	0.999416	1.12422	1.52751	0.992261	2.32056	2.74003	2.43422	2.24003	2.43371	2.95066	1.51294	2.13265	2.97845	2.39368	2.31743	7.68871e-09	up	up_and_full_separation	0.63875	0.251876	no_change	no_change	-0.0404795	0.951238	no_change	no_change	-0.67923	0.785154	no_change	no_change	Cluster_1
ENSMUSG00000034413	Neurl1b	3.30911	3.56168	4.21992	4.62366	3.92859	3.96762	3.44149	1.61754	2.99085	3.00437	11.3138	9.55408	14.8293	6.83754	10.6337	8.14598	9.61765	8.21781	9.08644	8.76697	1.68261	3.99832e-09	up	up_and_full_separation	-0.396427	0.332659	no_change	no_change	-0.303524	0.449528	no_change	no_change	0.0929032	0.980114	no_change	no_change	Cluster_1
ENSMUSG00000034435	Tmem30b	304.728	335.238	319.355	347.74	326.765	269.829	296.148	294.28	277.936	284.548	870.364	979.102	907.659	591.918	837.261	773.338	870.364	652.202	523.664	704.892	1.38639	2.55251e-23	up	up_and_full_separation	-0.16545	0.423703	no_change	no_change	-0.297581	0.0893639	no_change	no_change	-0.132131	0.940491	no_change	no_change	Cluster_1
ENSMUSG00000034449	Dhrs11	9.29175	11.6126	13.5928	14.1951	12.1731	14.7719	11.6276	12.6791	11.7747	12.7133	22.2702	18.6672	17.8767	19.8046	19.6547	20.784	16.3068	19.5323	19.5537	19.0442	0.593423	0.000253925	up	up_and_full_separation	0.00499192	0.988806	no_change	no_change	-0.0512987	0.845459	no_change	no_change	-0.0562906	0.977981	no_change	no_change	Cluster_1
ENSMUSG00000034520	Gjc1	46.0996	45.509	45.7074	40.2001	44.379	52.0931	54.6081	53.4914	49.0498	52.3106	68.491	76.1306	86.8098	67.0371	74.6171	75.8046	94.5465	89.8367	70.1225	82.5776	0.730868	8.99523e-14	up	up_and_full_separation	0.236631	0.0529506	no_change	no_change	0.201691	0.0976142	no_change	no_change	-0.0349406	0.978291	no_change	no_change	Cluster_1
ENSMUSG00000034522	Zfp395	32.9991	41.3701	38.8512	35.3248	37.1363	32.6407	52.3345	33.5994	53.0424	42.9042	57.1838	63.7518	52.2433	57.3301	57.6273	44.2168	74.3175	41.1672	61.5338	55.3088	0.808275	7.95988e-11	up	up_and_full_separation	0.234987	0.148599	no_change	no_change	-0.0534287	0.794467	no_change	no_change	-0.288415	0.624103	no_change	no_change	Cluster_1
ENSMUSG00000034595	Ppp1r18	17.5692	18.5494	18.5254	18.7281	18.343	17.4697	17.0763	19.1634	22.731	19.1101	30.1269	28.7446	24.8861	33.6954	29.3632	26.5549	24.7673	31.7688	33.968	29.2648	0.686242	4.00514e-08	up	up_and_full_separation	0.066629	0.751626	no_change	no_change	0.0348962	0.86774	no_change	no_change	-0.0317327	0.983445	no_change	no_change	Cluster_1
ENSMUSG00000034613	Ppm1h	19.9015	22.7073	17.163	17.4854	19.3143	24.3651	22.3627	20.7273	17.4854	21.2351	36.1457	47.2799	50.7487	34.6935	42.217	36.2614	45.4936	58.5652	38.5001	44.7051	1.35899	8.38477e-17	up	up_and_full_separation	0.227253	0.330504	no_change	no_change	0.0525972	0.849083	no_change	no_change	-0.174656	0.923323	no_change	no_change	Cluster_1
ENSMUSG00000034614	Pik3ip1	84.811	122.287	122.287	103.35	108.184	82.14	118.762	113.048	108.468	105.605	230.999	322.917	270.86	246.741	267.879	213.065	370.744	327.424	276.871	297.026	1.1633	2.689e-30	up	up_and_full_separation	-0.0641653	0.710941	no_change	no_change	0.145075	0.297982	no_change	no_change	0.209241	0.721602	no_change	no_change	Cluster_1
ENSMUSG00000034663	Bmp2k	16.3845	12.9269	14.7719	13.6057	14.4222	16.3254	15.0515	16.0477	15.9629	15.8469	29.5653	27.8398	30.5779	27.9234	28.9766	28.2093	26.3632	38.9293	25.4299	29.7329	1.1799	3.31739e-23	up	up_and_full_separation	0.182002	0.28122	no_change	no_change	-0.0537632	0.784001	no_change	no_change	-0.235765	0.737338	no_change	no_change	Cluster_1
ENSMUSG00000034673	Pbx2	20.2751	21.9731	19.7445	24.7562	21.6872	22.4533	19.0006	17.4659	20.2694	19.7973	92.4311	85.6179	77.7819	79.1129	83.736	74.3831	72.297	93.2683	75.9909	78.9848	1.88724	9.13763e-40	up	up_and_full_separation	-0.141905	0.5278	no_change	no_change	-0.0428132	0.862313	no_change	no_change	0.0990918	0.96401	no_change	no_change	Cluster_1
ENSMUSG00000034724	Cnot6l	14.5395	16.0713	15.1988	15.9696	15.4448	21.7044	20.4245	28.2637	18.187	22.1449	54.1994	59.6155	61.5939	37.7763	53.2963	54.6789	72.2579	78.5674	50.0497	63.8885	1.6828	6.05351e-51	up	up_and_full_separation	0.452023	0.00052122	no_change	no_change	0.0249508	0.898269	no_change	no_change	-0.427072	0.202941	no_change	no_change	Cluster_1
ENSMUSG00000034765	Dusp5	10.1017	10.1391	11.4737	10.1112	10.4564	14.8016	10.3202	11.4654	13.5909	12.5445	28.6835	31.3379	36.7427	37.457	33.5553	30.188	31.7215	38.8678	30.8928	32.9175	1.50521	7.51312e-28	up	up_and_full_separation	0.227773	0.240144	no_change	no_change	-0.00753576	0.976349	no_change	no_change	-0.235309	0.805802	no_change	no_change	Cluster_1
ENSMUSG00000034781	Gna11	119.427	114.086	113.465	114.023	115.25	119.681	118.107	116.827	119.427	118.51	217.633	196.502	218.771	228.903	215.452	198.462	197.25	216.339	218.994	207.761	0.846457	2.24263e-23	up	up_and_full_separation	0.044818	0.760344	no_change	no_change	-0.0213632	0.885981	no_change	no_change	-0.0661812	0.955208	no_change	no_change	Cluster_1
ENSMUSG00000034832	Tet3	57.1838	64.0024	60.2251	46.7457	57.0393	70.2342	62.2854	72.137	81.6464	71.5757	112.58	131.221	120.497	99.4553	115.938	127.339	153.92	179.469	122.94	145.917	0.960541	6.34246e-20	up	up_and_full_separation	0.297012	0.0199682	no_change	no_change	0.103918	0.499179	no_change	no_change	-0.193094	0.772568	no_change	no_change	Cluster_1
ENSMUSG00000034867	Ankrd27	30.4348	26.158	25.3937	32.1565	28.5358	25.9583	22.9783	23.484	32.4966	26.2293	68.9382	61.4484	44.1039	46.6295	55.28	59.9525	49.1974	41.8249	38.8377	47.4531	1.13803	6.91241e-15	up	up_and_full_separation	-0.0370641	0.893727	no_change	no_change	-0.169278	0.411331	no_change	no_change	-0.132214	0.942676	no_change	no_change	Cluster_1
ENSMUSG00000034928	Rnf44	56.8904	63.9082	43.3135	57.7455	55.4644	63.881	57.5438	50.6616	62.0398	58.5315	161.236	151.244	121.755	101.14	133.844	105.443	107.177	97.3906	86.904	99.2286	1.42298	3.25139e-26	up	up_and_full_separation	0.139627	0.495504	no_change	no_change	-0.393947	0.0132656	no_change	no_change	-0.533574	0.159784	no_change	no_change	Cluster_1
ENSMUSG00000034959	Rubcnl	0.163621	0.643129	0.771633	0.666128	0.561128	0.119575	0.601397	1.15558	0.632253	0.627202	0.881135	1.26403	0.83884	0.987405	0.992853	0.277013	0.787621	1.68143	0.685935	0.858001	1.03416	0.0452078	up	up_and_full_separation	0.134503	0.879838	no_change	no_change	-0.179639	0.812556	no_change	no_change	-0.314142	0.965708	no_change	no_change	Cluster_1
ENSMUSG00000034981	Parm1	43.8678	41.8904	37.3244	40.8705	40.9883	32.8151	40.318	40.859	33.5025	36.8736	67.0594	57.1838	53.669	63.7315	60.4109	54.0743	59.7051	71.1169	62.0561	61.7381	0.818422	1.20479e-08	up	up_and_full_separation	-0.0716088	0.769217	no_change	no_change	0.0644155	0.783422	no_change	no_change	0.136024	0.938885	no_change	no_change	Cluster_1
ENSMUSG00000034993	Vat1	13.0858	13.6739	13.0301	13.4185	13.3021	9.36888	10.8981	8.90483	12.3331	10.3762	46.2268	40.5407	39.2425	43.063	42.2683	26.1634	26.0804	32.4379	31.6407	29.0806	1.46537	3.18345e-31	up	up_and_full_separation	-0.369405	0.0202569	no_change	no_change	-0.528816	0.000135283	no_change	no_change	-0.15941	0.898558	no_change	no_change	Cluster_1
ENSMUSG00000034997	Htr2a	1.35805	1.26595	1.0047	2.40669	1.50885	1.52751	1.73346	2.03491	2.16739	1.86582	2.8052	3.20944	2.89514	2.90625	2.95401	3.02252	4.17696	1.22016	2.10281	2.63061	1.46909	1.03018e-05	up	up_and_full_separation	0.421633	0.369468	no_change	no_change	-0.218597	0.662553	no_change	no_change	-0.640231	0.734237	no_change	no_change	Cluster_1
ENSMUSG00000035011	Zbtb7a	42.6456	50.277	49.1612	44.9556	46.7599	43.4147	42.9366	41.1132	45.252	43.1791	318.171	340.28	279.198	287.216	306.216	279.835	321.07	382.423	310.474	323.45	2.95912	1.19141e-168	up	up_and_full_separation	-0.0441793	0.822836	no_change	no_change	0.0307126	0.869642	no_change	no_change	0.0748919	0.964398	no_change	no_change	Cluster_1
ENSMUSG00000035105	Egln3	3.74101	2.46244	4.0763	3.71735	3.49927	4.57071	3.41164	6.11646	5.65663	4.93886	7.40308	6.0459	8.93274	7.58734	7.49226	5.99924	6.15509	10.9844	7.69802	7.70918	0.995601	7.225e-08	up	up_and_full_separation	0.476411	0.0346539	no_change	no_change	0.0281704	0.927838	no_change	no_change	-0.448241	0.577749	no_change	no_change	Cluster_1
ENSMUSG00000035139	Secisbp2	14.0614	14.6132	14.2601	18.1232	15.2645	17.9604	15.4868	18.0357	16.5759	17.0147	28.7273	22.9783	30.0693	28.0658	27.4602	27.1049	23.1008	26.2117	30.8296	26.8118	0.82656	2.06014e-11	up	up_and_full_separation	0.17588	0.312497	no_change	no_change	0.00880746	0.967927	no_change	no_change	-0.167073	0.872505	no_change	no_change	Cluster_1
ENSMUSG00000035171	1110059E24Rik	44.6072	42.1147	37.6574	47.437	42.9541	40.318	46.0043	49.1369	30.4661	41.4813	88.6732	83.636	85.087	66.1493	80.8864	67.3481	73.6075	88.6865	58.0504	71.9231	0.743148	4.93753e-11	up	up_and_full_separation	-0.175525	0.259143	no_change	no_change	-0.182851	0.21362	no_change	no_change	-0.00732638	0.994993	no_change	no_change	Cluster_1
ENSMUSG00000035278	Plekhj1	40.4316	53.0621	44.3383	41.5964	44.8571	44.755	39.9993	44.3493	40.4087	42.3781	100.172	93.6255	87.422	85.087	91.5765	83.3313	73.3704	116.09	88.3659	90.2895	0.907834	1.69506e-12	up	up_and_full_separation	-0.124343	0.526103	no_change	no_change	-0.0561976	0.790719	no_change	no_change	0.0681455	0.97423	no_change	no_change	Cluster_1
ENSMUSG00000035283	Adrb1	3.05859	2.49834	0.771633	1.04882	1.84435	2.11905	2.31715	1.61754	0.722208	1.69399	14.5064	12.376	5.19926	7.56747	9.91229	6.15899	6.52324	5.32984	7.51976	6.38296	2.3569	1.16358e-12	up	up_and_full_separation	-0.00534356	0.994545	no_change	no_change	-0.468298	0.279152	no_change	no_change	-0.462954	0.865003	no_change	no_change	Cluster_1
ENSMUSG00000035299	Mid1	1.71429	1.75522	1.37253	0.989489	1.45788	1.95387	1.92159	2.03491	1.52751	1.85947	2.21484	2.6028	3.79031	3.349	2.98924	2.31177	3.40416	1.95085	4.48968	3.03911	1.39949	2.96578e-05	up	up_and_full_separation	0.472409	0.302502	no_change	no_change	0.0311251	0.957864	no_change	no_change	-0.441284	0.872153	no_change	no_change	Cluster_1
ENSMUSG00000035329	Fbxo33	14.3248	16.9193	14.7438	16.9748	15.7407	18.8294	19.5211	19.1299	19.1359	19.1541	29.7631	33.6753	31.5093	21.282	29.0574	37.2674	34.5477	29.1609	23.3965	31.0931	0.919867	2.57732e-12	up	up_and_full_separation	0.318756	0.0516844	no_change	no_change	0.154661	0.395021	no_change	no_change	-0.164095	0.893858	no_change	no_change	Cluster_1
ENSMUSG00000035373	Ccl7	2.75006	3.14332	2.85125	2.47843	2.80577	1.76569	1.76795	3.46536	2.19243	2.29786	14.2876	13.643	18.8275	12.9025	14.9152	8.54726	10.4964	20.4504	12.9095	13.1009	2.35847	8.12704e-36	up	up_and_full_separation	-0.384133	0.15885	no_change	no_change	-0.23187	0.357625	no_change	no_change	0.152264	0.953994	no_change	no_change	Cluster_1
ENSMUSG00000035397	Klf16	8.05034	7.83148	9.13334	7.16972	8.04622	8.8546	8.36923	7.21877	10.7249	8.79187	16.0915	14.6876	23.4445	15.7438	17.4919	16.1709	14.3992	13.6489	16.8199	15.2597	0.889529	3.43932e-07	up	up_and_full_separation	0.123105	0.661245	no_change	no_change	-0.185093	0.446014	no_change	no_change	-0.308198	0.779506	no_change	no_change	Cluster_1
ENSMUSG00000035451	Foxa1	1.28393	0.799858	1.35085	1.23117	1.16645	0.300998	1.24422	0.916151	1.15406	0.903855	1.85451	2.34274	1.91776	2.75199	2.21675	0.619605	2.01707	3.99736	2.55742	2.29786	1.07401	0.0172366	up	up_and_full_separation	-0.436925	0.499873	no_change	no_change	-0.0464142	0.951427	no_change	no_change	0.390511	0.941117	no_change	no_change	Cluster_1
ENSMUSG00000035621	Midn	1.82643	3.14516	4.60346	5.01037	3.64636	3.91019	2.81996	3.91962	4.22503	3.7187	9.7997	10.6355	12.2473	11.4674	11.0375	11.2094	10.682	15.9629	12.1608	12.5038	1.69586	3.15811e-14	up	up_and_full_separation	0.156692	0.675441	no_change	no_change	0.188555	0.562246	no_change	no_change	0.0318631	0.991367	no_change	no_change	Cluster_1
ENSMUSG00000035671	Zswim4	43.1547	56.2584	51.5631	47.6963	49.6681	56.3754	66.0971	50.6042	73.8851	61.7404	89.4159	111.024	93.1311	85.354	94.7312	108.568	125.492	63.1903	87.5456	96.199	1.12812	3.88377e-17	up	up_and_full_separation	0.395316	0.013614	no_change	no_change	0.012502	0.959422	no_change	no_change	-0.382814	0.458505	no_change	no_change	Cluster_1
ENSMUSG00000035678	Tnfsf9	1.46486	1.41025	1.37253	1.345	1.39816	1.61047	1.56417	1.04882	2.07716	1.57516	2.8052	2.67655	3.0919	3.09003	2.91592	2.89514	2.6223	2.84385	2.38099	2.68557	1.11957	6.97247e-05	up	up_and_full_separation	0.184807	0.685898	no_change	no_change	-0.0967889	0.827656	no_change	no_change	-0.281596	0.928784	no_change	no_change	Cluster_1
ENSMUSG00000035772	Mrps2	38.0726	40.5135	41.2858	41.8968	40.4422	44.9036	34.7022	45.8216	38.4054	40.9582	95.3674	89.7698	112.837	76.2954	93.5675	83.844	93.9686	105.817	73.4717	89.2753	1.06373	1.43658e-17	up	up_and_full_separation	-0.0174309	0.943301	no_change	no_change	-0.0430356	0.837028	no_change	no_change	-0.0256047	0.985874	no_change	no_change	Cluster_1
ENSMUSG00000035790	Cep19	27.4909	30.377	25.4754	32.6293	28.9932	26.5977	25.8681	27.7852	25.4754	26.4316	88.9713	79.9877	91.5624	76.0076	84.1322	57.034	70.8981	84.1203	63.006	68.7646	1.43055	2.07589e-32	up	up_and_full_separation	-0.180953	0.296026	no_change	no_change	-0.295905	0.0448396	no_change	no_change	-0.114952	0.940491	no_change	no_change	Cluster_1
ENSMUSG00000035834	Polr3g	8.12349	8.50649	9.38163	11.0024	9.25349	6.52324	5.39061	6.66795	7.97133	6.63828	49.492	57.996	59.92	38.6622	51.5175	31.3083	38.998	40.3375	35.4127	36.5141	2.35398	3.91025e-55	up	up_and_full_separation	-0.506215	0.006895	no_change	no_change	-0.451202	0.00998854	no_change	no_change	0.0550135	0.978504	no_change	no_change	Cluster_1
ENSMUSG00000036002	Fam214b	29.3037	35.0081	34.7006	36.7665	33.9447	21.1907	24.1441	27.405	32.2035	26.2358	157.555	167.318	157.834	151.244	158.487	102.502	123.087	123.711	115.347	116.162	2.17686	2.84959e-83	up	up_and_full_separation	-0.378321	0.00580634	no_change	no_change	-0.423497	0.000960771	no_change	no_change	-0.0451755	0.977944	no_change	no_change	Cluster_1
ENSMUSG00000036030	Prtg	5.85483	6.01498	6.58716	5.43453	5.97288	3.7269	5.46934	7.37161	7.07934	5.9118	68.711	92.1424	84.164	44.2542	72.3179	41.6392	98.56	77.6344	40.927	64.6902	3.57209	1.09426e-76	up	up_and_full_separation	-0.0457259	0.905105	no_change	no_change	-0.354205	0.149145	no_change	no_change	-0.308479	0.829017	no_change	no_change	Cluster_1
ENSMUSG00000036052	Dnajb5	9.80879	7.69426	11.6239	7.06668	9.04842	9.80879	9.01365	8.64891	9.83636	9.32693	33.61	36.1388	41.6357	26.681	34.5164	25.9178	43.3047	30.3063	29.1882	32.1792	2.18002	4.54224e-45	up	up_and_full_separation	0.149722	0.545154	no_change	no_change	-0.0850355	0.735392	no_change	no_change	-0.234757	0.844908	no_change	no_change	Cluster_1
ENSMUSG00000036061	Smug1	25.7031	27.1978	22.0918	25.5638	25.1391	20.6526	23.8694	22.0203	22.9426	22.3712	50.096	43.9135	50.2605	42.3007	46.6427	43.7271	45.2274	55.5628	39.4912	46.0021	0.992004	2.9642e-14	up	up_and_full_separation	-0.103925	0.618857	no_change	no_change	0.0393066	0.859118	no_change	no_change	0.143232	0.920057	no_change	no_change	Cluster_1
ENSMUSG00000036078	Sigmar1	62.0924	56.7319	56.6049	53.7276	57.2892	55.9447	40.5921	55.5896	50.8105	50.7342	146.282	113.097	114.713	113.859	121.988	101.528	100.956	109.833	122.865	108.796	0.968113	2.00553e-17	up	up_and_full_separation	-0.237201	0.110616	no_change	no_change	-0.167064	0.276564	no_change	no_change	0.0701376	0.972541	no_change	no_change	Cluster_1
ENSMUSG00000036097	Slf2	32.5176	26.4832	29.73	30.2843	29.7538	39.5372	42.505	39.2601	45.8688	41.7928	99.1542	111.329	103.737	63.8922	94.5282	110.275	130.514	145.764	93.9917	120.136	1.84112	5.01925e-53	up	up_and_full_separation	0.517751	0.000154291	no_change	no_change	0.296842	0.0435502	no_change	no_change	-0.220909	0.778738	no_change	no_change	Cluster_1
ENSMUSG00000036099	Vezt	31.1696	27.7045	28.0221	30.8431	29.4348	39.6353	32.1829	39.7731	35.3746	36.7415	58.0504	50.4032	69.1964	50.593	57.0607	66.4112	57.8042	78.2882	46.8667	62.3426	0.831186	1.41832e-11	up	up_and_full_separation	0.232692	0.150118	no_change	no_change	-0.10306	0.573317	no_change	no_change	-0.335752	0.490547	no_change	no_change	Cluster_1
ENSMUSG00000036106	Prr5	10.8981	11.7079	11.6257	9.63378	10.9664	9.05599	11.4877	11.0102	13.2937	11.2119	32.0024	36.3448	38.7862	29.945	34.2696	20.1344	32.0771	36.48	27.8398	29.1328	1.39303	2.57272e-19	up	up_and_full_separation	0.00907581	0.978424	no_change	no_change	-0.284668	0.146913	no_change	no_change	-0.293744	0.756782	no_change	no_change	Cluster_1
ENSMUSG00000036155	Mgat5	9.01365	8.19963	7.97133	7.29843	8.12076	8.03226	6.59523	8.17778	7.453	7.56457	14.0651	13.9225	15.208	10.4111	13.4017	14.429	15.5324	21.5913	14.2953	16.462	0.786866	1.03639e-07	up	up_and_full_separation	-0.0722601	0.777649	no_change	no_change	0.16447	0.418002	no_change	no_change	0.23673	0.815406	no_change	no_change	Cluster_1
ENSMUSG00000036197	Gxylt1	31.0328	27.5063	28.0912	22.7073	27.3344	26.8293	28.8498	33.297	31.9785	30.2386	48.0831	59.3336	58.9149	35.0965	50.357	50.7518	60.3912	61.2714	47.8782	55.0731	1.07174	1.50228e-23	up	up_and_full_separation	0.190405	0.19192	no_change	no_change	0.114884	0.456716	no_change	no_change	-0.0755204	0.961386	no_change	no_change	Cluster_1
ENSMUSG00000036264	Fstl4	3.90262	2.99839	5.14645	6.02598	4.51836	2.39974	4.02466	4.19237	2.90625	3.38076	7.70546	7.77824	7.65417	6.15693	7.3237	5.04368	4.93556	8.64318	7.01846	6.41022	0.945797	0.000387116	up	up_and_full_separation	-0.402056	0.260956	no_change	no_change	-0.198931	0.609719	no_change	no_change	0.203125	0.952495	no_change	no_change	Cluster_1
ENSMUSG00000036306	Lzts1	10.9879	11.9724	11.8953	11.3345	11.5475	8.75594	13.1614	10.7189	10.3644	10.7502	13.4241	18.3381	17.067	18.0769	16.7265	16.6365	16.0458	23.291	22.6038	19.6443	0.786702	1.786e-06	up	up_and_full_separation	-0.0194066	0.951862	no_change	no_change	0.263019	0.209738	no_change	no_change	0.282426	0.791567	no_change	no_change	Cluster_1
ENSMUSG00000036390	Gadd45a	13.7079	20.182	15.066	16.494	16.3625	12.3367	16.9563	14.4048	16.553	15.0627	30.8076	42.4178	36.2936	34.6151	36.0335	28.0085	34.7836	43.5683	31.3893	34.4374	1.10558	8.33531e-16	up	up_and_full_separation	-0.145803	0.486683	no_change	no_change	-0.0638182	0.777129	no_change	no_change	0.0819851	0.97313	no_change	no_change	Cluster_1
ENSMUSG00000036391	Sec24a	14.4641	13.4668	12.7563	14.855	13.8855	16.6851	15.4445	19.8658	17.0947	17.2725	25.5145	32.2767	27.8808	15.7944	25.3666	21.8538	27.1978	34.0252	22.274	26.3377	1.0396	8.55104e-12	up	up_and_full_separation	0.348965	0.0689956	no_change	no_change	0.0361769	0.890972	no_change	no_change	-0.312789	0.70669	no_change	no_change	Cluster_1
ENSMUSG00000036403	Cep135	3.11974	3.63485	3.9421	4.22169	3.7296	4.84118	6.46544	3.49848	5.76728	5.14309	8.30987	8.03226	6.35551	6.8652	7.39071	9.08644	10.6876	7.23194	6.91791	8.48097	1.26733	1.51021e-10	up	up_and_full_separation	0.512057	0.0344875	no_change	no_change	0.185922	0.510875	no_change	no_change	-0.326135	0.807085	no_change	no_change	Cluster_1
ENSMUSG00000036432	Siah2	25.5958	19.6226	25.699	24.4804	23.8494	31.0047	26.4052	27.0622	20.5735	26.2614	55.0787	41.6613	56.7993	38.1991	47.9346	51.6477	52.4337	59.4215	39.7328	50.8089	0.810581	5.45705e-08	up	up_and_full_separation	0.0801243	0.74895	no_change	no_change	0.11268	0.61391	no_change	no_change	0.032556	0.985198	no_change	no_change	Cluster_1
ENSMUSG00000036450	Hif1an	71.2957	64.1918	67.5829	63.4817	66.638	57.5189	54.0743	54.0357	90.5866	64.0539	87.4695	116.09	90.5134	79.3891	93.3656	67.9016	108.568	82.1659	82.1871	85.2058	0.725151	1.32401e-06	up	up_and_full_separation	-0.00451008	0.989276	no_change	no_change	-0.173056	0.401741	no_change	no_change	-0.168546	0.917244	no_change	no_change	Cluster_1
ENSMUSG00000036534	Slc38a7	20.062	16.5144	15.7785	13.7189	16.5184	15.4017	16.0713	17.9038	26.1619	18.8846	38.1438	35.3322	34.4898	26.8348	33.7001	31.3547	33.8677	34.1212	29.885	32.3071	1.00112	8.354e-08	up	up_and_full_separation	0.209346	0.443608	no_change	no_change	-0.021777	0.948256	no_change	no_change	-0.231123	0.893083	no_change	no_change	Cluster_1
ENSMUSG00000036617	Etl4	42.7608	42.3767	36.8314	47.3955	42.3411	30.4952	41.9423	37.0151	47.8173	39.3175	103.553	123.675	94.0806	76.856	99.5411	88.4143	61.5392	122.675	71.4857	86.0286	1.40192	8.89337e-14	up	up_and_full_separation	-0.0826092	0.800944	no_change	no_change	-0.296266	0.23138	no_change	no_change	-0.213657	0.917244	no_change	no_change	Cluster_1
ENSMUSG00000036698	Ago2	32.4288	32.3976	27.3557	27.9327	30.0287	40.4207	42.8405	35.1893	30.7565	37.3017	469.554	436.061	338.711	236.506	370.208	380.03	416.353	480.59	307.197	396.042	3.42355	1.4119e-151	up	up_and_full_separation	0.23094	0.207348	no_change	no_change	-0.14716	0.438125	no_change	no_change	-0.3781	0.468079	no_change	no_change	Cluster_1
ENSMUSG00000036721	Zscan12	12.3331	15.7234	19.3955	18.8896	16.5854	12.4003	13.9225	11.9186	12.6866	12.732	27.8074	29.6337	29.9194	21.7113	27.2679	22.4026	25.9452	29.4716	19.1063	24.2314	0.905565	6.96413e-10	up	up_and_full_separation	-0.318441	0.0916946	no_change	no_change	-0.122123	0.576337	no_change	no_change	0.196317	0.874946	no_change	no_change	Cluster_1
ENSMUSG00000036731	Cysrt1	3.19728	1.92786	3.49105	4.55449	3.29267	3.19135	2.6894	2.06084	4.01202	2.9884	6.43268	4.66984	5.02547	8.89791	6.25648	3.88608	4.67532	5.40726	5.94519	4.97846	0.858198	0.000312407	up	up_and_full_separation	-0.139936	0.722124	no_change	no_change	-0.257489	0.425938	no_change	no_change	-0.117554	0.975192	no_change	no_change	Cluster_1
ENSMUSG00000036972	Zic4	0.435238	0.352411	0.338193	0.193212	0.329764	0.259257	1.02852	0.380186	0.423059	0.522755	1.53487	0.943499	0.578315	0.704306	0.940246	0.619605	0.960726	0.700183	1.18339	0.865976	1.22991	0.0315236	up	up_and_full_separation	0.260375	0.777213	no_change	no_change	0.00737914	0.9939	no_change	no_change	-0.252996	NA	no_change	no_change	Cluster_1
ENSMUSG00000036983	Tfb1m	7.54873	4.49891	5.99289	6.05092	6.02286	6.06613	4.86726	5.97442	3.81305	5.18021	10.8035	10.269	9.84392	11.867	10.6959	7.49944	7.05403	10.6505	11.2807	9.12118	0.63399	0.00195611	up	up_and_full_separation	-0.286198	0.301511	no_change	no_change	-0.211107	0.446733	no_change	no_change	0.0750907	0.977944	no_change	no_change	Cluster_1
ENSMUSG00000037007	Zfp113	14.0297	19.3491	30.377	27.1193	22.7188	11.6407	16.3882	20.1025	21.3488	17.37	58.6287	68.659	91.6301	46.0647	66.2456	49.3583	47.8782	67.4687	54.3567	54.7655	1.78976	3.94797e-30	up	up_and_full_separation	-0.327622	0.116442	no_change	no_change	-0.297229	0.139586	no_change	no_change	0.0303931	0.986343	no_change	no_change	Cluster_1
ENSMUSG00000037010	Apln	4.82123	6.622	6.1377	7.62986	6.3027	4.38485	5.26408	9.18472	6.32405	6.28942	10.9485	12.7358	10.5903	9.49221	10.9417	10.1205	14.9785	11.4403	11.3946	11.9835	0.740448	0.000579645	up	up_and_full_separation	-0.00377182	0.993962	no_change	no_change	0.15406	0.62268	no_change	no_change	0.157832	0.955388	no_change	no_change	Cluster_1
ENSMUSG00000037062	Sh3glb1	92.9852	91.2486	78.2661	95.1826	89.4206	92.0628	96.2387	109.432	82.8065	95.135	170.436	187.286	184.276	117.364	164.84	134.636	185.795	186.646	117.013	156.022	1.06084	3.75829e-22	up	up_and_full_separation	0.114492	0.491195	no_change	no_change	-0.0925852	0.57828	no_change	no_change	-0.207078	0.759175	no_change	no_change	Cluster_1
ENSMUSG00000037103	Dcaf15	12.3367	17.7005	19.3491	15.8554	16.3104	20.7234	21.9363	18.715	20.5586	20.4833	27.0847	36.5609	25.027	32.903	30.3939	31.2651	33.6466	36.045	39.4581	35.1037	0.698545	9.91865e-08	up	up_and_full_separation	0.300985	0.0650354	no_change	no_change	0.205003	0.221876	no_change	no_change	-0.0959814	0.957202	no_change	no_change	Cluster_1
ENSMUSG00000037111	Setd7	8.98386	8.67806	7.49179	7.84767	8.25034	9.41849	8.67428	9.55613	11.6826	9.83288	20.8027	23.5939	19.8692	15.6294	19.9738	22.5179	25.4111	31.8062	18.1199	24.4638	1.39901	2.0065e-20	up	up_and_full_separation	0.288832	0.156629	no_change	no_change	0.210729	0.296332	no_change	no_change	-0.0781027	0.975012	no_change	no_change	Cluster_1
ENSMUSG00000037235	Mxd4	116.379	126.959	133.359	126.873	125.893	132.888	128.828	146.889	137.351	136.489	248.707	233.57	231.193	204.2	229.417	251.435	271.755	330.575	266.284	280.012	1.07246	5.71641e-30	up	up_and_full_separation	0.218164	0.0709986	no_change	no_change	0.318516	0.00343231	no_change	no_change	0.100352	0.926023	no_change	no_change	Cluster_1
ENSMUSG00000037279	Ovol2	4.45512	5.43814	6.04752	5.83679	5.44439	8.31327	4.11675	5.84901	6.26209	6.13528	12.9614	13.868	18.1049	16.2195	15.2884	9.97247	14.536	14.2434	12.8764	12.9071	1.33355	3.16892e-11	up	up_and_full_separation	0.145673	0.657095	no_change	no_change	-0.252136	0.354162	no_change	no_change	-0.397808	0.732791	no_change	no_change	Cluster_1
ENSMUSG00000037318	Traf3ip3	4.78816	4.95939	5.43073	5.91801	5.27407	4.26735	5.44993	5.85277	5.05879	5.15721	9.22548	9.30549	12.0466	9.29401	9.96789	8.46631	9.57481	10.743	8.48999	9.31854	0.873372	9.79133e-10	up	up_and_full_separation	-0.0297115	0.914108	no_change	no_change	-0.0391293	0.869616	no_change	no_change	-0.0094178	0.994929	no_change	no_change	Cluster_1
ENSMUSG00000037326	Capn15	18.9581	24.3018	25.6589	27.7922	24.1778	22.0992	21.5588	18.9383	32.5331	23.7823	55.6099	54.9251	40.237	45.3728	49.0362	44.7108	47.4025	33.7335	40.251	41.5244	1.19236	7.04942e-17	up	up_and_full_separation	0.0682599	0.78474	no_change	no_change	-0.252677	0.169555	no_change	no_change	-0.320937	0.657122	no_change	no_change	Cluster_1
ENSMUSG00000037331	Larp1	101.705	118.064	116.827	116.31	113.227	107.454	103.646	93.6832	117.267	105.513	185.259	207.517	142.591	159.139	173.626	197.25	219.149	166.94	168.784	188.031	0.81779	1.3224e-15	up	up_and_full_separation	-0.0628377	0.715223	no_change	no_change	0.0587575	0.722416	no_change	no_change	0.121595	0.911498	no_change	no_change	Cluster_1
ENSMUSG00000037353	Letmd1	38.701	36.4359	40.228	39.6208	38.7464	30.0867	33.5881	40.8334	36.0188	35.1318	107.507	102.945	95.7783	78.7601	96.2475	89.2291	81.4266	92.6456	83.3707	86.668	1.23181	4.52885e-21	up	up_and_full_separation	-0.17163	0.36916	no_change	no_change	-0.11714	0.547994	no_change	no_change	0.0544898	0.977653	no_change	no_change	Cluster_1
ENSMUSG00000037463	Fbxo27	16.134	21.3837	26.7814	24.9585	22.3144	20.0544	19.081	23.3965	23.484	21.504	48.0717	42.8259	50.1304	44.3221	46.3375	41.1672	32.9789	44.7883	38.5295	39.366	0.91482	5.4637e-11	up	up_and_full_separation	-0.0838154	0.72217	no_change	no_change	-0.236855	0.185771	no_change	no_change	-0.153039	0.919909	no_change	no_change	Cluster_1
ENSMUSG00000037553	Zdhhc18	23.9009	27.1532	25.8756	24.0822	25.253	24.7845	23.7988	22.9704	27.3704	24.731	162.712	140.908	138.929	108.282	137.708	127.076	130.27	118.86	110.163	121.592	2.65205	6.58967e-145	up	up_and_full_separation	0.0533527	0.777226	no_change	no_change	-0.165164	0.232135	no_change	no_change	-0.218517	0.717246	no_change	no_change	Cluster_1
ENSMUSG00000037573	Tob1	94.4681	101.586	94.7094	100.674	97.8592	134.748	140.95	115.347	104.424	123.867	186.739	215.234	200.343	112.777	178.774	182.598	181.545	172.98	122.675	164.949	0.65845	9.5865e-07	up	up_and_full_separation	0.272651	0.10817	no_change	no_change	-0.0780374	0.711165	no_change	no_change	-0.350688	0.520201	no_change	no_change	Cluster_1
ENSMUSG00000037640	Zfp60	35.0855	31.084	45.1836	45.1721	39.1313	31.7197	24.8231	49.6011	37.9005	36.0111	60.9809	62.2211	99.9012	52.1642	68.8168	68.6855	42.9142	98.2784	62.7677	68.1615	0.973174	5.65998e-15	up	up_and_full_separation	-0.120711	0.527319	no_change	no_change	-0.0760679	0.700709	no_change	no_change	0.0446426	0.978261	no_change	no_change	Cluster_1
ENSMUSG00000037740	Mrps26	40.6739	38.701	42.7502	37.3315	39.8642	51.3164	44.5037	42.6007	46.0889	46.1274	57.1914	52.2847	56.1496	56.0026	55.4071	58.2585	49.9067	65.69	66.5384	60.0984	0.656781	2.96975e-08	up	up_and_full_separation	0.295745	0.0399251	no_change	no_change	0.175998	0.257898	no_change	no_change	-0.119746	0.930751	no_change	no_change	Cluster_1
ENSMUSG00000037750	Fam222b	51.3706	57.7455	68.7947	63.3172	60.307	43.0012	43.6942	53.1364	59.5378	49.8424	342.3	333.161	332.123	286.858	323.611	283.901	324.846	284.992	270.21	290.987	2.4242	2.45631e-84	up	up_and_full_separation	-0.28376	0.0836605	no_change	no_change	-0.145393	0.420491	no_change	no_change	0.138367	0.920597	no_change	no_change	Cluster_1
ENSMUSG00000037752	Xkr8	6.71573	6.62767	6.8139	5.98376	6.53527	7.99492	5.26571	6.17645	6.65849	6.52389	26.247	25.5311	29.2805	23.6964	26.1887	20.3494	24.5664	32.8927	27.191	26.2499	2.15618	1.69346e-42	up	up_and_full_separation	0.071744	0.804075	no_change	no_change	0.0462814	0.862526	no_change	no_change	-0.0254627	0.99012	no_change	no_change	Cluster_1
ENSMUSG00000037795	N4bp2	17.0947	22.0332	19.6688	14.8218	18.4046	18.852	20.7003	19.5537	19.6668	19.6932	37.4255	44.2615	38.1438	27.9273	36.9395	39.6128	40.8208	41.9661	29.6855	38.0213	0.993351	2.233e-23	up	up_and_full_separation	0.0780587	0.632479	no_change	no_change	-0.0957299	0.511592	no_change	no_change	-0.173789	0.795592	no_change	no_change	Cluster_1
ENSMUSG00000037818	Abhd18	4.43707	8.01189	4.53714	6.14342	5.78238	3.06051	5.50791	6.57949	4.56175	4.92742	19.5063	25.0863	21.8538	14.9186	20.3412	15.1988	22.478	24.287	18.1906	20.0386	1.90845	1.46057e-30	up	up_and_full_separation	-0.214409	0.401925	no_change	no_change	-0.118575	0.638561	no_change	no_change	0.0958335	0.974098	no_change	no_change	Cluster_1
ENSMUSG00000037826	Ppm1k	8.07948	7.52948	8.47295	8.92938	8.25282	9.22548	8.15507	9.61916	7.72178	8.68037	24.9957	32.6407	32.2068	20.0819	27.4813	25.9212	21.1531	35.5684	19.0006	25.4109	1.86601	4.28336e-43	up	up_and_full_separation	0.107589	0.63578	no_change	no_change	-0.152063	0.426822	no_change	no_change	-0.259652	0.758579	no_change	no_change	Cluster_1
ENSMUSG00000037847	Nmrk1	22.6811	26.8771	21.1237	21.1645	22.9616	25.008	21.597	24.2657	19.3862	22.5642	44.4651	52.9007	46.2507	38.9457	45.6405	52.6529	41.687	51.0084	40.2073	46.3889	0.844772	1.21263e-12	up	up_and_full_separation	-0.113743	0.534935	no_change	no_change	0.0454358	0.816325	no_change	no_change	0.159179	0.874976	no_change	no_change	Cluster_1
ENSMUSG00000037896	Rcor1	80.9401	71.1722	75.2096	83.3313	77.6633	93.4956	70.9367	78.0421	90.2218	83.174	116.279	98.8023	106.309	116.743	109.533	118.279	110.127	106.422	106.309	110.285	0.754781	5.38485e-19	up	up_and_full_separation	0.173709	0.116323	no_change	no_change	0.00673956	0.964933	no_change	no_change	-0.166969	0.739596	no_change	no_change	Cluster_1
ENSMUSG00000037904	Ankrd9	12.1373	11.6126	16.0259	12.6644	13.11	12.4375	9.14452	11.6592	16.1527	12.3485	30.4505	28.498	37.6768	30.6359	31.8153	25.0713	31.1696	33.7431	38.7795	32.1909	1.05381	8.92321e-12	up	up_and_full_separation	-0.0892374	0.734855	no_change	no_change	0.00902652	0.974368	no_change	no_change	0.098264	0.970048	no_change	no_change	Cluster_1
ENSMUSG00000037936	Scarb1	77.6344	81.8571	79.9877	68.4001	76.9698	65.4267	69.736	80.8619	74.3175	72.5855	173.094	152.159	128.691	114.859	142.201	119.572	129.009	127.694	113.4	122.419	0.800021	2.69788e-11	up	up_and_full_separation	-0.0740221	0.711727	no_change	no_change	-0.158558	0.332954	no_change	no_change	-0.0845357	0.960102	no_change	no_change	Cluster_1
ENSMUSG00000037972	Snn	76.7957	92.083	75.726	75.7724	80.0943	48.4169	57.9614	54.8184	54.1478	53.8361	313.494	284.705	239.625	180.605	254.607	181.751	202.251	209.953	161.409	188.841	1.53863	3.14751e-28	up	up_and_full_separation	-0.595397	0.000157391	down	down_and_full_separation	-0.394044	0.018215	no_change	no_change	0.201354	0.861169	no_change	no_change	Cluster_1
ENSMUSG00000037991	Rmi2	0.866236	0.438702	1.64533	0.991749	0.985504	1.11553	0.505518	0.809293	1.02313	0.863368	1.6688	1.76569	1.82148	2.12675	1.84568	2.1009	1.45364	1.47023	2.27663	1.82535	1.20404	0.000803809	up	up_and_full_separation	-0.164378	0.788235	no_change	no_change	-6.16695e-06	0.999985	no_change	no_change	0.164371	0.975306	no_change	no_change	Cluster_1
ENSMUSG00000037999	Arap2	22.2851	16.9268	17.2141	19.1558	18.8955	17.5939	24.2564	23.3177	21.4418	21.6525	33.8765	39.736	48.3339	31.0913	38.2594	38.5938	44.3776	42.6121	37.1403	40.6809	1.13205	3.84494e-18	up	up_and_full_separation	0.19855	0.277463	no_change	no_change	0.0160498	0.945447	no_change	no_change	-0.1825	0.865197	no_change	no_change	Cluster_1
ENSMUSG00000038007	Acer2	24.0458	28.0414	34.0748	37.1949	30.8392	31.2053	37.6801	33.8677	35.2077	34.4902	69.7197	93.4636	98.7478	84.256	86.5468	51.845	83.0472	69.4061	72.0428	69.0853	1.68826	6.1077e-53	up	up_and_full_separation	0.250712	0.0834602	no_change	no_change	-0.285157	0.0337638	no_change	no_change	-0.535869	0.0451992	no_change	down_and_full_separation	Cluster_1
ENSMUSG00000038013	Wipf2	5.61839	10.143	7.92542	5.09369	7.19513	10.1205	8.90692	8.02272	8.53762	8.89695	30.9909	37.0631	41.2578	30.0133	34.8313	28.6914	46.5936	57.4169	32.9789	41.4202	2.48332	1.54931e-44	up	up_and_full_separation	0.430176	0.0628936	no_change	no_change	0.160187	0.539981	no_change	no_change	-0.26999	0.844383	no_change	no_change	Cluster_1
ENSMUSG00000038020	Rapgefl1	10.9526	13.2157	13.8779	14.114	13.04	11.3569	8.47693	7.60584	10.4925	9.48304	25.0764	25.4111	25.699	18.7261	23.7282	19.5832	20.0544	20.3312	18.2074	19.544	1.08346	1.73485e-12	up	up_and_full_separation	-0.361889	0.065124	no_change	no_change	-0.261521	0.186514	no_change	no_change	0.100368	0.968616	no_change	no_change	Cluster_1
ENSMUSG00000038037	Socs1	10.6761	11.7526	15.2824	13.872	12.8958	9.56191	14.8585	13.8094	19.6151	14.4612	127.836	121.047	131.221	148.425	132.132	78.0234	128.167	211.859	153.051	142.775	3.25935	1.11787e-78	up	up_and_full_separation	0.148304	0.602151	no_change	no_change	0.053509	0.857615	no_change	no_change	-0.0947949	0.97423	no_change	no_change	Cluster_1
ENSMUSG00000038055	Dexi	34.5362	32.9383	34.4804	33.1639	33.7797	32.8278	34.0688	33.7846	32.2068	33.222	62.5396	46.0889	56.4176	65.831	57.7193	50.096	53.4787	72.6739	61.9433	59.548	0.615511	1.73816e-06	up	up_and_full_separation	-0.0664199	0.758717	no_change	no_change	0.071698	0.723736	no_change	no_change	0.138118	0.920057	no_change	no_change	Cluster_1
ENSMUSG00000038068	Rnf144b	3.90675	3.65604	1.85451	2.19599	2.90332	3.42239	2.85859	5.21395	2.19599	3.42273	4.45512	5.53344	7.97133	6.11273	6.01815	4.76362	7.23194	11.8503	6.21197	7.51445	1.32197	0.000117741	up	up_and_full_separation	0.24912	0.640831	no_change	no_change	0.294121	0.54584	no_change	no_change	0.0450008	0.99163	no_change	no_change	Cluster_1
ENSMUSG00000038116	Phf20	31.1772	30.0918	41.6357	37.8485	35.1883	44.4203	41.8138	48.4695	36.937	42.9101	91.3034	89.4378	86.8831	79.8363	86.8652	116.135	94.1077	114.375	98.4332	105.763	1.60191	1.2645e-39	up	up_and_full_separation	0.384693	0.00849375	no_change	no_change	0.280379	0.0628973	no_change	no_change	-0.104313	0.947302	no_change	no_change	Cluster_1
ENSMUSG00000038143	Stox2	21.5309	26.7814	24.1953	23.0597	23.8918	27.9234	28.7019	27.3502	23.5327	26.8771	44.5037	47.5485	49.6134	41.5263	45.798	41.9882	53.5448	60.6895	47.3318	50.8886	0.888616	5.06716e-12	up	up_and_full_separation	0.153309	0.41754	no_change	no_change	-0.0498256	0.81369	no_change	no_change	-0.203134	0.823559	no_change	no_change	Cluster_1
ENSMUSG00000038151	Prdm1	2.20153	1.09849	0.771633	0.741796	1.20336	0.169232	0.844286	2.26779	1.52929	1.20265	8.69876	7.7181	5.46589	3.67881	6.39039	1.91007	6.06613	5.41108	3.43383	4.20528	2.85921	3.81699e-06	up	up_and_full_separation	0.0867434	0.942238	no_change	no_change	-0.615003	0.477529	no_change	no_change	-0.701747	0.917244	no_change	no_change	Cluster_1
ENSMUSG00000038174	Fam126b	24.6369	19.9879	21.0504	24.9624	22.6594	23.1966	29.2523	24.8059	24.9677	25.5556	101.295	126.873	122.766	53.8988	101.208	67.0829	116.545	121.155	71.092	93.9689	1.99854	1.21706e-32	up	up_and_full_separation	0.124454	0.652872	no_change	no_change	-0.353852	0.0938205	no_change	no_change	-0.478306	0.470672	no_change	no_change	Cluster_1
ENSMUSG00000038206	Fbxo8	24.1045	30.6076	25.5638	30.9387	27.8037	24.2961	27.9015	30.5815	25.536	27.0788	58.6381	59.9637	63.5647	52.4337	58.6501	45.4936	64.2206	59.895	44.6487	53.5645	1.02574	3.28659e-22	up	up_and_full_separation	-0.0586264	0.74946	no_change	no_change	-0.121715	0.417809	no_change	no_change	-0.0630882	0.97313	no_change	no_change	Cluster_1
ENSMUSG00000038240	Pdss2	8.98612	8.20486	12.0586	9.49221	9.68545	12.6755	12.2157	12.376	10.6505	11.9794	16.2926	15.4367	22.3571	18.6049	18.1728	17.4908	15.7944	17.8693	16.1527	16.8268	1.0321	5.83148e-14	up	up_and_full_separation	0.361268	0.0330809	no_change	no_change	-0.0372209	0.873496	no_change	no_change	-0.398489	0.440213	no_change	no_change	Cluster_1
ENSMUSG00000038248	Sobp	36.7517	42.3098	38.6031	41.1132	39.6944	37.7622	39.3324	38.1195	37.8412	38.2638	125.35	137.131	124.067	94.0174	120.141	103.646	116.827	122.182	98.2382	110.223	1.84914	5.77984e-58	up	up_and_full_separation	0.00618642	0.980633	no_change	no_change	-0.106684	0.538173	no_change	no_change	-0.112871	0.939278	no_change	no_change	Cluster_1
ENSMUSG00000038256	Bcl9	22.731	23.2815	24.9261	18.2209	22.2899	20.5496	21.4936	33.3505	34.88	27.5684	48.2364	56.0083	56.9127	46.7137	51.9678	50.7118	58.9149	65.2861	59.9637	58.7191	1.46553	4.29894e-30	up	up_and_full_separation	0.352877	0.026866	no_change	no_change	0.15068	0.408049	no_change	no_change	-0.202198	0.829517	no_change	no_change	Cluster_1
ENSMUSG00000038280	Ostm1	49.4814	51.0756	54.2757	62.3121	54.2862	37.3	39.1163	48.3744	46.906	42.9242	131.752	165.27	151.357	105.979	138.59	92.7959	132.729	134.132	107.817	116.869	1.53603	1.28587e-41	up	up_and_full_separation	-0.300769	0.0358328	no_change	no_change	-0.190396	0.207366	no_change	no_change	0.110373	0.940491	no_change	no_change	Cluster_1
ENSMUSG00000038342	Mlxip	48.5819	48.4331	51.567	42.6237	47.8014	47.0859	39.7457	47.7097	64.1222	49.6659	99.4553	124.283	118.962	91.4374	108.535	106.56	122.137	132.154	112.721	118.393	1.37894	1.12545e-31	up	up_and_full_separation	0.0919783	0.630829	no_change	no_change	0.0404719	0.8397	no_change	no_change	-0.0515064	0.977653	no_change	no_change	Cluster_1
ENSMUSG00000038375	Trp53inp2	98.1692	100.366	86.5771	95.3265	95.1097	95.0873	78.7826	98.6109	119.681	98.0405	197.569	199.84	170.753	130.514	174.669	141.761	163.21	141.519	148.022	148.628	0.985821	3.87291e-12	up	up_and_full_separation	0.0838475	0.725599	no_change	no_change	-0.180636	0.355828	no_change	no_change	-0.264483	0.759617	no_change	no_change	Cluster_1
ENSMUSG00000038384	Setd1b	3.03082	2.778	2.39608	3.14332	2.83706	4.00091	3.41164	2.95066	3.28548	3.41217	9.3333	5.94332	5.59078	7.60584	7.11831	7.87323	7.76006	11.4737	7.75635	8.71583	1.34954	9.79445e-09	up	up_and_full_separation	0.274604	0.430215	no_change	no_change	0.126985	0.729121	no_change	no_change	-0.147619	0.970048	no_change	no_change	Cluster_1
ENSMUSG00000038400	Pmepa1	72.831	68.834	64.6901	68.5268	68.7205	57.0653	60.0357	61.7177	67.1498	61.4921	167.318	154.277	184.936	158.47	166.25	110.715	113.431	215.403	128.54	142.022	1.46589	3.18413e-19	up	up_and_full_separation	-0.117301	0.660367	no_change	no_change	-0.220302	0.327496	no_change	no_change	-0.103001	0.970243	no_change	no_change	Cluster_1
ENSMUSG00000038415	Foxq1	13.9094	17.0224	17.5018	17.159	16.3981	11.8264	17.3007	16.1268	22.327	16.8952	40.3654	38.4406	43.1433	49.5614	42.8777	37.9435	42.7459	55.9658	63.7926	50.112	1.62885	7.4463e-37	up	up_and_full_separation	0.10928	0.600774	no_change	no_change	0.228446	0.167513	no_change	no_change	0.119166	0.942285	no_change	no_change	Cluster_1
ENSMUSG00000038437	Mllt6	14.299	13.2785	11.924	7.34932	11.7127	12.5023	7.40864	13.4185	9.65755	10.7467	27.7718	23.9629	30.188	18.5084	25.1078	25.7457	24.8861	28.5499	23.484	25.6664	1.23318	9.32582e-15	up	up_and_full_separation	-0.0663036	0.815647	no_change	no_change	-0.0414128	0.879032	no_change	no_change	0.0248908	0.99012	no_change	no_change	Cluster_1
ENSMUSG00000038485	Socs7	14.3644	15.6198	12.8131	14.9564	14.4384	13.9998	11.5507	8.57973	11.9792	11.5274	35.9059	44.4874	45.5541	33.1942	39.7854	35.4261	43.2741	49.4954	47.5772	43.9432	1.66358	1.18942e-23	up	up_and_full_separation	-0.261013	0.266969	no_change	no_change	0.0719123	0.794314	no_change	no_change	0.332925	0.734301	no_change	no_change	Cluster_1
ENSMUSG00000038517	Tbkbp1	13.3888	11.2768	13.85	13.7744	13.0725	13.5299	12.312	13.0556	16.6159	13.8783	48.0413	34.0472	36.9647	40.0338	39.7718	38.7663	35.9463	43.0922	46.1858	40.9977	1.47677	4.40312e-35	up	up_and_full_separation	0.126519	0.498801	no_change	no_change	0.0540749	0.783248	no_change	no_change	-0.0724439	0.97313	no_change	no_change	Cluster_1
ENSMUSG00000038518	Jarid2	57.7455	59.1963	50.1983	68.3384	58.8696	41.6579	50.1053	42.7989	54.8184	47.3451	170.534	185.609	118.86	99.1542	143.539	124.338	184.444	125.23	107.293	135.326	1.33159	5.94831e-18	up	up_and_full_separation	-0.32075	0.110155	no_change	no_change	-0.192115	0.371794	no_change	no_change	0.128636	0.949107	no_change	no_change	Cluster_1
ENSMUSG00000038538	Ubn2	46.2817	61.8154	54.794	57.9794	55.2176	64.0936	62.7377	54.7032	51.6477	58.2956	168.212	179.359	152.245	129.864	157.42	189.864	155.044	202.123	142.132	172.291	1.2404	8.11367e-22	up	up_and_full_separation	-0.0369788	0.878719	no_change	no_change	-0.141061	0.448023	no_change	no_change	-0.104082	0.952052	no_change	no_change	Cluster_1
ENSMUSG00000038569	Rad9b	13.0008	14.299	14.4878	11.7284	13.379	17.2402	16.3107	13.6914	14.3644	15.4017	37.0036	41.1933	36.8428	24.4486	34.8721	33.7296	39.3989	44.0026	27.3557	36.1217	1.18309	6.00744e-17	up	up_and_full_separation	0.141074	0.517615	no_change	no_change	0.0844695	0.70535	no_change	no_change	-0.0566046	0.977944	no_change	no_change	Cluster_1
ENSMUSG00000038582	Pptc7	49.4303	54.9821	53.3226	54.8725	53.1519	45.1254	47.4495	43.8096	50.9417	46.8316	124.561	152.245	142.709	96.1562	128.918	109.67	152.34	114.519	101.421	119.488	1.50918	1.06268e-43	up	up_and_full_separation	-0.100442	0.560523	no_change	no_change	-0.0698645	0.689112	no_change	no_change	0.0305776	0.98313	no_change	no_change	Cluster_1
ENSMUSG00000038594	Cep85l	13.743	11.9009	13.5463	13.8779	13.267	10.743	12.9578	11.7079	11.7987	11.8019	39.5955	41.5832	34.9817	33.046	37.3016	24.6985	44.9036	38.701	22.2121	32.6288	1.57385	5.5989e-24	up	up_and_full_separation	-0.174054	0.466133	no_change	no_change	-0.328496	0.0906905	no_change	no_change	-0.154442	0.936546	no_change	no_change	Cluster_1
ENSMUSG00000038697	Taf5l	66.1608	73.2778	64.9706	73.2965	69.4264	52.2503	73.2778	55.6327	53.1364	58.5743	204.329	227.63	197.418	167.169	199.137	157.16	228.903	148.262	129.664	165.997	1.40208	3.41428e-29	up	up_and_full_separation	-0.29507	0.0654116	no_change	no_change	-0.24698	0.121626	no_change	no_change	0.04809	0.977944	no_change	no_change	Cluster_1
ENSMUSG00000038718	Pbx3	54.6342	54.6909	43.0012	43.063	48.8473	68.1397	74.1947	49.6311	50.9888	60.7386	178.64	167.697	151.052	99.2749	149.166	135.476	191.606	112.837	105.652	136.393	1.34756	3.97255e-23	up	up_and_full_separation	0.237502	0.19924	no_change	no_change	-0.149656	0.444789	no_change	no_change	-0.387158	0.465679	no_change	no_change	Cluster_1
ENSMUSG00000038770	Kpna7	4.45703	4.68288	5.36904	3.96988	4.61971	2.75407	3.19566	3.86212	2.94111	3.18824	10.9091	7.10335	8.0426	9.15036	8.80136	6.5251	7.02039	9.94542	7.1879	7.6697	0.787047	5.53368e-05	up	up_and_full_separation	-0.565246	0.0158762	no_change	no_change	-0.174445	0.527719	no_change	no_change	0.390801	0.719565	no_change	no_change	Cluster_1
ENSMUSG00000038777	Sema6c	32.6607	32.255	33.026	33.1192	32.7652	28.7273	27.1469	25.1227	33.0346	28.5079	49.4249	47.8782	35.2528	45.5652	44.5303	42.4353	42.6544	38.7862	56.5519	45.107	0.596825	3.29077e-07	up	up_and_full_separation	-0.101556	0.570497	no_change	no_change	0.0112182	0.957755	no_change	no_change	0.112774	0.936546	no_change	no_change	Cluster_1
ENSMUSG00000038781	Stap2	4.34299	7.12909	5.39805	6.95507	5.9563	6.23223	4.45703	5.92522	7.11828	5.93319	12.4668	12.5096	8.30642	9.87689	10.7899	14.1659	8.30987	12.4164	10.1655	11.2644	0.707394	0.00501539	up	up_and_full_separation	-0.0580111	0.897987	no_change	no_change	0.0530929	0.897645	no_change	no_change	0.111104	0.976753	no_change	no_change	Cluster_1
ENSMUSG00000038793	Lefty1	1.88627	1.78801	1.32658	1.39636	1.59931	0.371099	1.92322	0.771633	1.12761	1.04839	7.02576	4.501	4.44806	4.42575	5.10014	1.88627	2.9225	4.06717	5.64428	3.63006	1.64147	6.23236e-05	up	up_and_full_separation	-0.729697	0.182284	no_change	no_change	-0.56311	0.287104	no_change	no_change	0.166586	0.977653	no_change	no_change	Cluster_1
ENSMUSG00000038872	Zfhx3	62.2336	78.6325	59.5378	55.7595	64.0408	82.7066	73.6075	62.3265	56.1647	68.7013	347.157	353.657	267.905	205.622	293.585	376.982	357.732	439.109	249.54	355.841	1.89464	2.69923e-42	up	up_and_full_separation	-0.00816258	0.978308	no_change	no_change	-0.00985577	0.969381	no_change	no_change	-0.00169319	0.998636	no_change	no_change	Cluster_1
ENSMUSG00000038895	Zfp653	7.55259	14.3153	12.8874	14.4032	12.2896	13.8074	10.8	11.2094	12.698	12.1287	27.6801	25.6202	21.1252	25.2052	24.9077	29.0115	24.2286	27.1102	29.7338	27.521	0.920226	1.3022e-07	up	up_and_full_separation	-0.0292176	0.931103	no_change	no_change	0.173099	0.483564	no_change	no_change	0.202317	0.913287	no_change	no_change	Cluster_1
ENSMUSG00000038963	Slco4a1	0.163621	0.28682	0.367696	0.284757	0.275723	0.169232	0.111925	0.171295	0.269751	0.180551	0.819067	1.44504	1.01352	1.11167	1.09733	0.766994	1.70777	0.543467	0.246846	0.81627	1.53591	0.00751489	up	up_and_full_separation	-0.3192	0.74492	no_change	no_change	-0.32365	0.67539	no_change	no_change	-0.0044496	NA	no_change	no_change	Cluster_1
ENSMUSG00000038990	Cables2	55.4167	55.2671	58.9813	59.5715	57.3091	55.5382	53.0084	53.6005	55.3477	54.3737	113.621	98.2382	106.778	92.0339	102.668	96.8552	90.1567	107.603	86.7385	95.3383	1.07387	1.41407e-26	up	up_and_full_separation	-0.00242183	0.992087	no_change	no_change	-0.0673044	0.672538	no_change	no_change	-0.0648826	0.970048	no_change	no_change	Cluster_1
ENSMUSG00000039021	Ttc16	4.94641	5.30445	5.50791	6.44581	5.55114	5.19553	5.91801	6.45835	8.21781	6.44742	11.6977	12.1519	12.939	12.939	12.4319	9.03763	9.58211	14.5636	12.9875	11.5427	1.21225	5.76987e-14	up	up_and_full_separation	0.223505	0.338582	no_change	no_change	-0.0795388	0.759337	no_change	no_change	-0.303044	0.756906	no_change	no_change	Cluster_1
ENSMUSG00000039063	Echdc3	4.06512	7.33332	5.41108	8.25702	6.26664	4.67532	5.79611	5.27645	5.26723	5.25378	8.99003	14.2434	13.3888	11.7383	12.0901	11.8119	10.1655	20.909	12.0316	13.7295	0.799532	0.000654479	up	up_and_full_separation	-0.252508	0.456479	no_change	no_change	0.17708	0.600941	no_change	no_change	0.429589	0.745877	no_change	no_change	Cluster_1
ENSMUSG00000039096	Rsad1	4.53197	4.85099	6.66391	4.45703	5.12598	6.07009	6.94471	7.01846	7.08533	6.77965	9.53988	13.3588	11.5119	9.15226	10.8907	12.1065	12.9233	17.9797	12.8529	13.9656	1.26031	3.14482e-16	up	up_and_full_separation	0.485536	0.00835744	no_change	no_change	0.386872	0.031366	no_change	no_change	-0.0986642	0.969619	no_change	no_change	Cluster_1
ENSMUSG00000039158	Akna	20.568	18.8021	21.8702	21.6009	20.7103	21.2449	19.9545	20.9992	26.5493	22.187	55.6327	52.0684	49.4954	41.0325	49.5572	55.7829	57.8397	47.9144	51.4098	53.2367	1.48697	3.65687e-39	up	up_and_full_separation	0.184281	0.251834	no_change	no_change	0.0991293	0.56164	no_change	no_change	-0.0851517	0.957889	no_change	no_change	Cluster_1
ENSMUSG00000039164	Naif1	11.0102	11.6144	14.5793	9.70698	11.7277	10.8849	17.5423	10.3463	14.4805	13.3135	21.6066	16.7141	19.215	18.5105	19.0116	19.7683	18.8808	16.6997	25.373	20.1805	0.912864	8.2749e-07	up	up_and_full_separation	0.244524	0.346247	no_change	no_change	0.108091	0.70801	no_change	no_change	-0.136432	0.95696	no_change	no_change	Cluster_1
ENSMUSG00000039166	Akap7	25.0482	29.0371	26.0019	24.5456	26.1582	20.2086	28.2901	31.5347	24.3541	26.0969	46.8271	53.3804	66.1281	43.7794	52.5287	40.0508	45.509	69.5083	36.6338	47.9255	0.740991	8.76674e-09	up	up_and_full_separation	-0.104756	0.603883	no_change	no_change	-0.161067	0.35765	no_change	no_change	-0.0563114	0.977653	no_change	no_change	Cluster_1
ENSMUSG00000039242	B3galnt2	22.5158	28.2901	24.9296	31.7766	26.878	27.6285	20.8526	21.7325	29.4762	24.9225	44.9093	36.5269	41.3701	40.251	40.7643	43.1196	26.9296	33.212	40.6723	35.9834	0.686567	2.06329e-06	up	up_and_full_separation	-0.0815783	0.734017	no_change	no_change	-0.124256	0.555427	no_change	no_change	-0.0426782	0.981413	no_change	no_change	Cluster_1
ENSMUSG00000039244	E130309D02Rik	28.1235	29.5567	34.2181	28.8221	30.1801	30.9188	29.4017	27.1049	33.0712	30.1242	49.6384	43.765	45.3224	51.4384	47.5411	50.4032	44.2893	49.1612	47.2799	47.7834	0.843937	6.78318e-17	up	up_and_full_separation	0.0685433	0.682907	no_change	no_change	0.0556341	0.735066	no_change	no_change	-0.0129092	0.99163	no_change	no_change	Cluster_1
ENSMUSG00000039253	Fn3krp	0.852033	0.726288	0.593747	0.939766	0.777959	0.636377	0.689742	1.02852	0.400486	0.688781	2.37184	1.49798	1.1683	0.991749	1.50747	1.22016	0.787621	1.85451	1.48162	1.33598	1.03304	0.0194907	up	up_and_full_separation	-0.155447	0.835477	no_change	no_change	-0.173672	0.796078	no_change	no_change	-0.0182245	0.995386	no_change	no_change	Cluster_1
ENSMUSG00000039294	Cybc1	27.9443	28.8279	32.9991	35.6095	31.3452	25.7712	24.0133	32.5471	36.2554	29.6467	61.3546	60.9809	65.8529	62.4504	62.6597	50.5134	47.0068	52.024	66.2966	53.9602	0.88089	3.97076e-13	up	up_and_full_separation	-0.116597	0.531634	no_change	no_change	-0.213731	0.168644	no_change	no_change	-0.0971335	0.952026	no_change	no_change	Cluster_1
ENSMUSG00000039328	Rnf122	52.0135	54.746	58.6989	62.9906	57.1122	49.7403	51.2494	55.7709	59.5026	54.0658	116.773	106.309	120.87	115.764	114.929	96.3455	115.265	91.4374	105.979	102.257	1.15073	6.27192e-38	up	up_and_full_separation	-0.0121239	0.946487	no_change	no_change	-0.118244	0.343751	no_change	no_change	-0.10612	0.916988	no_change	no_change	Cluster_1
ENSMUSG00000039473	Ubn1	50.5134	52.964	54.1478	57.2938	53.7297	70.9151	58.7859	55.006	70.9554	63.9156	101.734	104.136	96.1003	120.497	105.617	131.28	120.29	149.186	133.395	133.538	1.22767	1.6591e-28	up	up_and_full_separation	0.323742	0.0161369	no_change	no_change	0.302395	0.0228663	no_change	no_change	-0.0213468	0.986343	no_change	no_change	Cluster_1
ENSMUSG00000039633	Lonrf1	15.1113	14.5025	20.9378	13.9855	16.1343	11.0102	19.3398	17.7005	14.9372	15.7469	50.593	46.2962	65.4267	38.2745	50.1476	27.2897	68.4482	62.3265	38.3819	49.1116	1.76013	2.71377e-21	up	up_and_full_separation	0.0104527	0.979316	no_change	no_change	-0.0207854	0.951427	no_change	no_change	-0.031238	0.989744	no_change	no_change	Cluster_1
ENSMUSG00000039699	Batf2	6.94086	5.00529	6.42505	6.14528	6.12912	6.48599	6.48075	5.89001	6.16062	6.25434	11.6539	10.5756	11.1499	13.5597	11.7348	11.2807	9.33869	12.4874	11.6755	11.1956	0.745312	3.84603e-07	up	up_and_full_separation	-0.010744	0.971297	no_change	no_change	-0.0725719	0.755132	no_change	no_change	-0.0618279	0.977653	no_change	no_change	Cluster_1
ENSMUSG00000039735	Fnbp1l	18.1126	25.4474	20.7515	20.1025	21.1035	20.4245	28.3818	25.1637	17.0031	22.7433	33.5462	32.678	43.3744	30.1967	34.9488	39.5917	40.0172	49.4597	27.405	39.1184	0.612317	0.00217691	up	up_and_full_separation	0.0731361	0.828269	no_change	no_change	-0.244597	0.349369	no_change	no_change	-0.317734	0.807061	no_change	no_change	Cluster_1
ENSMUSG00000039753	Fbxl5	112.681	90.5866	95.3265	121.515	105.027	109.223	89.3715	102.534	90.1972	97.8315	175.778	142.09	154.371	131.752	150.998	161.715	123.362	138.812	108.781	133.167	0.633745	1.40272e-15	up	up_and_full_separation	-0.0900814	0.445808	no_change	no_change	-0.156206	0.119796	no_change	no_change	-0.0661246	0.948926	no_change	no_change	Cluster_1
ENSMUSG00000039754	Alkbh4	18.6891	22.8385	23.7613	20.0491	21.3345	13.7744	20.8064	18.8576	20.5198	18.4895	139.232	156.832	144.003	129.072	142.285	84.5342	149.255	152.79	126.274	128.214	2.62932	8.94289e-83	up	up_and_full_separation	-0.270396	0.149629	no_change	no_change	-0.209623	0.254984	no_change	no_change	0.0607738	0.977653	no_change	no_change	Cluster_1
ENSMUSG00000039782	Cpeb2	48.0831	31.7215	26.6607	36.8116	35.8192	35.1461	41.3521	46.6197	48.0831	42.8003	137.721	137.647	91.8852	60.1829	106.859	114.023	136.346	196.805	85.9698	133.286	1.73404	7.24121e-09	up	up_and_full_separation	0.311706	0.48228	no_change	no_change	0.276583	0.525777	no_change	no_change	-0.0351229	0.99163	no_change	no_change	Cluster_1
ENSMUSG00000039789	Zfp597	11.6539	12.8287	12.3664	10.8512	11.9251	10.743	11.1686	9.21832	12.4668	10.8992	48.8463	70.0263	72.7546	29.2427	55.2175	30.8807	58.6381	48.3029	31.3988	42.3051	2.33954	1.66396e-36	up	up_and_full_separation	-0.0452902	0.899949	no_change	no_change	-0.398511	0.0857438	no_change	no_change	-0.353221	0.759617	no_change	no_change	Cluster_1
ENSMUSG00000039841	Zfp800	17.113	17.9903	17.6733	15.5823	17.0897	15.7682	15.6294	17.6535	14.8016	15.9632	23.9438	24.3541	30.0133	20.4891	24.7001	25.424	24.4307	30.0299	17.455	24.3349	0.60048	2.29217e-07	up	up_and_full_separation	-0.069767	0.718586	no_change	no_change	-0.0369329	0.848698	no_change	no_change	0.0328342	0.981413	no_change	no_change	Cluster_1
ENSMUSG00000039842	Mcph1	9.37049	10.4889	9.86444	8.96447	9.67209	6.1377	11.1297	10.1817	8.72788	9.04424	20.8064	29.9194	20.6486	14.1285	21.3757	16.097	22.8292	18.6965	17.6124	18.8088	1.32766	7.74337e-18	up	up_and_full_separation	-0.0235501	0.939449	no_change	no_change	-0.118315	0.614223	no_change	no_change	-0.0947652	0.972811	no_change	no_change	Cluster_1
ENSMUSG00000039903	Eva1c	30.0763	30.2173	33.8514	36.8885	32.7584	33.2228	43.0179	50.6097	42.9853	42.4589	60.1724	65.3802	88.8712	81.8334	74.0643	72.2749	92.6456	111.186	98.006	93.5281	0.999135	5.01776e-18	up	up_and_full_separation	0.308735	0.0296795	no_change	no_change	0.346472	0.00959525	no_change	no_change	0.0377363	0.980114	no_change	no_change	Cluster_1
ENSMUSG00000039911	Spsb1	26.743	26.5736	32.189	25.0633	27.6422	20.6607	26.6049	22.1434	29.302	24.6777	52.1642	56.2107	63.238	53.4038	56.2542	35.5572	52.9285	39.6057	49.2255	44.3292	0.96062	7.25988e-13	up	up_and_full_separation	-0.173245	0.372368	no_change	no_change	-0.325282	0.0437466	no_change	no_change	-0.152037	0.917244	no_change	no_change	Cluster_1
ENSMUSG00000039913	Pak7	1.67466	2.33521	1.23611	0.352411	1.3996	1.15406	0.689742	0.752046	0.111925	0.676943	6.09152	5.99492	3.19566	2.64726	4.48234	3.84441	4.4679	3.41351	0.752046	3.11947	2.14889	3.85413e-11	up	up_and_full_separation	-0.968677	0.023263	down	no_change	-0.619173	0.116589	no_change	no_change	0.349504	0.926527	no_change	no_change	Cluster_1
ENSMUSG00000040022	Rab11fip2	12.8372	17.3676	13.4524	13.205	14.2156	14.9342	16.7964	13.7932	11.9827	14.3766	65.0516	62.8668	72.8979	61.5741	65.5976	84.1008	80.1256	137.984	64.5054	91.679	2.42903	2.49989e-50	up	up_and_full_separation	0.0639971	0.831128	no_change	no_change	0.449488	0.0206711	no_change	no_change	0.385491	0.630035	no_change	no_change	Cluster_1
ENSMUSG00000040054	Baz2a	22.7346	29.0115	29.3338	25.5238	26.6509	32.972	32.6856	27.6285	43.8716	34.2894	90.9844	114.57	105.139	77.1283	96.9555	113.504	153.696	143.021	116.649	131.718	1.98185	7.2557e-55	up	up_and_full_separation	0.384927	0.0133412	no_change	no_change	0.313079	0.0440213	no_change	no_change	-0.071848	0.974098	no_change	no_change	Cluster_1
ENSMUSG00000040093	Bmf	37.4458	30.5569	30.1967	23.8543	30.5134	14.7752	23.2781	13.9393	16.2752	17.0669	86.0699	81.5487	86.904	38.701	73.3059	50.1983	67.7568	72.3516	57.7858	62.0231	1.48986	7.00661e-14	up	up_and_full_separation	-0.762984	0.000718323	down	down_and_full_separation	-0.170208	0.567333	no_change	no_change	0.592776	0.414064	no_change	no_change	Cluster_1
ENSMUSG00000040111	Gramd1b	23.5587	29.6767	27.1102	22.9892	25.8337	17.2437	24.7354	21.5216	21.0802	21.1452	74.8883	100.172	83.636	61.9891	80.1713	55.6923	87.5456	83.4776	63.1903	72.4764	1.81142	1.10085e-77	up	up_and_full_separation	-0.23678	0.0657778	no_change	no_change	-0.24176	0.0414869	no_change	no_change	-0.00498034	0.995358	no_change	no_change	Cluster_1
ENSMUSG00000040209	Zfp704	48.6835	62.6577	48.0642	46.1675	51.3932	50.2289	58.6131	57.1378	62.5396	57.1299	116.968	143.778	111.94	120.238	123.231	125.987	167.037	177.426	142.301	153.188	1.07882	8.48397e-34	up	up_and_full_separation	0.095051	0.486936	no_change	no_change	0.0459022	0.754799	no_change	no_change	-0.0491488	0.974098	no_change	no_change	Cluster_1
ENSMUSG00000040270	Bach2	17.4474	16.374	14.2101	11.3032	14.8337	17.2842	15.3539	14.8142	13.7079	15.29	63.6586	58.0129	50.923	28.6689	50.3159	46.1509	59.2621	49.939	39.4744	48.7066	1.78334	8.44191e-42	up	up_and_full_separation	0.0726098	0.755181	no_change	no_change	-0.147065	0.433867	no_change	no_change	-0.219674	0.813574	no_change	no_change	Cluster_1
ENSMUSG00000040282	BC052040	14.6148	10.6579	11.9097	11.8635	12.2615	7.9412	7.92542	8.72257	7.34932	7.98463	48.2899	49.6826	40.7632	27.5242	41.565	31.0712	38.1125	38.592	28.118	33.9734	1.60642	6.5991e-25	up	up_and_full_separation	-0.62597	0.000599264	down	down_and_full_separation	-0.234352	0.259009	no_change	no_change	0.391618	0.582526	no_change	no_change	Cluster_1
ENSMUSG00000040321	Zfp770	10.4072	9.48821	9.78317	12.3367	10.5038	6.48788	7.77223	7.90509	10.2113	8.09412	19.2626	27.2105	22.1839	14.0242	20.6703	14.8496	21.6497	15.1155	14.899	16.6285	1.02398	1.0171e-08	up	up_and_full_separation	-0.342763	0.14583	no_change	no_change	-0.297174	0.194423	no_change	no_change	0.0455897	0.983503	no_change	no_change	Cluster_1
ENSMUSG00000040365	Trim41	4.64914	7.43105	6.8652	6.45138	6.34919	7.22219	6.69136	6.93121	6.51953	6.84107	12.6866	15.3871	13.0301	13.6192	13.6807	14.766	13.9928	21.8066	18.5162	17.2704	1.06081	1.48485e-09	up	up_and_full_separation	0.145077	0.600982	no_change	no_change	0.35188	0.0978992	no_change	no_change	0.206803	0.90835	no_change	no_change	Cluster_1
ENSMUSG00000040434	Large2	26.5549	42.3845	41.7622	36.5215	36.8058	24.8355	31.274	35.3817	32.1338	30.9063	68.4482	80.7423	74.8139	66.3887	72.5983	65.8653	76.5931	56.7153	56.1364	63.8275	1.26748	1.58346e-24	up	up_and_full_separation	-0.167544	0.353579	no_change	no_change	-0.174298	0.303805	no_change	no_change	-0.00675319	0.995358	no_change	no_change	Cluster_1
ENSMUSG00000040455	Usp45	8.16418	7.28352	5.02356	7.09074	6.8905	5.38371	4.95733	6.622	6.44581	5.85221	12.8991	15.6346	12.804	9.38927	12.6817	10.448	13.6468	17.17	8.7294	12.4986	0.985742	3.29414e-07	up	up_and_full_separation	-0.19467	0.501516	no_change	no_change	-0.0871477	0.779377	no_change	no_change	0.107522	0.974098	no_change	no_change	Cluster_1
ENSMUSG00000040459	Arglu1	25.9946	37.3626	24.3857	31.7197	29.8657	41.5964	30.7528	24.3541	22.6656	29.8422	82.5548	104.376	38.4595	47.347	68.1844	113.573	68.5458	98.0325	73.3137	88.3662	1.04977	0.000224855	up	up_and_full_separation	-0.0546471	0.916159	no_change	no_change	0.470139	0.184898	no_change	no_change	0.524786	0.744539	no_change	no_change	Cluster_1
ENSMUSG00000040502	Marchf9	9.21832	10.0188	10.7287	10.3252	10.0727	13.2157	8.74813	7.42522	10.8512	10.0601	29.4731	21.1107	21.8682	28.0282	25.1201	20.3102	20.3102	22.6422	21.1736	21.1091	1.1313	9.22001e-14	up	up_and_full_separation	0.016363	0.95657	no_change	no_change	-0.218445	0.278822	no_change	no_change	-0.234808	0.832422	no_change	no_change	Cluster_1
ENSMUSG00000040532	Abhd11	25.4299	37.9545	30.0577	31.3264	31.1921	34.0861	35.4315	35.0129	36.538	35.2671	54.4521	72.4016	45.9593	55.9447	57.1894	71.3461	56.465	60.5757	65.2296	63.4041	0.751269	1.32628e-06	up	up_and_full_separation	0.127778	0.592134	no_change	no_change	0.155246	0.480084	no_change	no_change	0.0274682	0.988394	no_change	no_change	Cluster_1
ENSMUSG00000040627	Aicda	0.608377	0.211863	1.03078	0.746118	0.649284	0.304805	0.0717555	0.299068	0.428294	0.27598	1.32844	1.81577	2.03684	1.53843	1.67987	1.02852	1.07997	4.43707	1.71429	2.06496	1.46663	0.00218082	up	up_and_full_separation	-0.895088	0.173966	no_change	no_change	0.067648	0.928809	no_change	no_change	0.962736	0.704107	no_change	no_change	Cluster_1
ENSMUSG00000040688	Tbl3	56.4783	68.0741	74.1431	69.5222	67.0544	55.9915	64.8542	69.5437	80.4924	67.7204	81.12	105.297	89.9153	111.291	96.9058	103.84	77.9451	92.9272	115.764	97.6189	0.782761	4.64216e-10	up	up_and_full_separation	0.0794829	0.701393	no_change	no_change	0.0215828	0.921358	no_change	no_change	-0.0579001	0.976753	no_change	no_change	Cluster_1
ENSMUSG00000040699	Limd2	136.757	146.341	153.781	146.396	145.819	154.821	157.224	164.659	159.771	159.119	250.032	220.896	258.205	229.783	239.729	229.971	253.565	305.819	233.237	255.648	0.601594	1.80577e-09	up	up_and_full_separation	0.111639	0.446866	no_change	no_change	0.110708	0.432033	no_change	no_change	-0.000931574	0.999034	no_change	no_change	Cluster_1
ENSMUSG00000040721	Zfhx2	5.94519	9.79628	6.81553	7.47732	7.50858	9.81434	6.6717	6.51432	11.4297	8.6075	22.8914	22.3552	20.3064	15.9422	20.3738	27.2952	23.8543	28.3552	24.6534	26.0395	1.33563	1.50991e-12	up	up_and_full_separation	0.13606	0.659047	no_change	no_change	0.147477	0.600266	no_change	no_change	0.0114164	0.995358	no_change	no_change	Cluster_1
ENSMUSG00000040761	Spen	13.6468	26.0318	18.5904	18.3163	19.1463	20.6669	21.9452	15.138	22.5998	20.0875	42.4632	48.6527	32.6131	34.0412	39.4425	57.7112	47.9239	52.7209	51.2045	52.3901	0.863939	6.68615e-08	up	up_and_full_separation	0.00398058	0.991649	no_change	no_change	0.179157	0.418542	no_change	no_change	0.175176	0.919218	no_change	no_change	Cluster_1
ENSMUSG00000040770	Il25	1.10561	0.885457	0.722208	2.24003	1.23833	1.15406	0.248684	0.730021	1.04689	0.794912	3.25013	2.46244	3.6524	2.68054	3.01138	2.03491	2.35341	2.87641	2.98434	2.56227	1.45352	0.000436073	up	up_and_full_separation	-0.659493	0.241448	no_change	no_change	-0.233707	0.707689	no_change	no_change	0.425787	0.924037	no_change	no_change	Cluster_1
ENSMUSG00000040818	Dennd6a	43.8217	45.9593	44.9359	48.492	45.8022	41.8249	37.3998	47.4495	41.8249	42.1248	118.795	135.594	144.052	102.837	125.32	109.535	126.08	196.635	118.016	137.566	1.61985	2.49677e-49	up	up_and_full_separation	-0.11506	0.498617	no_change	no_change	0.0549088	0.76399	no_change	no_change	0.169969	0.838968	no_change	no_change	Cluster_1
ENSMUSG00000040865	Ino80d	16.9708	19.9658	15.0104	13.3483	16.3238	21.542	24.019	21.4936	16.9616	21.0041	54.5181	59.8532	49.2255	46.5957	52.5481	56.951	63.3772	79.5249	54.8725	63.6814	1.49062	1.67711e-32	up	up_and_full_separation	0.256697	0.126782	no_change	no_change	0.025792	0.907182	no_change	no_change	-0.230905	0.776337	no_change	no_change	Cluster_1
ENSMUSG00000040888	Gfer	19.0491	18.8369	20.1601	21.4509	19.8743	23.5079	19.6766	21.8403	21.693	21.6794	40.6723	39.1163	49.2625	47.4597	44.1277	31.3264	31.5644	47.4258	44.6195	38.734	1.01634	3.65286e-18	up	up_and_full_separation	0.0633652	0.754534	no_change	no_change	-0.216044	0.145971	no_change	no_change	-0.279409	0.614237	no_change	no_change	Cluster_1
ENSMUSG00000040928	S100pbp	10.5903	17.4347	15.095	16.6997	14.9549	14.1893	16.0032	17.8767	15.0232	15.7731	19.0541	30.9909	34.6398	21.3188	26.5009	30.5118	25.8155	42.9275	28.7947	32.0124	0.994795	1.57858e-09	up	up_and_full_separation	0.137953	0.59106	no_change	no_change	0.355524	0.0756435	no_change	no_change	0.217572	0.875452	no_change	no_change	Cluster_1
ENSMUSG00000041025	Iffo2	4.04732	5.26571	6.22079	5.64428	5.29452	5.43814	5.19926	6.76382	5.56042	5.74041	24.1728	21.4276	29.6545	18.886	23.5352	22.1489	25.4224	31.2559	24.5533	25.8451	2.38199	7.59485e-64	up	up_and_full_separation	0.18387	0.405445	no_change	no_change	0.130679	0.518168	no_change	no_change	-0.0531904	0.977981	no_change	no_change	Cluster_1
ENSMUSG00000041134	Cyyr1	0.775823	1.53637	1.21643	0.606539	1.03379	1.41879	1.14253	2.97845	1.35085	1.72265	2.52608	2.43269	5.83679	3.49848	3.57351	2.27663	3.7269	4.19237	3.20089	3.3492	2.14863	1.24316e-10	up	up_and_full_separation	0.719431	0.0956092	no_change	no_change	-0.0522251	0.925795	no_change	no_change	-0.771656	0.618193	no_change	no_change	Cluster_1
ENSMUSG00000041135	Ripk2	15.1155	16.8692	17.366	15.441	16.1979	15.3021	17.2716	22.0078	18.6616	18.3108	39.2601	47.0424	44.7809	38.088	42.2928	32.1416	41.1933	38.9457	30.0577	35.5846	1.25899	7.13882e-30	up	up_and_full_separation	0.155686	0.338631	no_change	no_change	-0.214192	0.12632	no_change	no_change	-0.369878	0.328905	no_change	no_change	Cluster_1
ENSMUSG00000041235	Chd7	70.7583	93.3074	108.244	81.5879	88.4745	74.0846	74.9224	76.1541	90.6152	78.9441	324.111	350.434	303.402	281.738	314.921	333.97	346.508	408.824	296.435	346.434	1.80965	1.96962e-62	up	up_and_full_separation	-0.186779	0.216258	no_change	no_change	-0.094704	0.568516	no_change	no_change	0.092075	0.94922	no_change	no_change	Cluster_1
ENSMUSG00000041245	Wnk3	4.67532	2.40669	2.54628	3.34379	3.24302	4.91736	3.62334	3.68588	4.87399	4.27514	10.8421	12.9895	12.5372	6.16062	10.6324	11.6055	16.0622	16.3705	6.81907	12.7143	1.73593	8.72045e-12	up	up_and_full_separation	0.392885	0.26715	no_change	no_change	0.124417	0.758926	no_change	no_change	-0.268468	0.923323	no_change	no_change	Cluster_1
ENSMUSG00000041258	Zfp236	15.0124	15.7513	16.0477	15.898	15.6773	19.4379	19.244	16.6551	18.529	18.4665	35.5235	30.998	33.9457	32.4448	33.228	37.3697	33.6228	44.2444	39.0217	38.5646	1.08074	3.38084e-18	up	up_and_full_separation	0.241785	0.144467	no_change	no_change	0.0389293	0.852706	no_change	no_change	-0.202856	0.815105	no_change	no_change	Cluster_1
ENSMUSG00000041287	Sox15	0.943499	0.737156	0.49581	0.964097	0.78514	0.793191	0.846063	1.15901	0.787621	0.896472	1.99146	1.86176	1.4504	1.56998	1.7184	1.44656	2.21981	2.43269	1.37253	1.8679	1.2276	0.00237585	up	up_and_full_separation	0.22309	0.734855	no_change	no_change	0.134396	0.829172	no_change	no_change	-0.0886936	0.984889	no_change	no_change	Cluster_1
ENSMUSG00000041297	Cdk13	21.3542	24.7971	28.5275	26.3561	25.2587	25.8313	31.7876	25.5222	27.5482	27.6723	68.766	87.0239	50.7392	72.6507	69.795	81.0674	76.9775	82.6177	105.35	86.5032	1.28533	3.00427e-16	up	up_and_full_separation	0.0273623	0.929735	no_change	no_change	0.0923998	0.712755	no_change	no_change	0.0650375	0.977653	no_change	no_change	Cluster_1
ENSMUSG00000041361	Myzap	8.71524	13.3742	11.2184	13.9321	11.81	7.90698	10.5496	14.6364	11.8187	11.2279	33.4401	44.4429	46.808	28.8113	38.3756	22.5237	35.0584	55.4662	30.0867	35.7837	1.94632	2.83289e-30	up	up_and_full_separation	-0.00565643	0.988806	no_change	no_change	-0.131208	0.615068	no_change	no_change	-0.125551	0.959539	no_change	no_change	Cluster_1
ENSMUSG00000041415	Dicer1	43.8716	43.5242	45.8467	32.6647	41.4768	36.6933	40.3054	40.4207	50.7118	42.0328	115.156	149.579	132.837	97.7819	123.839	126.739	177.041	174.683	136.062	153.631	1.56498	7.01865e-49	up	up_and_full_separation	-0.00903021	0.967489	no_change	no_change	0.135734	0.363423	no_change	no_change	0.144764	0.875459	no_change	no_change	Cluster_1
ENSMUSG00000041420	Meis3	19.8046	24.0288	17.3545	20.3713	20.3898	22.5998	17.9348	14.6132	20.7273	18.9688	47.347	44.5419	43.2741	41.6114	44.1936	39.4198	34.8684	41.4364	39.5114	38.809	0.916995	1.83525e-11	up	up_and_full_separation	-0.151063	0.460373	no_change	no_change	-0.215278	0.225943	no_change	no_change	-0.0642158	0.975917	no_change	no_change	Cluster_1
ENSMUSG00000041483	Zfp281	43.3209	52.9007	58.4935	53.7066	52.1054	52.1358	54.385	55.9093	50.9491	53.3448	292.262	329.282	307.197	176.476	276.304	319.355	342.3	315.805	217.82	298.82	2.59729	1.06343e-105	up	up_and_full_separation	0.0813027	0.689375	no_change	no_change	0.152328	0.366141	no_change	no_change	0.071025	0.973391	no_change	no_change	Cluster_1
ENSMUSG00000041488	Stx3	21.9452	33.9087	29.413	26.681	27.987	19.3213	29.6337	27.2457	18.6103	23.7028	99.8447	97.8902	121.643	89.3955	102.193	60.337	78.8692	86.4254	49.2509	68.7206	1.83149	3.04065e-48	up	up_and_full_separation	-0.256086	0.131348	no_change	no_change	-0.572918	3.3631e-05	no_change	no_change	-0.316832	0.582526	no_change	no_change	Cluster_1
ENSMUSG00000041530	Ago1	24.356	23.5974	23.6276	21.2449	23.2065	16.8091	18.9765	14.6442	16.1397	16.6424	53.7746	50.7674	60.0357	43.9523	52.1325	48.8698	50.7879	69.2258	57.0968	56.4951	1.34508	3.2002e-23	up	up_and_full_separation	-0.416315	0.0113912	no_change	no_change	0.0471129	0.836389	no_change	no_change	0.463428	0.298109	no_change	no_change	Cluster_1
ENSMUSG00000041540	Sox5	42.5906	45.0933	50.0233	48.7248	46.608	39.6576	47.5772	48.5819	46.9268	45.6859	201.277	237.4	237.08	173.094	212.213	176.939	218.662	232.598	168.872	199.268	2.33058	2.32032e-200	up	up_and_full_separation	-0.0212267	0.889215	no_change	no_change	-0.162748	0.0963951	no_change	no_change	-0.141522	0.784692	no_change	no_change	Cluster_1
ENSMUSG00000041629	Fam104a	73.625	78.1224	63.2852	64.8845	69.9793	82.5267	66.4662	72.8824	66.4662	72.0854	134.468	120.87	127.836	109.906	123.27	121.262	117.702	143.251	126.505	127.18	0.685212	2.43155e-09	up	up_and_full_separation	0.0106408	0.962503	no_change	no_change	0.0754454	0.670689	no_change	no_change	0.0648046	0.974098	no_change	no_change	Cluster_1
ENSMUSG00000041679	Lrrc29	3.10305	6.24344	7.83299	6.2068	5.84657	5.84901	7.83148	7.87323	6.92781	7.12038	7.89947	12.2255	9.25312	13.0858	10.616	8.5782	13.6489	11.6276	8.39996	10.5637	0.986544	3.92744e-07	up	up_and_full_separation	0.370687	0.140827	no_change	no_change	0.0336752	0.919195	no_change	no_change	-0.337012	0.785154	no_change	no_change	Cluster_1
ENSMUSG00000041703	Zic5	60.2251	56.0952	53.4914	55.3477	56.2898	80.2017	74.8638	70.4136	59.1963	71.1688	389.379	389.379	341.083	215.234	333.769	681.68	491.667	580.68	263.57	504.399	2.77362	2.50896e-70	up	up_and_full_separation	0.418221	0.0335583	no_change	no_change	0.633616	0.000344926	up	no_change	0.215395	0.874924	no_change	no_change	Cluster_1
ENSMUSG00000041716	Gm20604	14.5025	12.4129	9.10002	10.6839	11.6748	13.7189	11.2415	11.4674	8.38759	11.2039	26.743	25.0482	27.317	16.5917	23.925	20.744	21.896	27.4909	16.3845	21.6289	0.89182	6.1271e-07	up	up_and_full_separation	-0.0908601	0.764647	no_change	no_change	-0.094056	0.741233	no_change	no_change	-0.00319595	0.998441	no_change	no_change	Cluster_1
ENSMUSG00000041773	Enc1	1.79196	4.6387	4.39413	2.53368	3.33962	1.83418	3.41351	7.25191	5.8805	4.59502	6.35921	6.68425	11.0492	7.70191	7.94864	3.49489	6.9774	11.4185	10.0766	7.99185	1.61859	4.47185e-09	up	up_and_full_separation	0.489314	0.182811	no_change	no_change	-0.0903266	0.842337	no_change	no_change	-0.579641	0.689672	no_change	no_change	Cluster_1
ENSMUSG00000041775	Mapk1ip1	19.0286	21.0708	18.6998	23.609	20.602	28.9441	24.4596	24.065	19.7167	24.2963	43.3744	31.9668	31.0416	33.411	34.9485	38.4595	36.7786	39.9607	29.1661	36.0912	0.600218	0.000107699	up	up_and_full_separation	0.169658	0.445542	no_change	no_change	0.0593948	0.810665	no_change	no_change	-0.110263	0.957706	no_change	no_change	Cluster_1
ENSMUSG00000041895	Wipi1	61.2162	77.1141	74.4358	77.8986	72.6662	61.7177	70.1225	76.7547	69.5658	69.5402	139.664	140.47	144.936	136.446	140.379	119.523	166.771	152.34	132.619	142.813	0.938562	2.54895e-21	up	up_and_full_separation	-0.0464396	0.789246	no_change	no_change	0.05228	0.748318	no_change	no_change	0.0987197	0.936546	no_change	no_change	Cluster_1
ENSMUSG00000041920	Slc16a6	16.627	14.4641	16.4979	16.9862	16.1438	15.3283	17.0469	19.2101	14.5601	16.5364	145.684	100.601	103.215	73.3137	105.704	92.6648	115.498	125.75	90.3324	106.061	2.90668	2.70383e-81	up	up_and_full_separation	0.12128	0.631803	no_change	no_change	0.0730877	0.773725	no_change	no_change	-0.0481924	0.981413	no_change	no_change	Cluster_1
ENSMUSG00000041945	Mfsd9	10.1332	8.82526	12.2255	12.7358	10.98	6.70807	5.68021	8.05034	8.54726	7.24647	32.5946	38.9293	44.6195	31.8628	37.0015	20.1455	34.6935	24.5946	23.6964	25.7825	1.72877	1.43183e-23	up	up_and_full_separation	-0.545091	0.00987915	no_change	no_change	-0.47736	0.0196557	no_change	no_change	0.0677304	0.977944	no_change	no_change	Cluster_1
ENSMUSG00000041995	Zbed3	40.1712	27.3065	28.4337	27.6304	30.8854	43.1855	39.1851	30.5316	26.6965	34.8997	108.468	67.1685	80.5604	67.0069	80.8009	76.5247	79.5021	89.4563	58.6114	76.0236	1.2493	1.86517e-17	up	up_and_full_separation	0.115195	0.624601	no_change	no_change	-0.0649296	0.789613	no_change	no_change	-0.180124	0.90244	no_change	no_change	Cluster_1
ENSMUSG00000042035	Igsf3	106.587	98.1692	118.348	98.1692	105.318	112.681	102.219	116.357	114.152	111.352	175.237	160.047	209.305	190.866	183.863	193.218	165.906	245.444	211.451	204.005	0.951859	3.60978e-23	up	up_and_full_separation	0.11425	0.423499	no_change	no_change	0.0513591	0.745918	no_change	no_change	-0.0628905	0.968918	no_change	no_change	Cluster_1
ENSMUSG00000042050	Wdr60	16.5917	20.2465	24.3092	19.7963	20.2359	18.9166	19.9766	16.9159	20.5863	19.0989	29.3037	32.3479	24.5294	33.3336	29.8787	35.4612	26.7151	35.7888	34.4804	33.1114	0.623266	9.05662e-05	up	up_and_full_separation	-0.0326589	0.910692	no_change	no_change	0.204402	0.331008	no_change	no_change	0.237061	0.833061	no_change	no_change	Cluster_1
ENSMUSG00000042063	Zfp386	35.6796	48.3744	51.655	56.5885	48.0744	38.0361	39.6128	60.1574	47.2703	46.2692	68.6855	57.0968	93.433	62.6158	70.4578	67.7568	61.7638	90.5134	54.1478	68.5454	0.705948	7.82143e-08	up	up_and_full_separation	-0.0357277	0.881666	no_change	no_change	-0.0229853	0.919545	no_change	no_change	0.0127424	0.993649	no_change	no_change	Cluster_1
ENSMUSG00000042121	Ssh1	57.403	57.8397	58.1028	49.2443	55.6475	32.6728	42.3845	41.8823	55.0531	42.9982	116.909	128.447	107.205	80.6955	108.314	79.1518	109.833	121.515	91.3465	100.462	1.04097	1.72026e-13	up	up_and_full_separation	-0.396319	0.0200771	no_change	no_change	-0.241715	0.185789	no_change	no_change	0.154604	0.920142	no_change	no_change	Cluster_1
ENSMUSG00000042167	Papd4	34.5807	33.6395	32.1469	37.435	34.4505	31.5644	45.4759	38.1438	37.5649	38.1872	84.1008	96.4814	82.0084	53.4591	79.0124	73.986	83.3707	74.1431	53.8486	71.3371	1.02646	3.20513e-13	up	up_and_full_separation	0.0944779	0.683417	no_change	no_change	-0.127307	0.539774	no_change	no_change	-0.221785	0.825526	no_change	no_change	Cluster_1
ENSMUSG00000042380	Smim12	23.526	21.1057	24.99	22.7421	23.091	20.4011	19.4306	19.4856	18.7744	19.523	75.851	72.1994	85.7109	72.9699	76.6828	60.5623	64.1222	97.2697	74.4212	74.0939	1.67602	6.08135e-52	up	up_and_full_separation	-0.309621	0.0273421	no_change	no_change	-0.0702153	0.68972	no_change	no_change	0.239406	0.693061	no_change	no_change	Cluster_1
ENSMUSG00000042444	Mindy2	113.504	115.979	115.835	116.773	115.523	124.824	125.027	123.362	112.218	121.358	176.556	184.811	174.57	163.001	174.735	178.101	187.583	182.171	161.803	177.414	0.647372	1.39749e-13	up	up_and_full_separation	0.05141	0.728123	no_change	no_change	-0.0962434	0.440159	no_change	no_change	-0.147653	0.805802	no_change	no_change	Cluster_1
ENSMUSG00000042500	Ago4	12.9895	11.0359	16.1397	10.5939	12.6897	11.1166	10.0096	8.34895	13.3132	10.6971	23.5327	22.8385	23.3414	20.8579	22.6426	20.4762	24.4117	22.982	16.7817	21.1629	1.07212	1.05192e-11	up	up_and_full_separation	-0.158416	0.509805	no_change	no_change	-0.139073	0.54895	no_change	no_change	0.0193429	0.99163	no_change	no_change	Cluster_1
ENSMUSG00000042523	Dnal1	3.65604	3.3623	3.52406	3.71735	3.56494	4.59839	2.73417	3.8162	3.54771	3.67412	7.7181	7.1879	5.43453	6.11824	6.61469	8.33001	6.80086	12.4258	6.48599	8.51066	1.17142	1.16686e-07	up	up_and_full_separation	0.0442418	0.9156	no_change	no_change	0.318221	0.265116	no_change	no_change	0.273979	0.891053	no_change	no_change	Cluster_1
ENSMUSG00000042570	Mier2	26.6689	29.2656	38.8051	33.4584	32.0495	38.9151	32.4485	32.1829	45.8781	37.3562	90.887	95.0873	82.4173	84.3519	88.1859	95.2183	85.9373	88.5901	86.3669	89.0281	1.27437	4.02339e-21	up	up_and_full_separation	0.20952	0.267688	no_change	no_change	0.00417009	0.986811	no_change	no_change	-0.20535	0.841791	no_change	no_change	Cluster_1
ENSMUSG00000042572	Ube2q1	81.008	86.9442	84.3813	90.5866	85.73	95.8278	89.972	92.1151	82.7279	90.1607	140.326	146.791	147.449	134.955	142.38	163.572	147.53	152.083	140.506	150.923	0.762186	3.09559e-18	up	up_and_full_separation	0.0949471	0.471327	no_change	no_change	0.125126	0.291795	no_change	no_change	0.0301793	0.979065	no_change	no_change	Cluster_1
ENSMUSG00000042594	Sh2b3	33.4584	40.6668	41.7663	42.0215	39.4783	30.0003	32.637	41.1912	44.7034	37.133	71.2475	70.6266	71.4857	50.6845	66.011	54.8184	69.3204	75.1517	64.6533	65.9859	0.913433	3.36559e-10	up	up_and_full_separation	-0.0436272	0.86917	no_change	no_change	0.0160717	0.951427	no_change	no_change	0.0596989	0.977653	no_change	no_change	Cluster_1
ENSMUSG00000042608	Stk40	44.1684	38.5772	43.2656	47.9477	43.4897	53.1152	43.3285	42.0922	54.1588	48.1737	148.425	124.989	131.909	111.471	129.198	128.248	112.745	98.5908	88.262	106.961	1.66759	1.84827e-42	up	up_and_full_separation	0.175048	0.321575	no_change	no_change	-0.245378	0.115661	no_change	no_change	-0.420426	0.298069	no_change	no_change	Cluster_1
ENSMUSG00000042675	Ypel3	116.435	140.127	129.225	121.987	126.943	142.09	122.137	139.232	125.189	132.162	214.472	199.53	227.965	218.994	215.24	222.52	236.779	311.981	257.66	257.235	0.597585	6.33808e-11	up	up_and_full_separation	0.0174091	0.919337	no_change	no_change	0.202995	0.068949	no_change	no_change	0.185586	0.717246	no_change	no_change	Cluster_1
ENSMUSG00000042686	Jph1	18.1232	18.8075	18.0116	19.8011	18.6859	18.1708	23.6435	13.643	19.8529	18.8276	26.2765	27.1721	26.1816	20.2051	24.9588	29.6132	36.3235	24.8139	17.7898	27.1351	0.648666	7.80163e-05	up	up_and_full_separation	0.075233	0.78474	no_change	no_change	0.1373	0.562728	no_change	no_change	0.0620667	0.977944	no_change	no_change	Cluster_1
ENSMUSG00000042688	Mapk6	96.6926	127.076	103.957	120.412	112.035	80.3144	107.367	100.569	97.9705	96.5552	205.311	328.791	265.912	192.974	248.247	167.256	301.762	243.234	221.352	233.401	1.24105	9.37476e-37	up	up_and_full_separation	-0.178508	0.1811	no_change	no_change	-0.0374302	0.821532	no_change	no_change	0.141078	0.863206	no_change	no_change	Cluster_1
ENSMUSG00000042724	Map3k9	3.41164	4.35984	5.43453	4.99767	4.55092	4.42766	3.65604	3.31241	2.94111	3.58431	6.90171	9.65202	8.64891	5.7115	7.72854	4.38671	9.22907	8.14935	6.13057	6.97393	0.933088	0.00010668	up	up_and_full_separation	-0.286366	0.4068	no_change	no_change	-0.14018	0.704848	no_change	no_change	0.146187	0.970243	no_change	no_change	Cluster_1
ENSMUSG00000042745	Id1	82.4629	111.788	96.1392	105.139	98.8824	98.6867	90.9844	102.567	86.4508	94.6723	144.052	156.413	151.293	190.392	160.538	150.992	119.054	142.709	142.031	138.696	0.665387	3.33529e-08	up	up_and_full_separation	-0.114712	0.526171	no_change	no_change	-0.223721	0.138381	no_change	no_change	-0.109009	0.941545	no_change	no_change	Cluster_1
ENSMUSG00000042766	Trim46	5.36904	7.65765	7.75635	7.57061	7.08841	9.94542	8.22905	7.37324	7.87117	8.35472	13.3888	10.4535	11.0024	13.9595	12.201	12.9614	12.8764	12.187	10.8849	12.2274	0.673336	7.72109e-05	up	up_and_full_separation	0.251036	0.27381	no_change	no_change	0.0336393	0.907182	no_change	no_change	-0.217396	0.878033	no_change	no_change	Cluster_1
ENSMUSG00000042787	Exog	16.7619	16.1859	18.0988	16.8001	16.9617	20.5955	14.9342	16.9268	19.4803	17.9842	23.2723	20.3863	23.012	21.6497	22.0801	23.1493	19.0652	26.6105	25.6109	23.609	0.651893	2.39006e-07	up	up_and_full_separation	0.193549	0.257886	no_change	no_change	0.115703	0.525777	no_change	no_change	-0.0778463	0.970156	no_change	no_change	Cluster_1
ENSMUSG00000042821	Snai1	7.99492	8.1868	6.40695	7.35511	7.48594	9.08644	7.33521	8.55119	10.6616	8.90862	30.5262	24.1329	23.0544	40.7017	29.6038	33.6466	25.6475	41.8475	39.3729	35.1286	1.73168	2.55787e-30	up	up_and_full_separation	0.204612	0.365113	no_change	no_change	0.244403	0.210157	no_change	no_change	0.0397913	0.983445	no_change	no_change	Cluster_1
ENSMUSG00000042854	Trp53rkb	4.1035	3.8528	4.78816	3.54566	4.07253	3.14332	3.54771	3.6011	4.6348	3.73173	19.3955	17.035	23.0208	16.4878	18.9848	12.8248	15.7107	23.6404	24.356	19.133	2.40096	7.40646e-38	up	up_and_full_separation	-0.0699869	0.842922	no_change	no_change	0.039484	0.902412	no_change	no_change	0.109471	0.974058	no_change	no_change	Cluster_1
ENSMUSG00000042903	Foxo4	1.98396	1.18339	1.41879	1.48551	1.51791	1.11906	1.02852	1.12761	1.10561	1.0952	2.7263	2.31715	3.02752	4.01202	3.02074	2.72119	1.35085	3.34379	2.82157	2.55935	1.16977	0.000101805	up	up_and_full_separation	-0.469128	0.260956	no_change	no_change	-0.266454	0.529311	no_change	no_change	0.202674	0.962679	no_change	no_change	Cluster_1
ENSMUSG00000042918	Mamstr	8.24709	6.15899	10.4072	10.3779	8.79777	8.06476	7.79103	8.85879	10.5496	8.81604	11.3251	12.5391	11.3981	19.8658	13.782	13.0691	14.6442	18.8021	21.446	16.9904	0.84854	1.01231e-07	up	up_and_full_separation	0.0897466	0.737159	no_change	no_change	0.342765	0.0731274	no_change	no_change	0.253018	0.816821	no_change	no_change	Cluster_1
ENSMUSG00000042938	Gm14117	11.1629	6.60726	6.45138	9.10378	8.33133	5.44787	8.95905	7.60761	7.97501	7.49739	18.7371	18.4094	23.2629	18.1655	19.6437	14.0184	13.1914	15.4993	17.5179	15.0567	1.26783	3.44587e-10	up	up_and_full_separation	-0.14859	0.649567	no_change	no_change	-0.398085	0.111986	no_change	no_change	-0.249494	0.895973	no_change	no_change	Cluster_1
ENSMUSG00000042997	Nhlrc3	23.2109	28.9821	24.8393	23.6435	25.169	17.1954	27.6933	24.8696	25.3711	23.7824	50.6991	73.0409	55.5628	36.6098	53.9781	32.1829	62.0398	40.251	35.6663	42.535	1.34093	3.60577e-25	up	up_and_full_separation	0.00884166	0.973856	no_change	no_change	-0.331088	0.0347386	no_change	no_change	-0.33993	0.545993	no_change	no_change	Cluster_1
ENSMUSG00000043015	Nemp2	6.28742	7.65765	5.59078	6.05479	6.39766	4.38671	5.93249	5.27836	3.74101	4.83464	12.5824	11.6592	13.6895	8.0426	11.4934	10.9896	13.4941	12.0147	7.31502	10.9534	0.951768	2.42377e-10	up	up_and_full_separation	-0.410547	0.0291537	no_change	no_change	-0.0420876	0.867674	no_change	no_change	0.368459	0.593719	no_change	no_change	Cluster_1
ENSMUSG00000043099	Hic1	28.3694	23.9469	23.9931	22.327	24.6591	34.3707	27.1532	22.1653	30.4368	28.5315	86.5276	69.7709	48.9754	55.107	65.0952	91.5624	85.2025	73.1388	72.3759	80.5699	1.26017	1.15759e-26	up	up_and_full_separation	0.269764	0.0774783	no_change	no_change	0.355366	0.00949696	no_change	no_change	0.085602	0.959539	no_change	no_change	Cluster_1
ENSMUSG00000043140	Tmem186	25.8155	25.4698	28.286	28.9219	27.1233	22.5516	19.1558	23.3207	24.8231	22.4628	54.3401	46.8271	64.7237	47.7568	53.4119	47.0068	40.4676	48.4169	46.0996	45.4978	0.967435	3.38111e-21	up	up_and_full_separation	-0.246592	0.0613351	no_change	no_change	-0.180916	0.171109	no_change	no_change	0.0656754	0.970048	no_change	no_change	Cluster_1
ENSMUSG00000043154	Ppp2r3a	31.6407	37.2052	35.1099	35.7778	34.9334	31.4566	33.968	36.4687	29.945	32.9596	47.8173	63.6128	57.6778	39.5613	52.1673	49.1612	59.5192	58.8365	45.1039	53.1552	0.703865	5.92658e-15	up	up_and_full_separation	-0.0750814	0.599871	no_change	no_change	-0.0217848	0.889801	no_change	no_change	0.0532966	0.97313	no_change	no_change	Cluster_1
ENSMUSG00000043279	Trim56	7.18983	9.05599	8.51441	6.80086	7.89027	7.91229	7.86183	8.07022	6.05479	7.47478	11.5119	12.9578	11.7747	15.3242	12.8922	13.6131	13.6524	15.8143	14.6773	14.4393	0.715096	9.46724e-05	up	up_and_full_separation	-0.0566275	0.860991	no_change	no_change	0.0111568	0.972111	no_change	no_change	0.0677843	0.977944	no_change	no_change	Cluster_1
ENSMUSG00000043290	Zfp784	10.8035	11.9383	15.4172	12.4963	12.6639	12.7768	11.4896	12.1373	17.4697	13.4683	20.7621	18.4204	32.2912	26.6367	24.5276	16.9339	17.3676	24.5058	23.9502	20.6894	0.790277	5.00587e-08	up	up_and_full_separation	0.0694971	0.781474	no_change	no_change	-0.21818	0.247378	no_change	no_change	-0.287677	0.726167	no_change	no_change	Cluster_1
ENSMUSG00000043311	D17H6S53E	0.943499	1.99822	2.16739	1.28393	1.59826	0.83884	2.46244	2.26779	1.35085	1.72998	7.65765	8.22905	11.6126	7.64496	8.78607	4.38876	7.90509	15.4445	8.26066	8.99974	2.53544	9.6273e-24	up	up_and_full_separation	0.0990085	0.835477	no_change	no_change	-0.0847044	0.833323	no_change	no_change	-0.183713	0.959539	no_change	no_change	Cluster_1
ENSMUSG00000043340	6530409C15Rik	0.702046	1.62309	2.08087	1.76795	1.54349	1.44504	1.38244	1.12761	1.31755	1.31816	2.98923	2.77392	3.12513	3.27968	3.04199	3.31432	2.75006	5.00134	2.87298	3.48468	1.00626	0.00334851	up	up_and_full_separation	-0.248169	0.640925	no_change	no_change	0.177049	0.731689	no_change	no_change	0.425218	0.882306	no_change	no_change	Cluster_1
ENSMUSG00000043415	Otud1	12.7452	12.7302	12.8173	11.1383	12.3578	16.3334	16.69	12.3594	9.88853	13.8178	20.4891	28.3111	26.2432	15.898	22.7353	25.8297	22.6271	13.71	14.9785	19.2863	0.738332	4.34432e-05	up	up_and_full_separation	0.104163	0.726117	no_change	no_change	-0.220549	0.361407	no_change	no_change	-0.324712	0.76342	no_change	no_change	Cluster_1
ENSMUSG00000043419	Rnf227	11.7605	8.68404	9.55613	8.07366	9.51858	20.5054	11.7951	11.6126	9.16786	13.2702	32.4537	27.988	35.1854	22.5104	29.5344	28.182	29.3839	42.1147	26.3152	31.499	1.45802	2.06723e-18	up	up_and_full_separation	0.415499	0.0477266	no_change	no_change	0.12623	0.616115	no_change	no_change	-0.289269	0.794943	no_change	no_change	Cluster_1
ENSMUSG00000043445	Pgp	67.4023	56.1769	66.4785	57.5843	61.9105	70.1414	55.4517	73.0989	78.4498	69.2854	100.466	79.0471	108.568	136.131	106.053	113.761	104.805	141.81	133.359	123.434	0.601801	6.86015e-08	up	up_and_full_separation	0.107999	0.517596	no_change	no_change	0.248685	0.0642645	no_change	no_change	0.140686	0.887499	no_change	no_change	Cluster_1
ENSMUSG00000043467	Zbtb37	7.05764	10.4111	8.88258	11.0317	9.34576	8.93482	10.8035	10.0416	8.83085	9.65269	43.3876	57.8589	58.5468	29.2656	47.2647	32.0982	48.8916	71.3643	32.0861	46.1101	1.90967	2.04346e-28	up	up_and_full_separation	-0.0854347	0.782693	no_change	no_change	-0.359579	0.0932813	no_change	no_change	-0.274145	0.827914	no_change	no_change	Cluster_1
ENSMUSG00000043629	1700019D03Rik	11.8654	9.27169	5.32834	5.33378	7.94981	13.1862	7.41778	6.62767	4.81566	8.01183	42.4217	26.2339	15.6346	12.6866	24.2442	31.3893	19.8852	15.5448	9.08985	18.9773	1.50654	3.69401e-28	up	up_and_full_separation	-0.0197707	0.943648	no_change	no_change	-0.280541	0.0974892	no_change	no_change	-0.260771	0.759617	no_change	no_change	Cluster_1
ENSMUSG00000043668	Tox3	25.8208	18.7794	24.1063	25.6274	23.5835	24.4328	23.3687	24.8231	22.6422	23.8167	72.0563	53.8374	64.2327	62.796	63.2306	72.0226	64.8701	73.0547	51.6801	65.4069	1.41735	1.8336e-32	up	up_and_full_separation	0.0423048	0.846749	no_change	no_change	0.110085	0.535013	no_change	no_change	0.0677807	0.974098	no_change	no_change	Cluster_1
ENSMUSG00000043811	Rtn4r	1.98396	0.824258	1.53487	1.13156	1.36866	1.15406	1.38244	0.700183	1.27349	1.12754	6.67523	5.3579	8.61348	5.26723	6.47846	5.15235	3.44149	3.93594	3.94579	4.11889	2.1631	2.15369e-13	up	up_and_full_separation	-0.222426	0.658296	no_change	no_change	-0.671712	0.0516031	no_change	no_change	-0.449287	0.841791	no_change	no_change	Cluster_1
ENSMUSG00000043833	2900005J15Rik	0.4021	1.46127	1.32844	0.801471	0.998322	0.636377	0.213701	0.648778	1.04882	0.636918	1.88627	3.58517	2.33154	3.31828	2.78031	2.18714	1.78259	1.47616	2.90788	2.08844	1.52955	0.00023542	up	up_and_full_separation	-0.640349	0.268856	no_change	no_change	-0.388493	0.495342	no_change	no_change	0.251856	0.971187	no_change	no_change	Cluster_1
ENSMUSG00000043895	S1pr2	62.2422	55.9447	64.9432	69.5719	63.1755	62.8943	62.1705	72.7164	67.5401	66.3303	84.3519	77.0482	89.3715	90.2709	85.2606	63.1085	75.1066	81.5487	89.8614	77.4063	0.671563	2.73876e-09	up	up_and_full_separation	0.152509	0.336932	no_change	no_change	-0.188421	0.1957	no_change	no_change	-0.340931	0.393887	no_change	no_change	Cluster_1
ENSMUSG00000043964	Orai3	31.4566	27.1193	32.1981	37.4971	32.0678	31.7356	24.319	32.2035	33.66	30.4795	56.6992	41.8249	64.8954	68.2242	57.9109	41.2467	39.2636	61.0057	59.4361	50.238	0.682975	1.49526e-09	up	up_and_full_separation	-0.137124	0.405442	no_change	no_change	-0.202649	0.155983	no_change	no_change	-0.0655249	0.97313	no_change	no_change	Cluster_1
ENSMUSG00000043987	Cep164	16.3198	16.1397	18.2351	17.4908	17.0464	17.0392	17.3545	16.3427	16.586	16.8306	29.6079	32.4537	31.7766	34.5807	32.1047	36.7427	30.8431	52.6017	37.4255	39.4033	1.13937	1.97968e-14	up	up_and_full_separation	0.071565	0.78329	no_change	no_change	0.242761	0.209122	no_change	no_change	0.171196	0.917244	no_change	no_change	Cluster_1
ENSMUSG00000043991	Pura	54.1866	66.61	61.0714	60.0118	60.4699	73.6075	55.6923	65.923	61.5519	64.1937	120.533	131.909	135.703	139.095	131.81	149.655	113.207	209.621	192.089	166.143	1.06653	2.55555e-12	up	up_and_full_separation	0.0962741	0.703521	no_change	no_change	0.340685	0.0672953	no_change	no_change	0.244411	0.816862	no_change	no_change	Cluster_1
ENSMUSG00000044005	Gls2	2.03491	1.43743	1.82643	1.04882	1.5869	2.40669	2.51481	1.95565	1.10561	1.99569	4.67532	3.58517	3.65604	2.82535	3.68547	4.30975	3.04845	3.34713	2.21323	3.22964	1.29372	1.00987e-07	up	up_and_full_separation	0.389713	0.242897	no_change	no_change	-0.23084	0.49422	no_change	no_change	-0.620553	0.541367	no_change	no_change	Cluster_1
ENSMUSG00000044125	9530080O11Rik	1.12761	1.38244	1.59929	0.636377	1.18643	1.23611	1.83418	1.34347	1.57488	1.49716	2.32371	2.31865	3.90827	2.47473	2.75634	1.82643	1.78259	4.0763	3.02047	2.67645	1.30509	0.000133488	up	up_and_full_separation	0.479711	0.304717	no_change	no_change	-0.0537995	0.924265	no_change	no_change	-0.53351	0.814399	no_change	no_change	Cluster_1
ENSMUSG00000044134	Pheta1	35.9463	36.6374	44.1039	45.8525	40.635	34.5477	32.1469	36.2764	38.0246	35.2489	121.895	111.265	103.409	118.279	113.712	88.5152	97.3528	94.6332	106.714	96.8038	1.22759	2.57201e-29	up	up_and_full_separation	-0.232976	0.106459	no_change	no_change	-0.235204	0.0852911	no_change	no_change	-0.00222857	0.998399	no_change	no_change	Cluster_1
ENSMUSG00000044197	Gpr146	27.3741	31.3028	27.2897	28.9293	28.7239	22.4097	23.5939	26.5826	27.7852	25.0928	92.1151	121.474	98.8386	68.2407	95.1671	74.8883	120.533	88.5724	68.5674	88.1403	1.92695	3.82583e-40	up	up_and_full_separation	-0.119446	0.613182	no_change	no_change	-0.0800988	0.738762	no_change	no_change	0.0393471	0.983445	no_change	no_change	Cluster_1
ENSMUSG00000044250	Pced1b	3.10305	2.43992	3.86212	4.48968	3.47369	3.7667	2.74003	2.85859	2.96858	3.08347	7.19377	5.19553	6.15899	6.54448	6.27319	6.52824	6.74016	7.92918	4.35791	6.38887	0.702163	0.00730499	up	up_and_full_separation	-0.256882	0.494159	no_change	no_change	0.0466738	0.913502	no_change	no_change	0.303556	0.899131	no_change	no_change	Cluster_1
ENSMUSG00000044279	Crb3	10.6258	12.2642	13.1738	11.8654	11.9823	25.3915	18.7794	18.8275	20.8793	20.9694	25.879	29.5034	39.9607	34.5025	32.4614	41.4616	34.287	36.1388	35.1206	36.752	1.33863	3.61016e-19	up	up_and_full_separation	0.748916	4.533e-06	up	up_and_full_separation	0.188998	0.356461	no_change	no_change	-0.559918	0.202941	no_change	no_change	Cluster_1
ENSMUSG00000044313	Mab21l3	1.9577	1.5662	1.60266	1.53487	1.66536	0.894193	2.08271	2.22133	1.63985	1.70952	2.48947	2.19082	4.09045	2.6842	2.86373	2.75407	3.49848	4.00995	2.34796	3.15262	1.00803	0.00141318	up	up_and_full_separation	0.0747614	0.896577	no_change	no_change	0.174075	0.714416	no_change	no_change	0.0993135	0.980114	no_change	no_change	Cluster_1
ENSMUSG00000044377	Gm13080	0.442464	0.211863	0.306699	0.306699	0.316931	0.34512	0.4021	0.617692	0.367696	0.433152	0.885457	0.733661	0.737156	1.05629	0.853142	0.766994	0.523734	1.12608	0.466702	0.720878	1.80159	0.000457458	up	up_and_full_separation	0.897772	0.178857	no_change	no_change	-0.222556	0.770842	no_change	no_change	-1.12033	NA	no_change	no_change	Cluster_1
ENSMUSG00000044465	Fam160a2	38.9293	39.1493	45.4865	48.0831	42.9121	38.5772	35.5761	37.3894	48.992	40.1337	92.8855	80.037	96.9146	80.7423	87.6449	79.3891	87.597	83.9607	72.1478	80.7737	0.960761	1.29853e-14	up	up_and_full_separation	-0.165898	0.355034	no_change	no_change	-0.316951	0.0339203	no_change	no_change	-0.151053	0.905506	no_change	no_change	Cluster_1
ENSMUSG00000044477	Zfand3	61.0367	61.611	46.327	50.1053	54.77	54.2097	55.2838	42.1689	46.7714	49.6084	157.16	145.061	109.384	86.904	124.627	131.804	155.614	120.87	103.993	128.07	1.15688	1.31021e-20	up	up_and_full_separation	-0.144445	0.436934	no_change	no_change	0.103271	0.584007	no_change	no_change	0.247716	0.734301	no_change	no_change	Cluster_1
ENSMUSG00000044502	Bod1	69.2881	80.5899	91.0204	84.4176	81.329	77.7402	73.5712	80.4307	92.9852	81.1818	136.875	125.987	155.89	144.535	140.822	97.2286	119.981	130.082	127.076	118.592	0.689404	9.82364e-10	up	up_and_full_separation	-0.0462354	0.814204	no_change	no_change	-0.254198	0.0636677	no_change	no_change	-0.207963	0.76059	no_change	no_change	Cluster_1
ENSMUSG00000044551	9930012K11Rik	9.42246	9.66166	8.63969	12.2216	9.98635	8.78685	12.2216	12.5078	9.80879	10.8313	76.1306	81.6615	62.6996	54.794	68.8214	51.5861	91.0052	91.5624	69.1342	75.822	2.65471	9.46663e-44	up	up_and_full_separation	0.0556176	0.879444	no_change	no_change	0.118704	0.697231	no_change	no_change	0.063086	0.980114	no_change	no_change	Cluster_1
ENSMUSG00000044617	Zbtb39	3.19728	3.05859	3.19566	3.09755	3.13727	3.54771	3.41351	2.83221	2.84192	3.15884	9.41849	9.81434	8.70415	6.99596	8.73324	8.86752	10.6579	14.3489	7.07438	10.2372	1.78729	2.35219e-19	up	up_and_full_separation	0.099079	0.782224	no_change	no_change	0.189976	0.500672	no_change	no_change	0.0908971	0.977653	no_change	no_change	Cluster_1
ENSMUSG00000044641	Pard6b	37.523	37.1346	51.9305	42.817	42.3513	45.1466	52.3049	46.0889	50.8605	48.6002	67.7568	83.4568	103.175	77.9646	83.0883	71.5661	95.0102	68.8448	56.8276	73.0622	0.966135	9.63554e-11	up	up_and_full_separation	0.219534	0.288131	no_change	no_change	-0.138299	0.525956	no_change	no_change	-0.357833	0.599344	no_change	no_change	Cluster_1
ENSMUSG00000044667	Plppr4	66.0472	56.5269	48.7866	65.923	59.3209	49.6237	53.9535	67.0371	62.6996	58.3285	85.8747	74.9224	66.3544	80.5417	76.9233	80.1068	69.0516	77.3812	75.3642	75.476	0.623225	6.84561e-07	up	up_and_full_separation	0.0392959	0.859869	no_change	no_change	-0.0204139	0.925104	no_change	no_change	-0.0597098	0.975239	no_change	no_change	Cluster_1
ENSMUSG00000044676	Zfp612	29.6805	24.6295	36.7099	34.8374	31.4643	43.2911	40.3908	39.0479	45.1923	41.9805	60.326	61.1948	64.3086	50.6462	59.1189	84.2742	66.6699	61.1481	51.0084	65.7751	1.15069	5.32214e-16	up	up_and_full_separation	0.486561	0.00300276	no_change	no_change	0.194443	0.313528	no_change	no_change	-0.292118	0.711303	no_change	no_change	Cluster_1
ENSMUSG00000044707	Ccnjl	23.0228	25.9035	30.2654	29.1181	27.0774	14.7159	16.988	22.1653	22.5068	19.094	201.076	193.711	220.444	178.64	198.468	95.9048	153.63	142.47	130.219	130.556	2.76871	1.88356e-92	up	up_and_full_separation	-0.537817	0.000784129	no_change	no_change	-0.579794	0.000130201	no_change	no_change	-0.0419769	0.981413	no_change	no_change	Cluster_1
ENSMUSG00000044712	Slc38a6	2.45271	4.3283	3.35126	3.79031	3.48065	4.00806	4.69752	4.194	5.30258	4.55054	23.797	22.5179	22.862	15.095	21.068	22.6422	22.2776	21.0464	14.2828	20.0623	2.69168	2.35878e-43	up	up_and_full_separation	0.435496	0.0981291	no_change	no_change	-0.0117348	0.97334	no_change	no_change	-0.447231	0.650153	no_change	no_change	Cluster_1
ENSMUSG00000044715	Gskip	29.2805	30.9909	34.9732	33.9457	32.2976	32.9789	31.386	36.7517	31.8925	33.2523	58.9295	72.3516	83.1205	57.034	67.8589	54.3703	68.8902	84.0033	71.4983	69.6905	0.946388	4.69039e-16	up	up_and_full_separation	0.0278514	0.899949	no_change	no_change	0.075164	0.680857	no_change	no_change	0.0473125	0.977869	no_change	no_change	Cluster_1
ENSMUSG00000044786	Zfp36	11.0648	11.3032	12.0627	13.0271	11.8644	18.6583	14.6982	17.3007	18.9328	17.3975	51.1438	50.9995	55.223	46.9833	51.0874	52.8261	44.3591	71.1572	50.7824	54.7812	1.9987	3.82503e-42	up	up_and_full_separation	0.533345	0.00209639	no_change	no_change	0.120181	0.588867	no_change	no_change	-0.413164	0.483556	no_change	no_change	Cluster_1
ENSMUSG00000044835	Ankrd45	4.43859	4.72132	2.37523	5.57237	4.27688	5.74247	5.64242	3.40795	3.02752	4.45509	21.5514	23.0597	13.6542	8.05928	16.5811	17.6986	13.9998	9.07601	6.51953	11.8235	1.90831	8.25799e-16	up	up_and_full_separation	0.00403743	0.994221	no_change	no_change	-0.410966	0.173321	no_change	no_change	-0.415004	0.793048	no_change	no_change	Cluster_1
ENSMUSG00000044881	Coa4	4.06512	5.01037	6.36805	5.8641	5.32691	2.93759	3.05859	4.41803	6.62767	4.26047	38.4328	51.567	73.4523	37.7406	50.2982	22.8165	34.2534	48.3985	51.1694	39.1594	3.17604	9.35823e-51	up	up_and_full_separation	-0.342898	0.267589	no_change	no_change	-0.433003	0.101321	no_change	no_change	-0.0901051	0.977653	no_change	no_change	Cluster_1
ENSMUSG00000044934	Zfp367	7.01846	4.72319	3.35288	3.24117	4.58392	10.8981	8.96447	5.83475	2.23318	6.98263	23.0415	18.4238	20.7352	7.30972	17.3776	22.9044	24.372	31.529	11.5176	22.5808	1.83019	1.767e-14	up	up_and_full_separation	0.465102	0.141651	no_change	no_change	0.48423	0.0968341	no_change	no_change	0.0191281	0.994334	no_change	no_change	Cluster_1
ENSMUSG00000044950	Pwwp2a	34.2439	42.2562	42.9366	51.655	42.7729	47.5136	56.6867	54.0531	54.3567	53.1525	130.119	156.604	162.712	99.8447	137.32	178.64	183.51	183.16	137.401	170.678	1.64915	2.59673e-29	up	up_and_full_separation	0.333819	0.0776407	no_change	no_change	0.358762	0.0456679	no_change	no_change	0.0249431	0.989744	no_change	no_change	Cluster_1
ENSMUSG00000044952	Kctd21	2.40669	2.38325	5.32984	3.9421	3.51547	2.93759	2.48947	3.84051	4.3409	3.40212	6.85572	9.08644	18.7723	11.5142	11.5572	9.48821	4.97232	13.9779	16.5214	11.2399	1.65841	1.05707e-13	up	up_and_full_separation	0.0236721	0.95799	no_change	no_change	-0.0320914	0.93286	no_change	no_change	-0.0557635	0.98383	no_change	no_change	Cluster_1
ENSMUSG00000044982	Sft2d3	14.5064	17.035	16.374	16.9494	16.2162	11.7712	16.3482	15.4172	16.2847	14.9553	74.2294	77.0262	86.0699	80.8264	79.538	50.0497	64.5638	62.4286	64.8272	60.4673	2.19805	3.58184e-116	up	up_and_full_separation	-0.131039	0.378766	no_change	no_change	-0.373414	0.000445513	no_change	no_change	-0.242375	0.593782	no_change	no_change	Cluster_1
ENSMUSG00000045038	Prkce	15.2728	17.1367	16.121	16.0389	16.1424	15.8091	17.5095	14.5691	13.989	15.4692	28.6766	27.3869	21.4366	19.9333	24.3584	26.6238	28.9532	27.4512	23.0691	26.5243	0.834527	1.62823e-11	up	up_and_full_separation	0.0322167	0.890419	no_change	no_change	0.107112	0.558121	no_change	no_change	0.0748949	0.973037	no_change	no_change	Cluster_1
ENSMUSG00000045201	Lrrc3b	11.8064	13.6211	14.9785	12.5932	13.2498	13.7838	14.7642	19.6409	11.9925	15.0453	19.0249	19.112	28.1305	28.7223	23.7474	19.5537	24.5716	27.3221	22.1653	23.4032	0.695453	6.96334e-08	up	up_and_full_separation	0.140375	0.462833	no_change	no_change	-0.00875245	0.969423	no_change	no_change	-0.149128	0.914715	no_change	no_change	Cluster_1
ENSMUSG00000045211	Nudt18	25.8681	27.1251	31.1354	23.2667	26.8488	22.7814	24.356	27.317	21.6459	24.0251	41.1933	37.35	44.231	44.0689	41.7108	30.8076	31.9754	36.7203	39.5955	34.7747	0.751862	3.87109e-11	up	up_and_full_separation	-0.106441	0.543021	no_change	no_change	-0.213961	0.136138	no_change	no_change	-0.10752	0.940491	no_change	no_change	Cluster_1
ENSMUSG00000045215	Asxl3	6.72731	5.53506	4.32668	5.02756	5.40415	7.43105	6.00578	6.68983	5.30634	6.35825	15.4586	21.7205	13.7507	12.1065	15.759	12.7489	15.3298	22.0203	11.7605	15.4649	1.3612	1.62996e-11	up	up_and_full_separation	0.164659	0.609614	no_change	no_change	-0.223624	0.42554	no_change	no_change	-0.388283	0.744357	no_change	no_change	Cluster_1
ENSMUSG00000045257	Morn2	13.043	13.4185	19.2923	15.7665	15.3801	13.3229	14.9658	16.1042	11.0102	13.8508	30.5569	23.603	35.1099	24.287	28.3892	16.4048	24.539	32.5796	22.1653	23.9221	0.997347	1.50226e-10	up	up_and_full_separation	-0.20013	0.374988	no_change	no_change	-0.249178	0.218474	no_change	no_change	-0.0490486	0.980865	no_change	no_change	Cluster_1
ENSMUSG00000045268	Zfp691	9.22019	8.86252	6.9941	7.68349	8.19008	7.27131	5.64428	6.20487	6.24344	6.34098	26.651	19.6115	21.3227	20.8614	22.1117	12.8694	15.5786	21.4418	19.1558	17.2614	1.26501	2.92487e-12	up	up_and_full_separation	-0.38725	0.10402	no_change	no_change	-0.328033	0.150691	no_change	no_change	0.0592178	0.980114	no_change	no_change	Cluster_1
ENSMUSG00000045275	Lca5l	4.9708	4.26053	4.16792	4.12193	4.3803	4.50261	5.35419	5.98376	3.99161	4.95804	7.35511	8.66002	8.27321	6.74016	7.75712	5.36326	8.09026	9.03196	6.21552	7.17525	0.757947	9.91136e-05	up	up_and_full_separation	0.159059	0.593148	no_change	no_change	-0.0802509	0.796007	no_change	no_change	-0.239309	0.889444	no_change	no_change	Cluster_1
ENSMUSG00000045314	Sowahb	7.64319	8.7366	10.441	12.7107	9.88287	5.74971	10.4814	5.21972	10.1655	7.90409	24.8621	27.0163	31.8925	21.3209	26.2729	18.3215	32.6856	19.8871	19.2402	22.5336	1.51551	1.46024e-12	up	up_and_full_separation	-0.316717	0.294046	no_change	no_change	-0.216305	0.482488	no_change	no_change	0.100412	0.97648	no_change	no_change	Cluster_1
ENSMUSG00000045636	Mtus1	93.5863	88.3862	92.8425	97.8321	93.1618	75.9344	66.2858	62.6085	80.9934	71.4555	169.67	186.123	146.665	122.766	156.306	148.767	153.477	128.364	104.242	133.713	0.929963	8.13607e-18	up	up_and_full_separation	-0.35029	0.00584393	no_change	no_change	-0.258916	0.0500771	no_change	no_change	0.0913741	0.947842	no_change	no_change	Cluster_1
ENSMUSG00000045730	Adrb2	5.15235	4.54899	4.11484	5.31576	4.78298	7.4683	5.3579	6.76585	9.25162	7.21091	56.2036	62.5925	43.3876	31.9568	48.5351	80.7932	85.9504	80.4307	66.7344	78.4772	3.17325	2.92299e-53	up	up_and_full_separation	0.57472	0.0280079	no_change	no_change	0.727829	0.00159946	up	up_and_full_separation	0.15311	0.959539	no_change	no_change	Cluster_1
ENSMUSG00000045777	Ifitm10	35.6958	36.4532	27.7095	38.544	34.6006	41.8138	41.2467	48.1293	45.3332	44.1308	95.929	79.2267	92.5844	130.92	99.665	82.1871	98.5908	161.004	141.519	120.825	1.52117	2.86809e-17	up	up_and_full_separation	0.359616	0.127203	no_change	no_change	0.312192	0.179861	no_change	no_change	-0.0474242	0.983445	no_change	no_change	Cluster_1
ENSMUSG00000045817	Zfp36l2	122.43	130.471	106.422	118.232	119.389	101.177	117.577	90.3324	117.917	106.751	348.29	366.84	267.371	192.506	293.752	282.832	288.475	267.059	189.59	256.989	1.28876	2.13241e-16	up	up_and_full_separation	-0.15307	0.522607	no_change	no_change	-0.157243	0.492699	no_change	no_change	-0.0041731	0.996937	no_change	no_change	Cluster_1
ENSMUSG00000045842	Tgif2-ps2	0.521672	0.578315	0.517965	0.716692	0.583661	0.465088	0.752046	0.330327	0.674469	0.555483	0.955646	1.08979	1.68848	1.2772	1.25278	0.378348	1.51477	1.18692	0.79647	0.969128	1.32436	0.0054433	up	up_and_full_separation	0.0568999	0.949937	no_change	no_change	-0.406915	0.532836	no_change	no_change	-0.463814	0.930522	no_change	no_change	Cluster_1
ENSMUSG00000045877	4933415A04Rik	3.43778	3.42239	3.16744	3.16744	3.29876	1.04689	1.38431	1.83008	0.876208	1.28437	27.0936	29.3132	30.5552	20.784	26.9365	14.6807	18.5004	28.2732	17.0947	19.6372	2.82664	1.71652e-62	up	up_and_full_separation	-1.58883	2.79752e-14	down	down_and_full_separation	-0.458151	0.0175296	no_change	no_change	1.13067	0.00234458	up	up_and_full_separation	Cluster_1
ENSMUSG00000045962	Wnk1	63.7315	84.565	83.4025	78.8692	77.6421	90.2439	84.4523	97.0817	72.297	86.0187	157.088	158.47	159.56	161.331	159.112	208.973	188.826	252.733	163.572	203.526	0.927857	2.33241e-10	up	up_and_full_separation	0.104571	0.655744	no_change	no_change	0.11936	0.586246	no_change	no_change	0.0147886	0.993649	no_change	no_change	Cluster_1
ENSMUSG00000045991	Onecut2	0.730021	0.888909	0.111925	0.352411	0.520817	0.862804	0.507042	0.336355	0.367696	0.518474	1.82643	3.49105	1.27349	1.05629	1.91182	2.43599	2.63064	1.98549	1.24574	2.07447	1.77066	2.46197e-05	up	up_and_full_separation	0.00992572	0.992186	no_change	no_change	-0.0607391	0.924614	no_change	no_change	-0.0706648	0.989029	no_change	no_change	Cluster_1
ENSMUSG00000046079	Lrrc8d	161.069	152.641	173.227	178.862	166.45	147.933	167.41	174.84	183.882	168.517	225.3	227.826	226.829	213.065	223.255	186.739	260.596	193.218	189.082	207.409	0.654461	4.40801e-11	up	up_and_full_separation	0.103516	0.483932	no_change	no_change	-0.121764	0.376514	no_change	no_change	-0.22528	0.643448	no_change	no_change	Cluster_1
ENSMUSG00000046138	9930021J03Rik	24.5533	33.9998	30.9799	28.8279	29.5902	29.2805	35.2429	34.427	24.4766	30.8567	105.478	110.715	96.7233	81.2234	98.5349	126.837	117.917	125.544	79.0026	112.325	1.85033	1.87049e-52	up	up_and_full_separation	0.0348571	0.880311	no_change	no_change	0.0656124	0.743882	no_change	no_change	0.0307552	0.983929	no_change	no_change	Cluster_1
ENSMUSG00000046139	Patl1	30.3525	28.5632	25.455	35.7467	30.0294	32.2465	34.3114	30.9387	34.802	33.0747	84.0244	96.8312	74.7065	52.4834	77.0114	72.3892	93.8086	70.0361	52.5295	72.1909	1.52632	2.88204e-24	up	up_and_full_separation	0.200548	0.358365	no_change	no_change	-0.0445046	0.863368	no_change	no_change	-0.245053	0.816821	no_change	no_change	Cluster_1
ENSMUSG00000046404	Yod1	37.6416	33.5562	31.4997	38.1991	35.2241	55.4112	56.4783	47.6253	30.0245	47.3848	298.938	352.273	324.111	156.271	282.898	212.512	290.221	395.347	172.143	267.556	3.08575	2.29587e-84	up	up_and_full_separation	0.418007	0.0374402	no_change	no_change	-0.174234	0.453065	no_change	no_change	-0.592241	0.224291	no_change	no_change	Cluster_1
ENSMUSG00000046447	Camk2n1	7.34552	12.3594	9.13836	6.77855	8.90545	10.7189	11.7987	7.55856	8.11566	9.54795	23.1114	26.2148	26.9657	19.3921	23.921	23.3024	25.7457	29.3265	16.3498	23.6811	1.63964	1.59109e-23	up	up_and_full_separation	0.190136	0.445936	no_change	no_change	0.0170224	0.955243	no_change	no_change	-0.173114	0.926798	no_change	no_change	Cluster_1
ENSMUSG00000046561	Arsj	0.521672	0.552814	0.726288	0.306699	0.526868	0.766994	0.567795	0.380186	0.11382	0.457199	1.30419	1.62309	2.71004	0.960726	1.64951	1.91776	1.51664	1.41879	0.49581	1.33725	1.68032	8.51927e-05	up	up_and_full_separation	-0.251348	0.733531	no_change	no_change	-0.229226	0.716025	no_change	no_change	0.0221216	0.995358	no_change	no_change	Cluster_1
ENSMUSG00000046574	Prr12	4.35012	5.205	4.93734	4.49501	4.74687	6.96838	5.93597	7.33332	6.57282	6.70262	10.8165	9.56775	10.1515	15.9208	11.6141	12.2255	8.17962	14.4625	19.1634	13.5078	1.31074	3.90272e-09	up	up_and_full_separation	0.59077	0.0285167	up	up_and_full_separation	0.114249	0.74738	no_change	no_change	-0.476521	0.679672	no_change	no_change	Cluster_1
ENSMUSG00000046671	Mtfr1l	179.256	202.392	191.533	210.648	195.957	174.052	177.932	195.287	182.598	182.467	309.202	293.903	273.522	254.663	282.822	259.421	276.299	287.216	237.793	265.182	0.650175	3.07322e-10	up	up_and_full_separation	-0.0533584	0.760344	no_change	no_change	-0.0636554	0.695619	no_change	no_change	-0.010297	0.993649	no_change	no_change	Cluster_1
ENSMUSG00000046722	Cdc42se1	105.179	115.015	113.023	114.763	111.995	110.805	112.642	121.155	124.166	117.192	212.337	225.589	219.908	210.521	217.089	199.656	220.993	219.908	217.191	214.437	0.831219	2.6991e-23	up	up_and_full_separation	0.0536795	0.703353	no_change	no_change	0.00593806	0.969008	no_change	no_change	-0.0477414	0.974098	no_change	no_change	Cluster_1
ENSMUSG00000046761	Fam83h	12.6755	9.86793	14.7979	17.4474	13.6972	7.27499	10.8035	9.58211	16.3334	10.9985	39.6128	42.4217	34.4161	40.5497	39.2501	26.4753	38.3574	31.7562	37.04	33.4072	1.67283	1.08633e-25	up	up_and_full_separation	-0.237454	0.302686	no_change	no_change	-0.231728	0.282161	no_change	no_change	0.00572539	0.995853	no_change	no_change	Cluster_1
ENSMUSG00000046791	Riox1	21.5588	21.9819	31.6681	26.9719	25.5452	25.2207	22.2776	23.4041	23.603	23.6263	43.0179	42.8497	50.9888	51.7243	47.1452	32.8927	39.0037	38.1381	43.5607	38.3988	0.64759	4.50607e-08	up	up_and_full_separation	-0.122967	0.486927	no_change	no_change	-0.315559	0.0223351	no_change	no_change	-0.192592	0.811247	no_change	no_change	Cluster_1
ENSMUSG00000046798	Cldn12	70.4572	73.8106	68.5895	81.8758	73.6833	45.6271	58.0129	59.8594	67.9924	57.8729	147.13	183.655	165.04	113.504	152.332	99.0249	150.842	124.88	116.773	122.88	1.09006	2.32308e-17	up	up_and_full_separation	-0.356149	0.0229857	no_change	no_change	-0.264864	0.100702	no_change	no_change	0.0912854	0.960468	no_change	no_change	Cluster_1
ENSMUSG00000046876	Atxn1	10.8717	13.9738	10.9237	13.253	12.2555	11.5119	14.8237	12.6563	8.5855	11.8944	60.7361	65.3988	73.3704	56.1136	63.9047	36.1064	61.4148	80.5173	52.0135	57.513	2.33505	2.49901e-34	up	up_and_full_separation	-0.0525074	0.886278	no_change	no_change	-0.386301	0.109498	no_change	no_change	-0.333794	0.797854	no_change	no_change	Cluster_1
ENSMUSG00000046947	Adck2	18.9581	16.3498	23.7672	22.6404	20.4289	17.7609	17.5442	17.6085	23.1867	19.0251	30.4293	34.8684	35.6796	44.3684	36.3364	29.7442	30.4293	32.0586	38.0726	32.5762	0.847419	1.83123e-16	up	up_and_full_separation	-0.0660634	0.706123	no_change	no_change	-0.0950651	0.530201	no_change	no_change	-0.0290016	0.98241	no_change	no_change	Cluster_1
ENSMUSG00000047030	Spata2	35.5165	35.5612	38.6103	31.9568	35.4112	31.3417	27.9234	26.5222	31.3772	29.2911	220.321	236.232	176.284	134.59	191.857	153.781	196.951	126.911	115.197	148.21	2.57289	1.38917e-88	up	up_and_full_separation	-0.225129	0.213577	no_change	no_change	-0.334028	0.0344739	no_change	no_change	-0.108899	0.950667	no_change	no_change	Cluster_1
ENSMUSG00000047044	D030056L22Rik	15.2747	16.4231	19.081	14.5676	16.3366	23.9469	26.4813	20.6837	14.9524	21.5161	35.9613	46.7837	61.9891	32.9254	44.4149	37.2792	51.3075	48.805	40.7371	44.5322	1.29505	3.28862e-18	up	up_and_full_separation	0.329102	0.0869693	no_change	no_change	0.0335181	0.896841	no_change	no_change	-0.295584	0.734301	no_change	no_change	Cluster_1
ENSMUSG00000047090	Tmem198b	43.4427	41.0801	40.2857	48.0963	43.2262	41.6392	44.1354	48.4061	46.6973	45.2195	113.4	91.4815	105.324	86.859	99.2663	84.8877	84.7806	117.972	87.683	93.8309	1.14236	4.48538e-16	up	up_and_full_separation	0.0510014	0.839153	no_change	no_change	-0.0343226	0.889394	no_change	no_change	-0.0853239	0.97313	no_change	no_change	Cluster_1
ENSMUSG00000047227	Gm527	5.00134	4.01202	3.43971	4.46451	4.22939	3.14516	2.65822	3.6307	2.94111	3.0938	14.2953	15.5786	14.7194	7.59296	13.0466	9.45877	9.72013	11.8187	6.7344	9.43301	1.44445	2.76054e-11	up	up_and_full_separation	-0.506747	0.0733559	no_change	no_change	-0.47482	0.069711	no_change	no_change	0.0319266	0.991009	no_change	no_change	Cluster_1
ENSMUSG00000047242	Taf9b	26.0986	24.4081	21.2893	27.0622	24.7145	26.9296	29.945	23.012	20.4245	25.0778	48.0245	54.8105	56.9957	33.7059	48.3842	38.0556	50.2986	43.0977	35.5983	41.7625	0.785857	1.7954e-08	up	up_and_full_separation	-0.0564461	0.817345	no_change	no_change	-0.171096	0.369907	no_change	no_change	-0.11465	0.948899	no_change	no_change	Cluster_1
ENSMUSG00000047407	Tgif1	38.0009	47.9477	58.5652	57.6253	50.5348	43.8716	50.5556	52.5888	53.1721	50.0471	86.9442	104.393	118.795	94.2307	101.091	75.612	81.0827	99.5712	93.0711	87.3342	0.941301	3.51075e-24	up	up_and_full_separation	-0.0254373	0.884965	no_change	no_change	-0.16361	0.174499	no_change	no_change	-0.138173	0.846934	no_change	no_change	Cluster_1
ENSMUSG00000047409	Ctdspl	17.5958	21.2893	19.9658	22.757	20.402	17.8061	21.8198	20.8136	21.1252	20.3912	100.796	103.215	116.09	95.803	103.976	81.4041	103.518	124.122	114.467	105.878	2.61313	2.29299e-103	up	up_and_full_separation	0.079317	0.708255	no_change	no_change	0.0506334	0.802859	no_change	no_change	-0.0286835	0.984889	no_change	no_change	Cluster_1
ENSMUSG00000047423	AI837181	40.8208	42.0669	45.9179	38.0649	41.7176	43.3557	42.5906	46.6056	45.4531	44.5013	73.9697	67.3765	74.407	81.8758	74.4072	62.9224	70.2184	82.5548	95.627	77.8306	0.648355	4.97519e-11	up	up_and_full_separation	0.0524702	0.754833	no_change	no_change	0.0205276	0.904782	no_change	no_change	-0.0319426	0.980114	no_change	no_change	Cluster_1
ENSMUSG00000047473	Zfp30	10.2201	12.6547	13.8877	14.2066	12.7423	12.7821	13.6797	11.2937	12.9374	12.6732	15.2728	22.3571	18.5808	25.1461	20.3392	18.3233	18.0988	18.1822	27.4125	20.5042	0.750098	6.14459e-07	up	up_and_full_separation	0.0738142	0.77342	no_change	no_change	0.0663607	0.784752	no_change	no_change	-0.00745351	0.995358	no_change	no_change	Cluster_1
ENSMUSG00000047733	Tmem262	1.83008	1.44087	1.56417	1.6688	1.62598	1.61424	1.29924	1.83192	1.29307	1.50962	2.75797	2.13059	2.23112	2.95971	2.51985	2.75407	2.13791	2.43269	2.10657	2.35781	0.676954	0.011215	up	up_and_full_separation	-0.0396937	0.936054	no_change	no_change	0.0127623	0.978208	no_change	no_change	0.0524561	0.985874	no_change	no_change	Cluster_1
ENSMUSG00000047749	Zc3hav1l	30.2764	26.6105	17.7116	15.2951	22.4734	22.1178	13.6524	22.0312	27.3774	21.2947	63.1291	56.2788	54.5474	30.9658	51.2303	44.941	56.3334	54.5582	44.7707	50.1508	1.40507	2.49333e-11	up	up_and_full_separation	0.0155755	0.970714	no_change	no_change	-0.0261276	0.944425	no_change	no_change	-0.0417031	0.985874	no_change	no_change	Cluster_1
ENSMUSG00000047789	Slc38a9	6.68983	8.01689	7.0331	7.77223	7.37801	7.53621	7.06142	8.93274	7.28163	7.703	20.7875	15.6907	17.9641	11.8399	16.5705	17.1869	13.3851	30.8531	12.0804	18.3764	1.13224	3.13419e-08	up	up_and_full_separation	0.0119751	0.977914	no_change	no_change	-0.0420912	0.904685	no_change	no_change	-0.0540663	0.983445	no_change	no_change	Cluster_1
ENSMUSG00000047832	Cdca4	27.0347	31.1446	32.5254	37.7763	32.1203	38.4161	37.6003	35.4798	30.3267	35.4557	53.3053	50.3042	64.9854	52.5295	55.2811	48.0717	59.3221	65.7396	50.0122	55.7864	0.627367	2.26373e-05	up	up_and_full_separation	0.0980524	0.677343	no_change	no_change	0.0383859	0.876292	no_change	no_change	-0.0596666	0.977653	no_change	no_change	Cluster_1
ENSMUSG00000047875	Gpr157	6.68983	8.83085	5.48553	6.5251	6.88283	5.07309	5.30258	6.2068	4.27851	5.21524	42.0523	53.9474	33.0168	26.4632	38.8699	20.8265	36.793	31.3893	19.3491	27.0895	2.68125	7.56561e-48	up	up_and_full_separation	-0.340236	0.192079	no_change	no_change	-0.487059	0.0270421	no_change	no_change	-0.146823	0.954863	no_change	no_change	Cluster_1
ENSMUSG00000047888	Tnrc6b	41.7957	42.6456	42.8497	34.7251	40.504	49.4398	49.5732	50.5188	57.7455	51.8193	720.653	778.626	671.401	406.847	644.382	649.735	840.277	1006.97	542.21	759.798	3.73311	1.83672e-235	up	up_and_full_separation	0.260774	0.0853757	no_change	no_change	-0.0727997	0.692713	no_change	no_change	-0.333573	0.462172	no_change	no_change	Cluster_1
ENSMUSG00000047986	Palm3	2.07716	3.5039	4.16995	3.46536	3.30409	2.11905	3.23725	3.65972	3.68438	3.1751	9.66692	12.3388	10.7897	10.0577	10.7133	6.35398	10.4276	9.08274	12.4129	9.56931	1.58519	2.78322e-17	up	up_and_full_separation	-0.0875716	0.797693	no_change	no_change	-0.203396	0.431071	no_change	no_change	-0.115824	0.972541	no_change	no_change	Cluster_1
ENSMUSG00000048012	Zfp473	1.51294	1.68306	1.92975	1.48551	1.65282	2.44326	2.43269	1.81034	1.70421	2.09763	4.48215	7.25798	9.57481	3.31828	6.1583	4.05425	8.76454	6.21044	5.16791	6.04929	2.05661	2.70614e-13	up	up_and_full_separation	0.479375	0.217695	no_change	no_change	-0.127398	0.775189	no_change	no_change	-0.606772	0.679672	no_change	no_change	Cluster_1
ENSMUSG00000048142	Nat8l	13.5597	12.15	8.30642	8.44242	10.6146	11.3217	7.90509	6.77677	9.66542	8.91724	20.1621	18.2391	14.1014	16.5546	17.2643	16.6851	16.4325	14.0226	16.4231	15.8908	0.880325	7.2875e-11	up	up_and_full_separation	-0.158877	0.431143	no_change	no_change	-0.169872	0.35741	no_change	no_change	-0.0109946	0.994334	no_change	no_change	Cluster_1
ENSMUSG00000048249	Crebrf	28.7223	37.6574	30.034	30.9505	31.8411	43.1433	44.4237	43.0737	42.8259	43.3666	142.709	240.699	169.45	111.104	165.991	118.149	215.234	201.977	128.115	165.869	2.41655	8.68247e-82	up	up_and_full_separation	0.465545	0.00173589	no_change	no_change	-0.144065	0.429806	no_change	no_change	-0.60961	0.0488177	down	down_and_full_separation	Cluster_1
ENSMUSG00000048277	Syngr2	38.2692	34.4804	35.6095	35.0496	35.8521	45.4082	40.0641	42.1946	43.2843	42.7378	172.143	134.865	149.102	130.753	146.716	139.176	131.28	148.876	127.134	136.616	1.89136	5.36456e-72	up	up_and_full_separation	0.186357	0.204295	no_change	no_change	-0.0930794	0.560089	no_change	no_change	-0.279436	0.546385	no_change	no_change	Cluster_1
ENSMUSG00000048279	Sacs	8.77148	10.25	7.04045	5.19553	7.81437	4.30088	7.0926	8.17962	8.22324	6.94908	18.5734	27.0847	25.536	11.5176	20.6779	16.2752	24.5789	33.2228	19.7314	23.4521	1.05557	2.27678e-07	up	up_and_full_separation	-0.276042	0.340753	no_change	no_change	-0.0667354	0.841155	no_change	no_change	0.209307	0.927689	no_change	no_change	Cluster_1
ENSMUSG00000048310	Pskh1	75.8357	74.7685	79.2267	88.8447	79.6689	68.1236	80.8264	82.2379	86.3669	79.3887	164.004	185.718	162.17	132.729	161.155	130.576	167.318	122.566	99.5427	130.001	0.935862	7.25589e-10	up	up_and_full_separation	-0.0330056	0.907931	no_change	no_change	-0.280162	0.144209	no_change	no_change	-0.247156	0.811534	no_change	no_change	Cluster_1
ENSMUSG00000048371	Pdp2	6.07508	5.30634	9.03763	7.7181	7.03429	5.77956	6.64415	7.11084	7.43105	6.7414	15.3021	16.3068	23.7988	19.3955	18.7008	12.5267	11.9925	18.2594	18.6103	15.3472	1.64802	1.97013e-32	up	up_and_full_separation	0.0416982	0.877195	no_change	no_change	-0.280466	0.105327	no_change	no_change	-0.322164	0.646984	no_change	no_change	Cluster_1
ENSMUSG00000048439	Nupl2	15.1325	18.8808	25.1551	21.3667	20.1338	14.2198	18.886	23.771	21.6497	19.6316	35.4315	35.4127	45.4082	38.3574	38.6525	29.1661	34.1341	32.9915	38.3005	33.6481	0.853067	2.83517e-13	up	up_and_full_separation	-0.0299377	0.893302	no_change	no_change	-0.160396	0.307641	no_change	no_change	-0.130458	0.919218	no_change	no_change	Cluster_1
ENSMUSG00000048503	Tmem136	7.33332	11.2515	7.8807	9.89167	9.0893	7.10335	8.56722	7.72364	10.0298	8.35599	32.0082	34.4804	27.2952	25.285	29.7672	22.2958	25.0713	32.4211	20.3842	25.0431	1.72342	3.2002e-23	up	up_and_full_separation	-0.0771088	0.804556	no_change	no_change	-0.190672	0.439805	no_change	no_change	-0.113563	0.969443	no_change	no_change	Cluster_1
ENSMUSG00000048546	Tob2	46.8993	60.6895	66.0066	67.8015	60.3492	68.9382	61.2629	52.2847	68.0033	62.6223	118.563	136.875	139.445	127.161	130.511	139.095	134.636	106.309	125.189	126.307	1.28038	1.59779e-23	up	up_and_full_separation	0.109276	0.590566	no_change	no_change	0.00132081	0.995489	no_change	no_change	-0.107955	0.948899	no_change	no_change	Cluster_1
ENSMUSG00000048581	E130311K13Rik	14.0995	16.4048	13.0858	17.455	15.2613	9.75375	13.8299	20.7003	12.9178	14.3004	53.3913	37.5776	36.5361	34.0688	40.3935	35.1983	50.5188	40.5352	30.0003	39.0632	1.27819	1.7315e-09	up	up_and_full_separation	-0.159525	0.636832	no_change	no_change	-0.0541382	0.881478	no_change	no_change	0.105387	0.975192	no_change	no_change	Cluster_1
ENSMUSG00000048583	Igf2	275.474	332.123	323.26	300.459	307.829	405.131	409.746	427.571	351.452	398.475	4964.92	3557.03	3174.68	2836.26	3633.22	3557.03	4358.92	4060.31	3557.03	3883.32	3.47639	2.58759e-281	up	up_and_full_separation	0.429523	0.000109365	no_change	no_change	0.208853	0.0948542	no_change	no_change	-0.220671	0.672072	no_change	no_change	Cluster_1
ENSMUSG00000048668	Rhno1	30.2843	36.8169	39.0091	32.9572	34.7669	38.4272	27.0622	33.0297	28.6236	31.7857	60.027	45.2927	64.5054	52.117	55.4855	45.0834	38.0009	52.1955	48.9754	46.0638	0.720559	3.24633e-07	up	up_and_full_separation	-0.102323	0.647238	no_change	no_change	-0.209661	0.256241	no_change	no_change	-0.107339	0.954863	no_change	no_change	Cluster_1
ENSMUSG00000048701	Ccdc6	39.4581	38.7542	31.4442	32.3042	35.4902	30.1427	32.3402	29.6767	24.4307	29.1476	100.882	77.6164	89.2438	74.7174	85.615	99.5206	83.8589	105.297	74.5016	90.7945	1.56727	2.55975e-35	up	up_and_full_separation	-0.187063	0.302725	no_change	no_change	0.0862369	0.665344	no_change	no_change	0.2733	0.691501	no_change	no_change	Cluster_1
ENSMUSG00000048776	Pthlh	20.8265	16.6085	23.2629	21.8504	20.6371	24.3758	17.1478	30.2654	19.5593	22.8371	60.3912	39.1734	56.0861	43.9603	49.9027	54.993	46.5047	85.9504	44.4785	57.9817	1.1485	9.86387e-15	up	up_and_full_separation	0.0656664	0.800944	no_change	no_change	0.209565	0.292287	no_change	no_change	0.143899	0.937405	no_change	no_change	Cluster_1
ENSMUSG00000048787	Dcun1d3	13.9094	12.8657	14.1659	14.0184	13.7399	7.51055	9.49221	12.3388	18.1962	11.8844	31.8925	37.8041	54.1478	25.2886	37.2832	21.9452	25.2207	36.1457	30.2597	28.3928	1.64054	1.33906e-18	up	up_and_full_separation	-0.197839	0.486927	no_change	no_change	-0.400207	0.0838053	no_change	no_change	-0.202368	0.921844	no_change	no_change	Cluster_1
ENSMUSG00000048796	Cyb561d1	13.2028	11.3345	14.1716	11.6459	12.5887	9.6283	8.32242	9.1865	11.1499	9.57177	44.2168	44.0689	35.3817	29.8773	38.3862	25.5311	40.0338	32.3142	29.3839	31.8157	1.84525	1.04308e-34	up	up_and_full_separation	-0.28353	0.172693	no_change	no_change	-0.229091	0.254127	no_change	no_change	0.0544387	0.978504	no_change	no_change	Cluster_1
ENSMUSG00000048827	Pkd1l3	12.644	10.5846	15.2211	16.1431	13.6482	16.4194	15.7834	15.8626	15.8626	15.982	22.2958	26.0528	20.7658	24.019	23.2834	27.3408	28.3552	19.019	22.2335	24.2371	1.00992	6.96407e-10	up	up_and_full_separation	0.307975	0.151258	no_change	no_change	0.00729473	0.981393	no_change	no_change	-0.30068	0.763094	no_change	no_change	Cluster_1
ENSMUSG00000048897	Zfp710	42.4332	37.3187	39.7069	36.95	39.1022	31.1354	30.3169	35.5684	34.5082	32.8822	116.062	116.577	105.35	98.1353	109.031	96.1392	118.832	101.371	100.213	104.139	1.76044	1.83898e-75	up	up_and_full_separation	-0.183735	0.164842	no_change	no_change	-0.0912581	0.524679	no_change	no_change	0.0924774	0.940491	no_change	no_change	Cluster_1
ENSMUSG00000049092	Gpr137c	9.91724	8.32839	7.7181	9.40578	8.84238	13.6524	10.6505	8.28827	9.31464	10.4765	21.2614	23.2164	22.9426	18.6194	21.5099	18.9468	27.0163	22.1653	17.2032	21.3329	1.46987	2.8905e-21	up	up_and_full_separation	0.282396	0.182284	no_change	no_change	0.016453	0.953964	no_change	no_change	-0.265943	0.803536	no_change	no_change	Cluster_1
ENSMUSG00000049119	Fam110b	55.811	53.193	45.7283	47.9329	50.6663	64.6059	42.6456	48.5956	48.5757	51.1057	88.4686	70.1225	78.3445	83.3313	80.0667	78.2882	80.9401	70.1225	68.4335	74.4461	0.814636	7.30788e-11	up	up_and_full_separation	0.0319796	0.891505	no_change	no_change	-0.0533888	0.796018	no_change	no_change	-0.0853684	0.962679	no_change	no_change	Cluster_1
ENSMUSG00000049287	Iba57	4.18654	6.25239	6.96838	7.06668	6.1185	2.80878	5.5154	4.14452	7.16598	4.90867	10.8479	14.5084	12.1409	12.9538	12.6127	8.64891	14.0034	9.29593	13.4185	11.3417	1.16501	1.74185e-12	up	up_and_full_separation	-0.344987	0.117823	no_change	no_change	-0.141123	0.561661	no_change	no_change	0.203864	0.900181	no_change	no_change	Cluster_1
ENSMUSG00000049299	Trappc1	63.8446	70.3757	69.3589	64.3613	66.9851	67.4432	60.9696	73.666	50.4625	63.1353	161.004	127.264	161.803	148.767	149.709	115.265	120.027	182.411	154.444	143.037	1.28627	2.32516e-33	up	up_and_full_separation	-0.10981	0.503889	no_change	no_change	-0.0699616	0.681283	no_change	no_change	0.039848	0.977981	no_change	no_change	Cluster_1
ENSMUSG00000049504	Proser1	24.2765	28.6835	27.6304	31.1997	27.9475	21.3094	22.6201	21.8066	23.2781	22.2535	35.2187	41.5964	42.3732	35.7189	38.7268	34.8305	46.8835	46.6522	32.1565	40.1307	0.687203	1.50027e-07	up	up_and_full_separation	-0.235124	0.172439	no_change	no_change	0.0876904	0.662649	no_change	no_change	0.322814	0.571275	no_change	no_change	Cluster_1
ENSMUSG00000049511	Htr1b	7.35511	5.12477	6.54801	6.64757	6.41887	3.68954	7.59296	7.25594	8.62097	6.78985	20.1413	29.4762	28.8062	16.7196	23.7858	19.0249	27.4859	35.9059	27.8995	27.579	2.0412	9.10392e-24	up	up_and_full_separation	0.0815495	0.825678	no_change	no_change	0.256033	0.358143	no_change	no_change	0.174483	0.946905	no_change	no_change	Cluster_1
ENSMUSG00000049550	Clip1	67.6264	89.0853	81.9386	83.1766	80.4567	70.1225	90.6569	70.9969	74.6804	76.6142	117.231	158.373	115.197	103.861	123.665	153.144	147.392	108.636	97.7819	126.739	0.843509	1.31064e-11	up	up_and_full_separation	0.000418147	0.998894	no_change	no_change	0.0117291	0.958845	no_change	no_change	0.0113109	0.993722	no_change	no_change	Cluster_1
ENSMUSG00000049580	Tsku	5.67647	4.27307	6.7545	5.09369	5.44943	3.61296	3.62521	4.77124	5.162	4.29285	11.8135	9.61765	11.71	12.4336	11.3937	6.90769	10.8035	11.2977	7.97501	9.24597	0.920177	3.66806e-06	up	up_and_full_separation	-0.391406	0.131964	no_change	no_change	-0.27282	0.294984	no_change	no_change	0.118587	0.97313	no_change	no_change	Cluster_1
ENSMUSG00000049764	Zfp280b	33.7592	27.5482	21.7239	28.118	27.7873	20.3276	27.5917	25.9892	27.2085	25.2793	137.78	150.992	123.895	76.1541	122.205	82.6177	133.93	95.7172	71.1572	95.8555	2.41	7.54219e-52	up	up_and_full_separation	-0.036784	0.905105	no_change	no_change	-0.322345	0.112759	no_change	no_change	-0.285561	0.79088	no_change	no_change	Cluster_1
ENSMUSG00000049800	Sertad2	27.7045	29.4731	28.9441	28.1446	28.5666	29.9194	28.2196	33.1518	30.5036	30.4486	84.3813	84.5342	102.567	78.538	87.5052	67.1685	104.04	95.687	80.2849	86.7951	1.9137	2.06094e-67	up	up_and_full_separation	0.184614	0.236669	no_change	no_change	-0.0212618	0.914174	no_change	no_change	-0.205876	0.77524	no_change	no_change	Cluster_1
ENSMUSG00000049804	Armcx4	13.1704	12.0316	13.6542	9.95804	12.2036	12.7265	14.4048	13.8125	13.8125	13.6891	14.3345	19.7863	19.9494	15.3554	17.3564	16.3705	15.5957	24.4596	16.5608	18.2467	0.62745	6.16959e-06	up	up_and_full_separation	0.219521	0.235147	no_change	no_change	-0.0298079	0.899444	no_change	no_change	-0.249329	0.766693	no_change	no_change	Cluster_1
ENSMUSG00000049858	Suox	24.9296	17.6733	23.38	27.8995	23.4706	23.2332	19.7665	24.0822	25.726	23.202	48.492	37.811	39.4822	42.4353	42.0551	40.4989	40.8334	33.8962	37.811	38.2599	0.698398	8.70626e-07	up	up_and_full_separation	-0.0420325	0.869686	no_change	no_change	-0.10199	0.633252	no_change	no_change	-0.0599573	0.977653	no_change	no_change	Cluster_1
ENSMUSG00000050029	Rap2c	25.3053	21.6537	17.5546	20.2465	21.19	30.3063	29.7944	27.7999	18.3233	26.556	54.6909	57.1378	53.9823	30.4077	49.0547	45.0933	54.0866	78.9057	43.9135	55.4998	1.00055	3.66216e-10	up	up_and_full_separation	0.280658	0.186645	no_change	no_change	0.111859	0.64635	no_change	no_change	-0.168799	0.9232	no_change	no_change	Cluster_1
ENSMUSG00000050064	Zfp697	3.62726	3.93245	8.05034	4.16995	4.945	2.55429	4.70128	4.27307	4.37043	3.97477	25.6589	34.4345	38.4745	20.1621	29.6825	9.64133	30.3267	45.4531	27.2693	28.1726	2.87625	1.34508e-34	up	up_and_full_separation	-0.21753	0.566556	no_change	no_change	-0.171429	0.633689	no_change	no_change	0.0461014	0.986246	no_change	no_change	Cluster_1
ENSMUSG00000050069	Grem2	1.34687	1.81034	0.728126	1.7951	1.42011	1.12259	0.854096	1.31377	1.04882	1.08482	2.95066	2.97845	2.40669	3.53911	2.96873	2.19082	3.27968	5.67834	2.74003	3.47222	1.36132	0.000306074	up	up_and_full_separation	-0.373468	0.505739	no_change	no_change	0.241221	0.663837	no_change	no_change	0.614689	0.805802	no_change	no_change	Cluster_1
ENSMUSG00000050088	1600012H06Rik	74.2692	69.4422	59.6032	74.8638	69.5446	68.8115	65.3738	73.2778	60.3823	66.9614	134.043	150.842	122.566	80.1902	121.91	109.867	118.32	105.954	75.5711	102.428	0.598774	2.96855e-05	up	up_and_full_separation	-0.124893	0.561292	no_change	no_change	-0.20686	0.266568	no_change	no_change	-0.0819679	0.97313	no_change	no_change	Cluster_1
ENSMUSG00000050144	Slc25a44	48.3605	53.9992	51.5955	52.1063	51.5154	67.5531	62.7544	54.1372	68.8619	63.3266	86.0449	102.321	105.544	98.7478	98.1647	98.1011	103.957	85.0633	99.0696	96.5478	0.984253	1.09635e-23	up	up_and_full_separation	0.330521	0.00406796	no_change	no_change	0.0113788	0.950249	no_change	no_change	-0.319143	0.346371	no_change	no_change	Cluster_1
ENSMUSG00000050188	Lsm10	18.9656	15.7582	18.325	17.896	17.7362	17.0449	16.4293	17.7752	15.177	16.6066	32.4966	22.0131	28.0619	32.6407	28.8031	22.1951	18.7445	32.1137	30.7859	25.9598	0.698275	6.51261e-07	up	up_and_full_separation	-0.164111	0.420728	no_change	no_change	-0.169568	0.375157	no_change	no_change	-0.00545681	0.995725	no_change	no_change	Cluster_1
ENSMUSG00000050229	Pigm	33.9363	28.876	29.216	28.4761	30.1261	25.2426	26.7074	32.9991	24.9515	27.4752	57.2637	69.1703	59.5488	43.5811	57.391	43.3135	46.0548	49.3232	40.4453	44.7842	1.03758	2.39119e-24	up	up_and_full_separation	-0.138162	0.353982	no_change	no_change	-0.445315	7.12853e-05	no_change	no_change	-0.307153	0.415646	no_change	no_change	Cluster_1
ENSMUSG00000050240	Hic2	13.8299	11.8654	14.6807	15.1097	13.8714	16.9268	14.8275	11.9204	17.2683	15.2358	222.285	225.821	170.245	119.013	184.341	139.768	237.4	162.828	125.132	166.282	3.96004	5.45874e-112	up	up_and_full_separation	0.184026	0.506275	no_change	no_change	-0.184513	0.475723	no_change	no_change	-0.36854	0.721602	no_change	no_change	Cluster_1
ENSMUSG00000050332	Amer1	28.0414	33.7846	27.9443	26.8476	29.1545	30.2654	34.9911	36.937	32.7685	33.7405	37.8041	41.7514	57.9501	55.9001	48.3514	53.9291	50.4032	64.5472	59.92	57.1999	0.802064	4.05467e-07	up	up_and_full_separation	0.218634	0.31898	no_change	no_change	0.120741	0.609191	no_change	no_change	-0.0978931	0.970156	no_change	no_change	Cluster_1
ENSMUSG00000050533	Gm9845	1.21643	1.10378	1.16461	1.6688	1.2884	0.766994	0.971442	1.34892	1.21438	1.07543	2.46244	2.60678	2.0431	2.43599	2.38708	0.883197	3.888	2.87867	2.9445	2.64859	0.986461	0.0084155	up	up_and_full_separation	-0.230505	0.699729	no_change	no_change	0.0989789	0.867344	no_change	no_change	0.329484	0.940491	no_change	no_change	Cluster_1
ENSMUSG00000050567	Maml1	18.3786	17.7116	20.4891	19.7683	19.0869	20.7875	24.4936	19.0491	21.2115	21.3854	24.1045	26.3134	27.2362	24.8696	25.6309	23.7815	27.2897	29.413	30.998	27.8705	0.694833	9.99957e-08	up	up_and_full_separation	0.258139	0.122002	no_change	no_change	0.112	0.557823	no_change	no_change	-0.14614	0.917244	no_change	no_change	Cluster_1
ENSMUSG00000050592	Fam78a	2.71004	1.7402	0.647276	0.833178	1.48267	1.52929	0.671103	0.355848	0.537958	0.77355	8.41672	6.7344	6.02445	2.75591	5.98287	4.73381	4.82307	6.38635	3.71385	4.91427	2.39174	9.69859e-12	up	up_and_full_separation	-0.822621	0.0839984	no_change	no_change	-0.139688	0.803597	no_change	no_change	0.682933	0.744539	no_change	no_change	Cluster_1
ENSMUSG00000050705	2310061I04Rik	13.1614	14.706	11.7987	15.3058	13.743	18.1386	12.9614	14.2843	16.7346	15.5297	32.5576	32.8575	24.9296	33.7129	31.0144	22.8217	29.0916	26.265	28.7019	26.7201	1.0153	8.51616e-13	up	up_and_full_separation	0.127957	0.562608	no_change	no_change	-0.201297	0.287998	no_change	no_change	-0.329255	0.628475	no_change	no_change	Cluster_1
ENSMUSG00000050890	Pdik1l	30.2228	30.1329	27.398	29.4263	29.295	31.6194	38.088	28.1446	31.1136	32.2414	42.8497	57.9501	62.0924	36.2971	49.7973	42.7869	55.9658	53.4787	35.3483	46.8949	0.936785	1.59907e-12	up	up_and_full_separation	0.183551	0.328432	no_change	no_change	-0.0380755	0.86615	no_change	no_change	-0.221627	0.807061	no_change	no_change	Cluster_1
ENSMUSG00000050910	Cdr2l	71.5296	61.3878	59.0827	63.7518	63.938	67.2969	54.899	64.2571	67.4687	63.4804	124.664	98.6109	85.5785	91.1119	99.9913	113.34	98.006	79.0026	85.2591	93.902	0.635633	7.46219e-09	up	up_and_full_separation	0.0268756	0.895972	no_change	no_change	-0.0634892	0.71614	no_change	no_change	-0.0903648	0.948899	no_change	no_change	Cluster_1
ENSMUSG00000050973	Gdpgp1	6.74518	9.59566	10.9879	11.1702	9.62472	5.50791	10.1112	7.91989	10.6691	8.55202	26.2002	31.7197	42.2157	33.66	33.4489	19.1558	34.3486	25.5311	32.5946	27.9075	1.96263	4.28618e-45	up	up_and_full_separation	-0.108624	0.644932	no_change	no_change	-0.235005	0.194363	no_change	no_change	-0.126381	0.944518	no_change	no_change	Cluster_1
ENSMUSG00000051043	Gprc5c	70.1746	69.1703	74.5471	73.3288	71.8052	60.9558	78.1794	65.545	71.1722	68.9631	168.653	159.56	163.511	149.472	160.299	120.334	197.11	153.402	151.151	155.499	1.20318	1.05211e-24	up	up_and_full_separation	-0.0401658	0.849832	no_change	no_change	-0.0152917	0.942496	no_change	no_change	0.0248741	0.985874	no_change	no_change	Cluster_1
ENSMUSG00000051169	Rpusd3	8.93274	10.0556	12.1065	11.9792	10.7685	8.5286	9.28067	9.76454	12.0804	9.91355	17.8767	18.7261	19.0326	29.5487	21.296	15.1856	14.4747	22.862	20.2566	18.1947	0.816981	1.96003e-10	up	up_and_full_separation	-0.145354	0.453519	no_change	no_change	-0.230229	0.15394	no_change	no_change	-0.0848757	0.967369	no_change	no_change	Cluster_1
ENSMUSG00000051234	Rnf7	122.538	139.176	114.126	122.509	124.587	149.579	152.79	144.052	96.3731	135.699	247.239	205.426	234.672	180.172	216.877	205.426	212.186	319.94	183.322	230.218	0.771395	5.91561e-10	up	up_and_full_separation	0.0608022	0.77546	no_change	no_change	0.07101	0.721331	no_change	no_change	0.0102077	0.994334	no_change	no_change	Cluster_1
ENSMUSG00000051346	Spryd4	16.0316	21.7735	17.9604	18.1906	18.489	20.7404	20.7234	22.2064	17.4044	20.2686	78.0529	69.0147	82.5081	68.6154	74.5478	52.1955	70.6646	79.3085	58.4751	65.1609	1.92833	4.74184e-66	up	up_and_full_separation	0.082439	0.665405	no_change	no_change	-0.211195	0.141991	no_change	no_change	-0.293634	0.556743	no_change	no_change	Cluster_1
ENSMUSG00000051367	Six1	90.3638	113.992	117.013	116.968	109.584	103.135	104.393	119.231	118.925	111.421	171.695	181.259	217.363	185.029	188.837	156.189	167.697	209.305	188.308	180.375	0.739872	5.28044e-19	up	up_and_full_separation	0.0523575	0.708384	no_change	no_change	-0.0194946	0.894606	no_change	no_change	-0.0718521	0.946905	no_change	no_change	Cluster_1
ENSMUSG00000051413	Plagl2	25.3168	25.3545	31.1446	30.0918	27.9769	26.4813	29.1423	23.8768	34.553	28.5133	165.436	178.398	150.945	93.5452	147.081	127.134	191.855	141.885	120.638	145.378	2.66689	2.54954e-65	up	up_and_full_separation	0.118327	0.648322	no_change	no_change	-0.0102826	0.971505	no_change	no_change	-0.12861	0.952026	no_change	no_change	Cluster_1
ENSMUSG00000051650	B3gnt2	1.45203	0.960726	0.945548	1.13545	1.12344	0.576701	0.753915	1.26595	1.39084	0.996852	2.0296	2.19243	2.47473	3.35656	2.51333	1.62838	2.31715	2.39419	2.66921	2.25223	1.31562	7.42566e-05	up	up_and_full_separation	-0.205912	0.711432	no_change	no_change	-0.124942	0.810665	no_change	no_change	0.0809695	0.983589	no_change	no_change	Cluster_1
ENSMUSG00000051790	Nlgn2	6.25431	9.56775	9.8866	7.96552	8.41854	9.28067	9.64285	7.25798	11.9515	9.53324	17.7432	15.4629	17.6327	19.3549	17.5484	17.6291	15.3021	22.2958	23.4969	19.681	1.22186	1.25154e-12	up	up_and_full_separation	0.262923	0.272602	no_change	no_change	0.126288	0.627756	no_change	no_change	-0.136635	0.952485	no_change	no_change	Cluster_1
ENSMUSG00000051817	Sox12	64.2927	62.8815	53.9648	64.8272	61.4915	52.5785	51.3413	46.9746	56.8799	51.9435	114.086	114.086	81.3365	92.0628	100.393	87.1014	84.1203	90.5866	88.6144	87.6057	0.836499	3.6812e-13	up	up_and_full_separation	-0.176194	0.268362	no_change	no_change	-0.166879	0.280127	no_change	no_change	0.00931494	0.994334	no_change	no_change	Cluster_1
ENSMUSG00000051910	Sox6	17.7005	26.9719	28.552	22.2776	23.8755	14.0034	21.2115	23.6751	16.0458	18.734	95.0102	115.533	122.865	73.5877	101.749	63.9213	95.803	111.265	77.7402	87.1825	2.18479	1.79143e-83	up	up_and_full_separation	-0.366095	0.00878984	no_change	no_change	-0.369974	0.00466833	no_change	no_change	-0.0038783	0.996315	no_change	no_change	Cluster_1
ENSMUSG00000052031	Tagap1	19.9821	23.9629	26.8034	22.9499	23.4246	27.8038	25.3347	22.3533	26.8698	25.5904	112.721	103.616	79.4774	57.0968	88.2279	122.236	113.023	109.384	75.1886	104.958	1.74605	2.61423e-22	up	up_and_full_separation	0.103339	0.737319	no_change	no_change	0.295818	0.210157	no_change	no_change	0.192479	0.924037	no_change	no_change	Cluster_1
ENSMUSG00000052040	Klf13	76.7073	81.7687	79.9207	80.0669	79.6159	72.638	63.8922	67.8438	70.9969	68.8427	321.07	314.504	311.981	335.238	320.698	321.07	315.084	423.062	333.97	348.297	2.23382	2.90448e-89	up	up_and_full_separation	-0.167329	0.298403	no_change	no_change	0.0498243	0.792432	no_change	no_change	0.217153	0.751235	no_change	no_change	Cluster_1
ENSMUSG00000052056	Zfp217	3.59559	4.26572	5.23085	3.04068	4.03321	2.78156	5.162	5.07147	4.10534	4.28009	20.4245	20.9641	21.8702	15.3646	19.6559	16.5144	19.8027	31.3325	21.9641	22.4034	2.56232	3.61259e-46	up	up_and_full_separation	0.1626	0.585041	no_change	no_change	0.175566	0.492276	no_change	no_change	0.0129665	0.994897	no_change	no_change	Cluster_1
ENSMUSG00000052062	Pard3b	23.8342	33.1518	28.6329	27.6801	28.3247	27.2952	32.6407	33.5281	32.9273	31.5978	44.6195	56.9766	52.9891	40.621	48.8015	50.9995	68.0593	60.7496	49.6237	57.358	0.868106	6.52867e-18	up	up_and_full_separation	0.187211	0.165319	no_change	no_change	0.113236	0.426802	no_change	no_change	-0.0739748	0.959081	no_change	no_change	Cluster_1
ENSMUSG00000052271	Bhlha15	1.31755	2.28922	4.48365	3.68251	2.94324	3.91596	2.24704	5.43453	5.77617	4.34343	16.988	17.0655	20.8413	16.8448	17.9349	12.4963	24.5405	20.0175	22.3092	19.8409	2.77819	6.38767e-25	up	up_and_full_separation	0.690279	0.0438983	up	no_change	0.151854	0.721623	no_change	no_change	-0.538424	0.733104	no_change	no_change	Cluster_1
ENSMUSG00000052310	Slc39a1	14.7272	13.3335	12.5155	11.9204	13.1241	11.2937	11.3584	15.5543	9.13129	11.8344	21.1815	21.6537	28.7273	26.0528	24.4039	15.3757	17.2248	31.6681	26.4107	22.6698	0.717461	0.00020156	up	up_and_full_separation	-0.21399	0.440081	no_change	no_change	-0.114245	0.697957	no_change	no_change	0.0997448	0.97423	no_change	no_change	Cluster_1
ENSMUSG00000052423	B4galt3	39.7457	48.9608	54.0601	54.3999	49.2916	51.0795	50.5613	56.8389	74.0205	58.1251	68.8902	71.4857	84.1804	87.054	77.9026	67.4432	66.9837	71.4361	97.3906	75.8134	0.624949	2.83313e-10	up	up_and_full_separation	0.253015	0.036377	no_change	no_change	0.000790259	0.996477	no_change	no_change	-0.252224	0.551215	no_change	no_change	Cluster_1
ENSMUSG00000052446	Zfp961	11.1058	12.3963	10.7341	17.1352	12.8429	11.8119	7.57267	8.15128	8.51441	9.01256	66.5952	69.5658	60.8722	39.0479	59.0203	54.3401	51.3967	49.5732	34.0522	47.3406	2.0205	8.69609e-28	up	up_and_full_separation	-0.550569	0.0158577	no_change	no_change	-0.29082	0.235371	no_change	no_change	0.259749	0.867947	no_change	no_change	Cluster_1
ENSMUSG00000052544	St6galnac3	6.74721	4.61052	8.52161	7.25594	6.78382	5.80383	6.05092	9.24392	10.0416	7.78506	11.5848	12.2693	14.777	15.1017	13.4332	11.6662	12.5689	10.3041	12.5932	11.7831	1.05724	1.76222e-09	up	up_and_full_separation	0.174311	0.512623	no_change	no_change	-0.262445	0.252737	no_change	no_change	-0.436756	0.56986	no_change	no_change	Cluster_1
ENSMUSG00000052557	Gan	2.79558	3.5039	2.94111	3.41164	3.16306	1.77004	3.16921	1.90381	2.74514	2.39705	8.37291	9.97085	8.56142	8.10829	8.75337	7.1879	8.12349	9.4444	6.25811	7.75348	1.27442	7.59079e-11	up	up_and_full_separation	-0.533186	0.0342387	no_change	no_change	-0.392038	0.0966996	no_change	no_change	0.141148	0.959539	no_change	no_change	Cluster_1
ENSMUSG00000052707	Tnrc6a	26.4107	33.3874	29.2088	24.6089	28.4039	37.3427	32.0243	34.302	40.8079	36.1192	622.042	667.681	523.664	363.618	544.251	618.277	739.668	1036.78	526.48	730.3	4.40641	1.49487e-168	up	up_and_full_separation	0.379278	0.0692612	no_change	no_change	0.341737	0.0924242	no_change	no_change	-0.0375413	0.984889	no_change	no_change	Cluster_1
ENSMUSG00000052748	Swt1	16.0371	19.2289	20.4245	22.4169	19.5269	20.3312	20.1992	25.7031	17.8818	21.0288	83.9355	78.2661	73.7285	44.3998	70.0825	76.406	73.7008	94.5465	52.117	74.1926	1.98047	2.80048e-48	up	up_and_full_separation	0.121438	0.578149	no_change	no_change	0.0482855	0.833323	no_change	no_change	-0.0731525	0.97423	no_change	no_change	Cluster_1
ENSMUSG00000052769	Gm9889	0.6784	0.857489	1.11553	0.750116	0.850385	1.18692	1.12259	0.973336	0.676531	0.989845	1.7402	1.47023	2.18714	3.09416	2.12293	1.67064	2.52261	4.08706	1.45364	2.43349	1.49043	0.000129035	up	up_and_full_separation	0.305158	0.614998	no_change	no_change	0.151939	0.800052	no_change	no_change	-0.153219	0.977653	no_change	no_change	Cluster_1
ENSMUSG00000052783	Grk4	3.02047	4.45703	4.60702	4.37734	4.11546	4.50616	3.94579	5.12325	5.51145	4.77166	18.3618	13.3851	12.3273	9.4444	13.3797	13.4668	13.1392	12.62	8.93482	12.0402	1.59637	5.8503e-14	up	up_and_full_separation	0.197753	0.55298	no_change	no_change	-0.0928678	0.786857	no_change	no_change	-0.290621	0.870958	no_change	no_change	Cluster_1
ENSMUSG00000052812	Atad2b	18.6965	17.691	17.8656	19.244	18.3743	19.9566	22.588	19.7963	21.217	20.8895	32.1469	42.1147	28.3818	32.2179	33.7153	41.1224	45.1721	48.698	34.8095	42.4505	0.946314	7.92233e-16	up	up_and_full_separation	0.174757	0.290753	no_change	no_change	0.223854	0.128238	no_change	no_change	0.0490966	0.977653	no_change	no_change	Cluster_1
ENSMUSG00000052915	Msl1	62.9639	64.1613	58.5011	63.9543	62.3951	69.2077	56.6992	60.3823	56.465	60.6886	127.694	108.282	109.432	100.386	111.449	124.438	100.386	128.881	104.04	114.436	1.05983	2.79546e-21	up	up_and_full_separation	0.025246	0.905853	no_change	no_change	0.0808856	0.64228	no_change	no_change	0.0556396	0.975192	no_change	no_change	Cluster_1
ENSMUSG00000053080	2700081O15Rik	42.4353	42.358	48.0413	52.2847	46.2798	54.0601	49.4249	41.9882	63.1372	52.1526	83.2754	96.5791	87.785	73.861	85.3751	87.7541	75.726	87.5736	78.1999	82.3134	1.06725	9.88676e-18	up	up_and_full_separation	0.265129	0.0996202	no_change	no_change	-0.0683609	0.736841	no_change	no_change	-0.33349	0.519974	no_change	no_change	Cluster_1
ENSMUSG00000053113	Socs3	11.0121	11.4877	11.3784	15.3242	12.3006	15.0553	16.4014	14.3714	16.3482	15.5441	65.413	62.2854	52.1358	52.5683	58.1006	76.9975	68.3226	70.4572	57.0481	68.2064	2.05607	6.09189e-42	up	up_and_full_separation	0.314046	0.122895	no_change	no_change	0.247103	0.213764	no_change	no_change	-0.0669428	0.977653	no_change	no_change	Cluster_1
ENSMUSG00000053128	Rnf26	64.1702	70.7785	70.2184	65.831	67.7495	71.8875	75.1283	70.0112	73.0174	72.5111	125.987	126.7	129.259	121.316	125.816	130.706	133.866	133.259	119.824	129.414	0.746049	1.34348e-20	up	up_and_full_separation	0.0708704	0.574618	no_change	no_change	0.0671988	0.579407	no_change	no_change	-0.00367159	0.995386	no_change	no_change	Cluster_1
ENSMUSG00000053205	Styx	4.72132	6.76219	5.84019	6.01498	5.83467	5.20089	7.69616	7.62123	5.67486	6.54828	14.1508	12.454	15.6431	10.1705	13.1046	11.4076	12.4963	17.3351	11.6539	13.2232	0.798408	1.0146e-06	up	up_and_full_separation	0.0377808	0.902376	no_change	no_change	-0.334294	0.0862579	no_change	no_change	-0.372074	0.627504	no_change	no_change	Cluster_1
ENSMUSG00000053226	Dand5	7.59113	7.38227	8.40549	10.2758	8.41366	13.0338	10.4535	9.46991	11.255	11.053	15.5846	12.7914	13.55	15.8626	14.4471	14.9025	11.6276	16.6703	14.2344	14.3587	0.622987	0.000121722	up	up_and_full_separation	0.336098	0.0954043	no_change	no_change	-0.00380441	0.989667	no_change	no_change	-0.339902	0.679519	no_change	no_change	Cluster_1
ENSMUSG00000053291	Rab4b	2.05718	1.92975	1.4504	1.34892	1.69656	1.39636	1.7402	1.54464	1.42041	1.5254	3.84441	3.78879	3.12513	4.48215	3.81012	2.75591	3.32165	4.83928	4.67894	3.89895	1.10593	4.87386e-05	up	up_and_full_separation	-0.193008	0.662679	no_change	no_change	0.0106845	0.982696	no_change	no_change	0.203692	0.955231	no_change	no_change	Cluster_1
ENSMUSG00000053411	Cbx7	2.86274	2.74854	2.91164	5.033	3.38898	3.69143	4.06512	4.25524	5.033	4.2612	20.2766	21.0836	19.8852	17.1459	19.5978	23.8342	24.2564	26.4475	20.3863	23.7311	2.82385	4.26631e-44	up	up_and_full_separation	0.444899	0.105388	no_change	no_change	0.245856	0.372311	no_change	no_change	-0.199043	0.937602	no_change	no_change	Cluster_1
ENSMUSG00000053483	Usp21	69.736	64.5054	78.8286	81.2519	73.5805	77.5491	69.4653	68.1606	85.7379	75.2282	146.731	115.448	122.236	113.992	124.602	140.793	118.901	121.097	127.161	126.988	0.599836	2.21655e-07	up	up_and_full_separation	-0.0012512	0.996354	no_change	no_change	0.0317669	0.870514	no_change	no_change	0.0330181	0.981413	no_change	no_change	Cluster_1
ENSMUSG00000053574	4930563E22Rik	4.23793	5.39454	6.25239	5.88809	5.44324	5.42733	5.64957	6.65087	6.14528	5.96826	15.0124	12.4129	11.2515	10.8479	12.3812	9.69229	9.80879	7.70546	10.5457	9.43805	1.12513	9.33768e-11	up	up_and_full_separation	0.127571	0.652317	no_change	no_change	-0.331702	0.124263	no_change	no_change	-0.459273	0.525468	no_change	no_change	Cluster_1
ENSMUSG00000053617	Sh3pxd2a	21.896	27.2457	22.2025	22.0001	23.3361	26.381	23.567	24.9047	23.012	24.4662	86.4664	73.3288	72.8201	62.8104	73.8564	90.6925	77.8042	112.681	94.6016	93.9447	1.63144	7.72018e-31	up	up_and_full_separation	0.0229842	0.935212	no_change	no_change	0.15059	0.460885	no_change	no_change	0.127605	0.943927	no_change	no_change	Cluster_1
ENSMUSG00000053716	Dusp7	70.6743	70.3001	81.3865	78.1404	75.1253	75.4669	73.2118	71.2475	96.2616	79.047	153.56	152.641	162.622	145.577	153.6	139.848	171.406	144.317	142.709	149.57	0.941744	6.71849e-16	up	up_and_full_separation	0.0590304	0.769141	no_change	no_change	-0.0161486	0.937645	no_change	no_change	-0.075179	0.969619	no_change	no_change	Cluster_1
ENSMUSG00000053907	Mat2a	1.98943	2.21634	2.34796	2.22324	2.19424	1.08979	1.24735	16.9494	2.08841	5.34373	22.7346	4.09398	12.3331	11.4076	12.6423	8.56517	4.08893	3.18932	30.8431	11.6716	2.34867	0.0162561	up	up_and_full_separation	0.596578	0.692427	no_change	no_change	-0.118959	0.941358	no_change	no_change	-0.715537	0.953226	no_change	no_change	Cluster_1
ENSMUSG00000054051	Ercc6	27.3408	28.5275	34.7324	30.9582	30.3897	36.6154	30.7255	32.6293	33.8765	33.4617	80.1902	73.5098	82.4629	66.059	75.5555	76.856	74.1431	85.9985	72.7709	77.4421	1.4122	1.60786e-40	up	up_and_full_separation	0.145048	0.351341	no_change	no_change	-0.0859509	0.595866	no_change	no_change	-0.230999	0.687214	no_change	no_change	Cluster_1
ENSMUSG00000054074	Skida1	19.1436	14.3587	12.8287	14.2601	15.1478	11.0912	10.2201	11.1005	12.1098	11.1304	51.1865	47.4095	42.9366	22.5179	41.0126	34.8095	37.1403	43.2135	22.2479	34.3528	1.5981	2.59027e-18	up	up_and_full_separation	-0.327112	0.190163	no_change	no_change	-0.18787	0.478967	no_change	no_change	0.139241	0.956733	no_change	no_change	Cluster_1
ENSMUSG00000054083	Capn12	11.5721	12.2693	12.0766	13.1862	12.276	12.4129	11.1464	11.5306	9.60777	11.1744	24.0893	22.7673	27.191	20.2086	23.5641	19.7314	19.9821	25.1756	24.7622	22.4128	0.813475	7.93967e-08	up	up_and_full_separation	-0.136116	0.559927	no_change	no_change	-0.0555439	0.822027	no_change	no_change	0.0805725	0.97423	no_change	no_change	Cluster_1
ENSMUSG00000054115	Skp2	9.31996	8.47117	12.0426	10.9015	10.1838	12.1098	9.56191	13.0082	14.0486	12.1821	43.6942	39.1991	49.9461	29.3762	40.5539	33.2844	43.1855	40.1803	31.4864	37.0342	2.19435	2.40187e-56	up	up_and_full_separation	0.304946	0.101556	no_change	no_change	-0.133837	0.511134	no_change	no_change	-0.438782	0.378478	no_change	no_change	Cluster_1
ENSMUSG00000054280	Prr14l	46.9542	40.6266	42.3007	39.0555	42.2342	32.4379	38.1941	41.8475	47.3172	39.9492	63.0217	78.1794	72.6507	61.611	68.8657	63.7221	71.0586	66.3202	59.2164	65.0793	0.665557	5.35028e-11	up	up_and_full_separation	-0.134088	0.35549	no_change	no_change	-0.258353	0.0324215	no_change	no_change	-0.124265	0.899131	no_change	no_change	Cluster_1
ENSMUSG00000054321	Taf4b	5.74096	6.25239	6.3096	7.59296	6.47398	11.5757	12.0627	9.09776	10.4276	10.791	15.2333	18.0769	21.0651	16.69	17.7663	16.8895	21.8051	18.529	14.6807	17.9761	1.67193	1.49481e-26	up	up_and_full_separation	0.791725	4.70585e-06	up	up_and_full_separation	0.0418994	0.875019	no_change	no_change	-0.749826	0.0448177	down	down_and_full_separation	Cluster_1
ENSMUSG00000054364	Rhob	27.1049	26.91	26.5099	28.4839	27.2522	30.5569	25.6371	27.4179	31.3178	28.7324	52.1729	48.0245	46.8168	37.4971	46.1278	43.4147	44.4979	58.1966	51.2494	49.3397	0.597365	0.000139719	up	up_and_full_separation	0.0260875	0.929952	no_change	no_change	0.100882	0.669373	no_change	no_change	0.0747944	0.975192	no_change	no_change	Cluster_1
ENSMUSG00000054387	Mdm4	49.3449	46.3531	35.2262	38.8678	42.448	54.4128	44.1483	40.1459	47.2075	46.4786	106.269	108.594	68.1397	57.934	85.2343	124.824	96.4357	107.765	74.9224	100.987	1.13324	4.27917e-21	up	up_and_full_separation	0.14118	0.430568	no_change	no_change	0.213385	0.169177	no_change	no_change	0.0722045	0.97313	no_change	no_change	Cluster_1
ENSMUSG00000054517	Trim65	6.92781	5.46934	5.96002	6.11824	6.11885	4.55049	4.30975	4.42216	7.36069	5.16077	7.77414	7.74913	8.0537	10.0655	8.41061	7.80065	9.11257	7.53621	8.96759	8.35425	0.591998	0.00045333	up	up_and_full_separation	-0.248274	0.275869	no_change	no_change	0.0281087	0.921115	no_change	no_change	0.276383	0.805802	no_change	no_change	Cluster_1
ENSMUSG00000054520	Sh3bp2	6.43455	9.69229	10.8073	9.64846	9.14565	9.81788	7.60231	7.73435	9.08274	8.55932	14.0724	15.9853	14.2381	16.374	15.1675	11.5119	16.9708	10.448	11.8729	12.7009	0.622252	0.000379753	up	up_and_full_separation	-0.0816527	0.78181	no_change	no_change	-0.22149	0.337301	no_change	no_change	-0.139838	0.94922	no_change	no_change	Cluster_1
ENSMUSG00000054737	Zfp182	8.33371	10.4449	7.20214	8.70963	8.67261	6.15318	6.41269	9.47178	5.91801	6.98891	11.679	16.8256	19.2402	13.3425	15.2718	15.3795	14.8237	19.3213	12.8935	15.6045	0.599401	0.00031308	up	up_and_full_separation	-0.369367	0.0735304	no_change	no_change	0.0299043	0.914797	no_change	no_change	0.399271	0.57664	no_change	no_change	Cluster_1
ENSMUSG00000054770	Kctd18	15.4886	22.0166	19.7076	17.366	18.6447	15.2526	21.9731	20.3563	15.5957	18.2944	25.4962	31.1269	31.8447	22.6565	27.7811	24.4328	32.3479	32.3312	24.9181	28.5075	0.789244	5.87254e-15	up	up_and_full_separation	0.0163873	0.934906	no_change	no_change	0.0593384	0.712755	no_change	no_change	0.0429511	0.977653	no_change	no_change	Cluster_1
ENSMUSG00000054893	Zfp667	26.8623	22.4276	26.9794	24.7036	25.2432	20.8323	17.6183	24.2286	21.8504	21.1324	56.4934	70.832	71.6746	49.2883	62.0721	46.6197	49.8453	55.6541	35.4705	46.8974	1.32452	1.44151e-25	up	up_and_full_separation	-0.252508	0.137359	no_change	no_change	-0.360288	0.0165197	no_change	no_change	-0.107779	0.948899	no_change	no_change	Cluster_1
ENSMUSG00000054910	4931415C17Rik	0.123273	0.140267	0.0957095	0.196649	0.138975	0.224266	0.405883	0.216726	0.243203	0.27252	1.99661	0.632253	0.562171	0.639678	0.957678	0.492448	1.6783	1.65049	0.691266	1.12813	2.13928	0.00832513	up	up_and_full_separation	0.575538	0.644257	no_change	no_change	0.315505	0.754396	no_change	no_change	-0.260033	NA	no_change	no_change	Cluster_1
ENSMUSG00000054951	9130008F23Rik	1.07813	1.70777	1.64696	1.28961	1.43062	0.713555	1.7402	0.943499	1.18692	1.14604	5.70781	4.69752	4.78816	5.19553	5.09725	2.75591	3.97659	7.23541	5.27461	4.81063	1.932	6.59882e-10	up	up_and_full_separation	-0.379851	0.427439	no_change	no_change	-0.157482	0.747954	no_change	no_change	0.222369	0.959855	no_change	no_change	Cluster_1
ENSMUSG00000054978	Kbtbd13	1.1683	0.934365	0.947462	1.34892	1.09976	1.98396	1.08392	0.304805	0.273462	0.911537	6.90358	7.64496	9.55408	5.76196	7.46614	4.22169	8.56517	10.6579	6.01123	7.36399	2.89144	1.07175e-07	up	up_and_full_separation	-0.276645	0.769217	no_change	no_change	0.0332112	0.972261	no_change	no_change	0.309856	0.973918	no_change	no_change	Cluster_1
ENSMUSG00000055200	Sertad3	31.4082	34.5025	39.839	37.9869	35.9342	34.3756	32.0711	33.8097	33.2879	33.3861	126.126	149.186	134.712	114.212	131.059	100.172	135.917	138.46	116.175	122.681	1.80298	3.13269e-40	up	up_and_full_separation	-0.178099	0.376356	no_change	no_change	-0.108161	0.605382	no_change	no_change	0.0699375	0.975192	no_change	no_change	Cluster_1
ENSMUSG00000055424	Gm9970	2.81809	3.18932	3.8683	3.49848	3.34355	2.10281	2.66396	2.80313	4.94641	3.12908	6.25239	6.65498	6.6717	9.91027	7.37234	6.86848	6.939	7.64319	7.36788	7.20464	0.838065	2.58069e-05	up	up_and_full_separation	-0.0159713	0.968144	no_change	no_change	0.0836795	0.788916	no_change	no_change	0.0996509	0.975192	no_change	no_change	Cluster_1
ENSMUSG00000055717	Slain1	37.35	31.9668	35.4705	34.4898	34.8193	25.5737	33.6029	40.6872	30.0958	32.4899	66.1608	66.7772	63.3844	52.2231	62.1364	52.5683	57.1914	69.0683	50.2843	57.2781	0.718659	2.78738e-06	up	up_and_full_separation	-0.150008	0.508839	no_change	no_change	-0.0908055	0.703488	no_change	no_change	0.0592029	0.977944	no_change	no_change	Cluster_1
ENSMUSG00000055725	Paqr3	11.2094	7.04434	11.2238	10.0708	9.88709	11.6239	7.5743	8.47295	10.9201	9.64783	23.1132	16.1727	21.7381	18.9765	20.0001	21.2543	15.3871	23.3541	20.2155	20.0527	1.15882	3.84596e-20	up	up_and_full_separation	0.0465132	0.84025	no_change	no_change	0.0619729	0.762396	no_change	no_change	0.0154597	0.99163	no_change	no_change	Cluster_1
ENSMUSG00000055799	Tcf7l1	71.0444	74.9724	75.4999	68.5895	72.5266	76.6252	70.5347	63.8137	65.4623	69.109	133.744	109.759	106.808	133.004	120.829	100.754	117.139	97.9279	92.1424	101.991	0.590606	1.06109e-08	up	up_and_full_separation	-0.0743664	0.651697	no_change	no_change	-0.230535	0.0655318	no_change	no_change	-0.156169	0.836241	no_change	no_change	Cluster_1
ENSMUSG00000055980	Irs1	30.6511	30.2488	26.338	22.3399	27.3945	26.9904	33.3178	38.263	42.3767	35.237	47.1914	64.5638	55.6435	37.4991	51.2245	40.9969	53.7499	80.078	55.2596	57.5211	0.926088	2.24568e-08	up	up_and_full_separation	0.356858	0.0871906	no_change	no_change	0.00981474	0.974011	no_change	no_change	-0.347044	0.689747	no_change	no_change	Cluster_1
ENSMUSG00000056014	A430033K04Rik	14.7481	13.5372	15.4606	13.6686	14.3536	12.9269	15.214	15.9853	11.8855	14.0029	44.5567	36.1236	43.4427	24.8768	37.25	43.8928	44.6487	30.9059	22.478	35.4814	1.25611	8.12597e-16	up	up_and_full_separation	-0.0398821	0.893727	no_change	no_change	-0.0261782	0.923442	no_change	no_change	0.0137039	0.994303	no_change	no_change	Cluster_1
ENSMUSG00000056121	Fez2	62.269	55.0451	60.9252	55.1692	58.3521	52.6529	58.7497	59.9637	54.4823	56.4622	105.652	109.67	119.484	106.235	110.26	71.2127	93.1311	98.7819	92.6648	88.9476	0.770263	9.42961e-13	up	up_and_full_separation	-0.0938494	0.576565	no_change	no_change	-0.307698	0.0147916	no_change	no_change	-0.213849	0.733818	no_change	no_change	Cluster_1
ENSMUSG00000056204	Pgpep1	43.6459	41.5464	46.3369	48.3247	44.9635	44.9556	37.3626	43.9135	53.6798	44.9779	60.8025	62.9224	71.8397	78.415	68.4949	56.2422	49.9604	63.6019	71.1169	60.2303	0.855306	6.9295e-19	up	up_and_full_separation	0.0675507	0.670833	no_change	no_change	-0.164149	0.192923	no_change	no_change	-0.231699	0.609992	no_change	no_change	Cluster_1
ENSMUSG00000056268	Dennd1b	23.6807	28.5353	25.8155	26.5736	26.1513	20.3633	27.2693	19.2232	26.9296	23.4463	50.1886	62.2422	61.1948	35.0332	52.1647	44.8812	48.1983	54.1698	35.7467	45.749	0.848525	1.14372e-09	up	up_and_full_separation	-0.241443	0.195609	no_change	no_change	-0.39619	0.0140631	no_change	no_change	-0.154747	0.919218	no_change	no_change	Cluster_1
ENSMUSG00000056383	AI987944	15.0933	19.7595	20.6526	21.4035	19.2272	11.71	14.5025	20.8413	15.5654	15.6548	50.3117	60.3151	75.6914	44.1902	57.6271	40.0338	52.4212	74.5632	47.8086	53.7067	1.31837	4.24315e-29	up	up_and_full_separation	-0.382988	0.00761407	no_change	no_change	-0.149286	0.358943	no_change	no_change	0.233702	0.740436	no_change	no_change	Cluster_1
ENSMUSG00000056476	Med12l	12.5096	11.2184	6.96838	10.9015	10.3995	10.9485	10.3252	12.38	11.6865	11.335	16.7619	21.9834	23.9247	15.9493	19.6548	20.316	17.2958	28.9821	16.0987	20.6731	0.801597	9.23761e-05	up	up_and_full_separation	0.0729174	0.83696	no_change	no_change	-0.13928	0.648941	no_change	no_change	-0.212198	0.922806	no_change	no_change	Cluster_1
ENSMUSG00000056493	Foxk1	8.95716	9.23465	7.54163	8.2695	8.50073	7.95837	8.7789	8.26608	11.0559	9.01482	15.9962	12.716	13.5558	10.8035	13.2679	14.5852	15.4036	17.8372	11.5848	14.8527	0.764509	7.24849e-06	up	up_and_full_separation	0.103442	0.711432	no_change	no_change	0.0678758	0.803825	no_change	no_change	-0.0355659	0.985874	no_change	no_change	Cluster_1
ENSMUSG00000056529	Ptafr	0.781808	0.288344	0.22618	0.308201	0.401133	0.689742	0.34896	0.340123	0.400486	0.444828	0.854096	1.14416	1.2342	1.05836	1.0727	1.89337	1.05836	1.28393	0.662091	1.22444	1.31237	0.00780978	up	up_and_full_separation	-0.0239552	0.981245	no_change	no_change	0.216576	0.757745	no_change	no_change	0.240531	0.97423	no_change	no_change	Cluster_1
ENSMUSG00000056608	Chd9	30.377	33.1213	28.2422	30.0958	30.459	32.3092	34.7727	37.9156	32.2656	34.3158	88.7627	101.114	86.5607	74.299	87.684	112.837	119.301	131.804	84.2987	112.06	1.40482	1.4406e-40	up	up_and_full_separation	0.0882478	0.60557	no_change	no_change	0.121887	0.415967	no_change	no_change	0.0336394	0.981413	no_change	no_change	Cluster_1
ENSMUSG00000056758	Hmga2	4.59839	3.86212	1.60266	2.98923	3.2631	2.40669	1.19946	1.10941	1.80097	1.62914	32.3479	26.1283	20.2751	12.8372	22.8971	17.6327	16.0987	20.1413	11.71	16.3957	2.89613	1.21273e-26	up	up_and_full_separation	-1.08522	0.000911645	down	no_change	-0.340484	0.358248	no_change	no_change	0.744737	0.519974	no_change	no_change	Cluster_1
ENSMUSG00000056938	Acbd4	15.8539	17.5958	15.2005	18.3873	16.7594	24.1441	19.9821	23.6497	23.5424	22.8296	39.3252	44.5037	35.1893	34.4399	38.3645	49.3919	37.7714	46.2962	46.2127	44.9181	0.99554	7.90577e-12	up	up_and_full_separation	0.398991	0.0234486	no_change	no_change	0.201096	0.300549	no_change	no_change	-0.197895	0.870918	no_change	no_change	Cluster_1
ENSMUSG00000057069	Ero1lb	11.9996	9.05953	9.88853	9.07601	10.0059	9.24392	8.63776	8.55421	12.1188	9.63867	24.8211	24.0382	24.6442	16.3755	22.4697	16.8895	20.1656	22.757	15.8091	18.9053	1.29725	1.1361e-14	up	up_and_full_separation	0.00125926	0.997995	no_change	no_change	-0.189091	0.424721	no_change	no_change	-0.19035	0.91764	no_change	no_change	Cluster_1
ENSMUSG00000057156	Homez	24.5828	28.8872	33.968	32.7824	30.0551	23.7405	27.1251	30.5118	34.1508	28.8821	51.3595	58.7497	78.3052	64.8954	63.3275	38.2835	49.5895	48.6394	56.8698	48.3456	1.33306	2.4655e-37	up	up_and_full_separation	0.00189538	0.994068	no_change	no_change	-0.38738	0.00110797	no_change	no_change	-0.389276	0.22334	no_change	no_change	Cluster_1
ENSMUSG00000057191	AB124611	2.66396	3.86212	3.87017	3.68438	3.52016	3.27777	3.81984	3.74101	3.38929	3.55698	4.14659	5.65663	8.09726	6.0459	5.98659	4.59991	4.23793	10.0959	8.46967	6.85086	0.6337	0.00564503	up	up_and_full_separation	-0.0010932	0.998631	no_change	no_change	0.161141	0.62085	no_change	no_change	0.162234	0.95696	no_change	no_change	Cluster_1
ENSMUSG00000057329	Bcl2	172.205	210.325	199.419	189.971	192.98	213.446	217.363	233.237	184.276	212.08	273.522	336.344	322.276	235.054	291.799	330.575	350.434	358.421	260.427	324.964	0.746962	1.76721e-14	up	up_and_full_separation	0.159354	0.228361	no_change	no_change	0.0681242	0.653677	no_change	no_change	-0.0912302	0.940491	no_change	no_change	Cluster_1
ENSMUSG00000057469	E2f6	54.2757	44.1483	51.9657	47.717	49.5267	51.2887	57.4328	48.6691	44.4315	50.4555	158.572	136.346	133.564	92.4968	130.245	132.791	135.856	107.786	96.4814	118.229	1.28693	5.32334e-28	up	up_and_full_separation	0.020105	0.931272	no_change	no_change	-0.0806067	0.662982	no_change	no_change	-0.100712	0.946905	no_change	no_change	Cluster_1
ENSMUSG00000057497	Fam136a	53.4591	47.554	58.3807	62.3903	55.446	51.4723	44.0819	64.9334	57.83	54.5794	108.594	113.724	163.807	114.713	125.21	82.7066	79.3579	132.95	99.5206	98.6338	1.03625	1.31349e-22	up	up_and_full_separation	-0.0858455	0.613695	no_change	no_change	-0.34977	0.00413126	no_change	no_change	-0.263925	0.582526	no_change	no_change	Cluster_1
ENSMUSG00000057615	Ldoc1	0.755945	1.26595	0.411548	2.07196	1.12635	0.0957095	0.543467	0.704306	1.77351	0.77925	2.37523	2.19599	2.23842	3.74101	2.63766	1.19785	1.45754	2.22722	3.02252	1.97628	1.43688	0.000724765	up	up_and_full_separation	-0.592618	0.326828	no_change	no_change	-0.510203	0.356866	no_change	no_change	0.0824153	0.985874	no_change	no_change	Cluster_1
ENSMUSG00000057706	Mex3b	29.5071	33.6466	37.457	41.1933	35.451	23.465	37.926	45.5541	46.7008	38.4115	95.0353	108.825	124.283	86.3952	103.635	67.6264	102.984	161.639	104.805	109.264	1.56408	3.68286e-19	up	up_and_full_separation	0.092933	0.758028	no_change	no_change	0.0584766	0.843182	no_change	no_change	-0.0344565	0.986123	no_change	no_change	Cluster_1
ENSMUSG00000057789	Bak1	2.40669	2.38509	1.83008	2.14102	2.19072	1.2694	1.51294	1.46486	1.9577	1.55122	6.64207	5.50942	6.93298	5.88809	6.24314	4.50806	4.47867	10.6202	6.32807	6.48375	1.39961	6.98153e-07	up	up_and_full_separation	-0.648088	0.0762873	no_change	no_change	0.00706105	0.988865	no_change	no_change	0.655149	0.622802	no_change	no_change	Cluster_1
ENSMUSG00000058318	Phf21a	38.4948	44.048	42.3845	43.0874	42.0037	52.7658	50.1886	44.4578	42.7777	47.5475	97.9279	94.7094	77.5491	67.7122	84.4746	98.9079	109.432	101.057	74.3831	95.9451	1.24427	8.97125e-24	up	up_and_full_separation	0.248484	0.1284	no_change	no_change	0.156401	0.365514	no_change	no_change	-0.0920833	0.957706	no_change	no_change	Cluster_1
ENSMUSG00000058331	Zfp85	6.32807	6.45835	6.25431	6.35921	6.34998	2.98584	5.52451	4.14452	4.03917	4.17351	19.8471	18.3453	24.3857	13.3851	18.9908	12.7265	17.163	28.2789	15.2333	18.3504	1.24273	7.71407e-10	up	up_and_full_separation	-0.704917	0.00311446	down	down_and_full_separation	-0.124348	0.689983	no_change	no_change	0.58057	0.449676	no_change	no_change	Cluster_1
ENSMUSG00000058402	Zfp420	7.66695	6.57593	7.00178	9.49955	7.68605	5.64242	5.94332	7.76006	7.51578	6.71539	62.6896	42.2852	43.0977	28.0861	44.0396	47.7964	38.5715	44.8427	34.4399	41.4126	2.34247	6.59085e-38	up	up_and_full_separation	-0.222849	0.425575	no_change	no_change	-0.028887	0.927754	no_change	no_change	0.193962	0.92724	no_change	no_change	Cluster_1
ENSMUSG00000058748	Zfp958	10.0096	13.1535	10.6637	10.0469	10.9684	16.6365	21.6066	22.8165	11.0927	18.0381	36.6672	37.2052	53.0204	22.478	37.3427	35.7968	47.3318	55.3094	27.4179	41.464	1.40213	1.08919e-29	up	up_and_full_separation	0.560768	6.30692e-05	no_change	no_change	0.101597	0.581977	no_change	no_change	-0.459172	0.216994	no_change	no_change	Cluster_1
ENSMUSG00000058979	Hdhd5	17.2629	16.5287	15.1395	18.9656	16.9741	22.5179	18.8021	18.0626	19.7187	19.7753	46.2322	38.1614	36.3448	35.4486	39.0467	39.6353	34.7022	37.5847	39.6755	37.8994	1.04063	2.91624e-17	up	up_and_full_separation	0.148155	0.41948	no_change	no_change	-0.0555709	0.783422	no_change	no_change	-0.203726	0.810181	no_change	no_change	Cluster_1
ENSMUSG00000059493	Nhs	4.49891	5.27645	5.80533	6.18265	5.44084	5.20662	5.80533	3.84051	3.84051	4.67324	18.5453	23.3836	18.9765	13.6612	18.6417	13.2273	17.8061	31.6733	10.9453	18.413	1.75304	3.60525e-13	up	up_and_full_separation	-0.256468	0.485425	no_change	no_change	-0.201578	0.572179	no_change	no_change	0.0548905	0.984889	no_change	no_change	Cluster_1
[truncated: 3,841 more rows]

## Sheet: Figure 7L
Figure 7L
[truncated: 5 more rows]

## Sheet: FIg. S2M-N
Fig. S2M	Normalized Sox2+ DC/PC counts (%) in the DT-treated Lgr5DTR/+ damaged cochleae
[truncated: 21 more rows]

[truncated: 6 more sheets: Fig. S3M-P, Fig. S4H,I, Fig. S5I-K, Fig. S6I-J, Fig. S7A, Fig. S8A-D]
